# Supplementary material for: The Brazilian Portuguese Lexicon: An Instrument for Psycholinguistic Research
Source: PLoS One. 2015 Dec 2;10(12):e0144016. doi: 10.1371/journal.pone.0144016 (PMC4668042; doi:10.1371/journal.pone.0144016)
Supplement: S1 File — ZIP file containing the complete Brazilian Portuguese Lexicon in.txt file with the columns separated by tabulation (Tab). (ZIP) [file pone.0144016.s004.zip]

Archive with 1 entries (1 files):
- lexporbr_alfa_zip.txt
