# Supplementary material for: The Brazilian Portuguese Lexicon: An Instrument for Psycholinguistic Research
Source: PLoS One. 2015 Dec 2;10(12):e0144016. doi: 10.1371/journal.pone.0144016 (PMC4668042; doi:10.1371/journal.pone.0144016)
Supplement: S1 File — ZIP file containing the complete Brazilian Portuguese Lexicon in.txt file with the columns separated by tabulation (Tab). (ZIP) [file pone.0144016.s004.zip › lexporbr_alfa_zip.txt]

ortografia	cat_gram	inf_gram	freq_orto	freq_orto/M	log10_freq_orto	zipf_scale	zipf_rank	nb_letras	nb_homogr	homografas	pu_orto	viz_orto	old20	cvcv_orto	bigramas	freq_bigramas	trigramas	freq_trigrama	inv_orto	inv_cvcv_orto	inv_bigra	inv_trigra	aleatorio	id
,	gram	pu	2132958	67976,9403	6,3290	7,8418	1	1	1		0	168	1,00	P	#,_,#	72	#,#	1	,	P	#,_,#	#,#	0,18672006	1
.	gram	pu	1603176	51092,8950	6,2050	7,7178	2	1	1		0	168	1,00	P	#._.#	164	#.#	1	.	P	#._.#	#.#	0,63406515	2
de	gram	prp	1294610	41258,9590	6,1121	7,6249	3	2	5	adj,adv,nom,ver,	2	77	1,00	CV	#d_de_e#	66288	#de_de#	13795	ed	VC	#e_ed_d#	#ed_ed#	0,40117553	3
o	gram	det	935286	29807,3758	5,9709	7,4837	4	1	5	adj,nom,	1	164	1,00	V	#o_o#	45815	#o#	5	o	V	#o_o#	#o#	0,79613252	4
a	gram	det	785941	25047,7808	5,8954	7,4082	5	1	11	adj,adv,nom,num,	1	157	1,00	V	#a_a#	64338	#a#	11	a	V	#a_a#	#a#	0,13457293	5
e	gram	kc	667537	21274,2692	5,8245	7,3373	6	1	7	adj,nom,num,	1	161	1,00	V	#e_e#	44729	#e#	7	e	V	#e_e#	#e#	0,00893494	6
do	gram	prp+det	523236	16675,4255	5,7187	7,2315	7	2	4	adj,nom,	2	83	1,00	CV	#d_do_o#	85313	#do_do#	12508	od	VC	#o_od_d#	#od_od#	0,32758903	7
da	gram	prp+det	430289	13713,2234	5,6338	7,1465	8	2	6	adj,nom,	2	81	1,00	CV	#d_da_a#	77003	#da_da#	7365	ad	VC	#a_ad_d#	#ad_ad#	0,89223718	8
em	gram	prp	404703	12897,8028	5,6071	7,1199	9	2	4	adj,adv,nom,	2	53	1,00	VC	#e_em_m#	46222	#em_em#	6873	me	CV	#m_me_e#	#me_me#	0,49202548	9
que	gram	ks	323610	10313,3853	5,5100	7,0228	10	3	6	adv,nom,	3	25	1,00	CVV	#q_qu_ue_e#	40288	#qu_que_ue#	5508	euq	VVC	#e_eu_uq_q#	#eu_euq_uq#	0,53290045	10
para	gram	prp	323415	10307,1707	5,5098	7,0225	11	4	5	adj,adv,nom,num,	4	52	1,00	CVCV	#p_pa_ar_ra_a#	133874	#pa_par_ara_ra#	16695	arap	VCVC	#a_ar_ra_ap_p#	#ar_ara_rap_ap#	0,95046105	11
que	gram	spec	305121	9724,1446	5,4845	6,9972	12	3	6	adv,nom,	3	25	1,00	CVV	#q_qu_ue_e#	40288	#qu_que_ue#	5508	euq	VVC	#e_eu_uq_q#	#eu_euq_uq#	0,48268671	12
«	gram	pu	277362	8839,4709	5,4430	6,9558	13	1	1		0	168	1,00	S	#«_«#	2	#«#	1	«	S	#«_«#	#«#	0,41230184	13
no	gram	prp+det	276582	8814,6124	5,4418	6,9546	14	2	6	adj,adv,nom,	2	66	1,00	CV	#n_no_o#	53114	#no_no#	2714	on	VC	#o_on_n#	#on_on#	0,83904827	14
com	gram	prp	262746	8373,6619	5,4195	6,9323	15	3	2	nom,	3	22	1,00	CVC	#c_co_om_m#	69074	#co_com_om#	14798	moc	CVC	#m_mo_oc_c#	#mo_moc_oc#	0,30951754	15
os	gram	det	259722	8277,2876	5,4145	6,9273	16	2	5	adj,nom,num,	2	70	1,00	VC	#o_os_s#	90802	#os_os#	22063	so	CV	#s_so_o#	#so_so#	0,61173796	16
)	gram	pu	248508	7919,8997	5,3953	6,9081	17	1	2	nom,	1	167	1,00	S	#)_)#	13	#)#	2	)	S	#)_)#	#)#	0,96354913	17
»	gram	pu	247709	7894,4358	5,3939	6,9067	18	1	1		0	168	1,00	S	#»_»#	5	#»#	1	»	S	#»_»#	#»#	0,52817869	18
(	gram	pu	241090	7683,4896	5,3822	6,8950	19	1	1		1	168	1,00	S	#(_(#	7	#(#	1	(	S	#(_(#	#(#	0,67709075	19
é	ver		239218	7623,8293	5,3788	6,8916	20	1	2	adv,	1	167	1,00	V	#é_é#	524	#é#	2	é	V	#é_é#	#é#	0,27067590	20
não	adv		231931	7391,5941	5,3654	6,8781	21	3	3	gram,nom,	3	29	1,00	CVV	#n_nã_ão_o#	55470	#nã_não_ão#	8604	oãn	VVC	#o_oã_ãn_n#	#oã_oãn_ãn#	0,89450568	21
na	gram	prp+det	226898	7231,1934	5,3558	6,8686	22	2	3	nom,	2	74	1,00	CV	#n_na_a#	58045	#na_na#	2946	an	VC	#a_an_n#	#an_an#	0,72529053	22
a	gram	prp	223731	7130,2617	5,3497	6,8625	23	1	11	adj,adv,nom,num,	1	157	1,00	V	#a_a#	64338	#a#	11	a	V	#a_a#	#a#	0,93961112	23
um	gram	det	212329	6766,8823	5,3270	6,8398	24	2	4	nom,num,	2	36	1,00	VC	#u_um_m#	18800	#um_um#	440	mu	CV	#m_mu_u#	#mu_mu#	0,12065577	24
uma	gram	det	179315	5714,7328	5,2536	6,7664	25	3	5	nom,num,ver,	3	25	1,00	VCV	#u_um_ma_a#	57067	#um_uma_ma#	1998	amu	VCV	#a_am_mu_u#	#am_amu_mu#	0,23004840	25
por	gram	prp	162664	5184,0688	5,2113	6,7241	26	3	6	adv,nom,ver,	3	39	1,00	CVC	#p_po_or_r#	55102	#po_por_or#	6319	rop	CVC	#r_ro_op_p#	#ro_rop_op#	0,37522731	26
as	gram	det	161130	5135,1805	5,2072	6,7200	27	2	4	adj,nom,	2	82	1,00	VC	#a_as_s#	108788	#as_as#	19920	sa	CV	#s_sa_a#	#sa_sa#	0,74591175	27
dos	gram	prp+det	146479	4668,2561	5,1658	6,6786	28	3	6	adj,nom,ver,	3	50	1,00	CVC	#d_do_os_s#	130300	#do_dos_os#	28807	sod	CVC	#s_so_od_d#	#so_sod_od#	0,52149232	28
ao	gram	prp+det	127720	4070,4106	5,1063	6,6190	29	2	5	adv,nom,	2	81	1,00	VV	#a_ao_o#	65186	#ao_ao#	85	oa	VV	#o_oa_a#	#oa_oa#	0,67472548	29
se	gram	pers	119890	3820,8701	5,0788	6,5916	30	2	5	adv,nom,num,	2	77	1,00	CV	#s_se_e#	59944	#se_se#	12218	es	VC	#e_es_s#	#es_es#	0,60026722	30
:	gram	pu	113638	3621,6201	5,0555	6,5683	31	1	1		1	168	1,00	P	#:_:#	4	#:#	1	:	P	#:_:#	#:#	0,74045212	31
como	adv		111538	3554,6935	5,0474	6,5602	32	4	4	gram,nom,ver,	4	37	1,00	CVCV	#c_co_om_mo_o#	107748	#co_com_omo_mo#	17610	omoc	VCVC	#o_om_mo_oc_c#	#om_omo_moc_oc#	0,55196468	32
mais	adv		104913	3343,5561	5,0208	6,5336	33	4	3	gram,nom,	4	30	1,00	CVVC	#m_ma_ai_is_s#	101817	#ma_mai_ais_is#	9083	siam	CVVC	#s_si_ia_am_m#	#si_sia_iam_am#	0,50971806	33
--	gram	pu	98606	3142,5533	4,9939	6,5067	34	2	1		2	5	1,55	--	#-_--_-#	706	#--_--#	5	--	--	#-_--_-#	#--_--#	0,15658120	34
foi	ver		98452	3137,6453	4,9932	6,5060	35	3	3	adv,nom,	3	20	1,00	CVV	#f_fo_oi_i#	15624	#fo_foi_oi#	1467	iof	VVC	#i_io_of_f#	#io_iof_of#	0,30727923	35
à	gram	prp+det	95447	3041,8766	4,9798	6,4925	36	1	9	adj,adv,nom,	1	160	1,00	V	#à_à#	103	#à#	9	à	V	#à_à#	#à#	0,86459752	36
das	gram	prp+det	93624	2983,7780	4,9714	6,4842	37	3	4	adj,nom,	3	45	1,00	CVC	#d_da_as_s#	121453	#da_das_as#	24097	sad	CVC	#s_sa_ad_d#	#sa_sad_ad#	0,26039931	37
%	nom		81988	2612,9410	4,9138	6,4265	38	1	1		0	168	1,00	S	#%_%#	2	#%#	1	%	S	#%_%#	#%#	0,10509024	38
mas	gram	kc	80202	2556,0215	4,9042	6,4170	39	3	2	nom,	3	46	1,00	CVC	#m_ma_as_s#	108925	#ma_mas_as#	23360	sam	CVC	#s_sa_am_m#	#sa_sam_am#	0,37701029	39
ou	gram	kc	71103	2266,0382	4,8519	6,3647	40	2	2	nom,	2	56	1,00	VV	#o_ou_u#	15763	#ou_ou#	3476	uo	VV	#u_uo_o#	#uo_uo#	0,50751412	40
ser	ver		69756	2223,1096	4,8436	6,3564	41	3	2	nom,	3	40	1,00	CVC	#s_se_er_r#	66476	#se_ser_er#	5770	res	CVC	#r_re_es_s#	#re_res_es#	0,88254899	41
sua	gram	det	68289	2176,3566	4,8344	6,3471	42	3	4	nom,ver,	3	39	1,00	CVV	#s_su_ua_a#	64085	#su_sua_ua#	4563	aus	VVC	#a_au_us_s#	#au_aus_us#	0,02433449	42
ele	gram	pers	67998	2167,0825	4,8325	6,3453	43	3	2	nom,	3	19	1,00	VCV	#e_el_le_e#	61066	#el_ele_le#	3308	ele	VCV	#e_el_le_e#	#el_ele_le#	0,40220515	43
pelo	gram	prp+det	67513	2151,6257	4,8294	6,3422	44	4	3	adj,adv,	4	47	1,00	CVCV	#p_pe_el_lo_o#	87877	#pe_pel_elo_lo#	6750	olep	VCVC	#o_ol_le_ep_p#	#ol_ole_lep_ep#	0,96697224	44
seu	gram	det	60950	1942,4642	4,7850	6,2978	45	3	2	nom,	3	37	1,00	CVV	#s_se_eu_u#	39524	#se_seu_eu#	3584	ues	VVC	#u_ue_es_s#	#ue_ues_es#	0,64658028	45
pela	gram	prp+det	60632	1932,3296	4,7827	6,2955	46	4	3	nom,	4	50	1,00	CVCV	#p_pe_el_la_a#	92738	#pe_pel_ela_la#	8074	alep	VCVC	#a_al_le_ep_p#	#al_ale_lep_ep#	0,15413600	46
¬	gram	pu	55447	1767,0847	4,7439	6,2567	47	1	1		0	0	3,00	P	#¬_¬#	7	#¬#	1	¬	P	#¬_¬#	#¬#	0,51889110	47
entre	gram	prp	52099	1660,3846	4,7168	6,2296	48	5	4	nom,num,ver,	5	6	1,00	VCCCV	#e_en_nt_tr_re_e#	143523	#en_ent_ntr_tre_re#	22357	ertne	VCCCV	#e_er_rt_tn_ne_e#	#er_ert_rtn_tne_ne#	0,44168236	48
tem	ver		51679	1646,9993	4,7133	6,2261	49	3	2	nom,	3	37	1,00	CVC	#t_te_em_m#	59312	#te_tem_em#	8324	met	CVC	#m_me_et_t#	#me_met_et#	0,90233628	49
já	adv		51299	1634,8888	4,7101	6,2229	50	2	2	nom,	2	37	1,00	CV	#j_já_á#	3605	#já_já#	37	áj	VC	#á_áj_j#	#áj_áj#	0,65510550	50
são	ver		50920	1622,8101	4,7069	6,2197	51	3	3	adj,nom,	3	27	1,00	CVV	#s_sã_ão_o#	63752	#sã_são_ão#	6507	oãs	VVC	#o_oã_ãs_s#	#oã_oãs_ãs#	0,48776405	51
se	gram	ks	50314	1603,4970	4,7017	6,2145	52	2	5	adv,nom,num,	2	77	1,00	CV	#s_se_e#	59944	#se_se#	12218	es	VC	#e_es_s#	#es_es#	0,63214390	52
também	adv		50229	1600,7881	4,7010	6,2137	53	6	2	nom,	6	7	1,05	CVCCVC	#t_ta_am_mb_bé_ém_m#	73080	#ta_tam_amb_mbé_bém_ém#	3433	mébmat	CVCCVC	#m_mé_éb_bm_ma_at_t#	#mé_méb_ébm_bma_mat_at#	0,71951201	53
sobre	gram	prp	49241	1569,3007	4,6923	6,2051	54	5	2	adv,	5	16	1,00	CVCCV	#s_so_ob_br_re_e#	86099	#so_sob_obr_bre_re#	5170	erbos	VCCVC	#e_er_rb_bo_os_s#	#er_erb_rbo_bos_os#	0,33474712	54
disse	ver		48439	1543,7411	4,6852	6,1980	55	5	2	nom,	5	6	1,25	CVCCV	#d_di_is_ss_se_e#	101705	#di_dis_iss_sse_se#	19861	essid	VCCVC	#e_es_ss_si_id_d#	#es_ess_ssi_sid_id#	0,14467082	55
nos	gram	prp+det	47926	1527,3919	4,6806	6,1933	56	3	2		3	51	1,00	CVC	#n_no_os_s#	98101	#no_nos_os#	24583	son	CVC	#s_so_on_n#	#so_son_on#	0,17173952	56
um	num		44366	1413,9355	4,6471	6,1598	57	2	4	gram,nom,	2	36	1,00	VC	#u_um_m#	18800	#um_um#	440	mu	CV	#m_mu_u#	#mu_mu#	0,26156622	57
ontem	adv		44199	1408,6132	4,6454	6,1582	58	5	1		5	5	1,60	VCCVC	#o_on_nt_te_em_m#	97119	#on_ont_nte_tem_em#	19646	metno	CVCCV	#m_me_et_tn_no_o#	#me_met_etn_tno_no#	0,41671621	58
anos	nom		42809	1364,3142	4,6315	6,1443	59	4	2	adj,	4	19	1,00	VCVC	#a_an_no_os_s#	141714	#an_ano_nos_os#	28239	sona	CVCV	#s_so_on_na_a#	#so_son_ona_na#	0,99982324	59
?	gram	pu	42538	1355,6775	4,6288	6,1416	60	1	1		0	168	1,00	V	#?_?#	81131	#?#	11	?	V	#?_?#	#?#	0,18794085	60
governo	nom		40307	1284,5759	4,6054	6,1182	61	7	2	ver,	7	2	1,35	CVCVCCV	#g_go_ov_ve_er_rn_no_o#	92085	#go_gov_ove_ver_ern_rno_no#	7039	onrevog	VCCVCVC	#o_on_nr_re_ev_vo_og_g#	#on_onr_nre_rev_evo_vog_og#	0,57798899	61
segundo	adv		40271	1283,4286	4,6050	6,1178	62	7	4	adj,nom,ver,	7	7	1,05	CVCVCCV	#s_se_eg_gu_un_nd_do_o#	127946	#se_seg_egu_gun_und_ndo_do#	24014	odnuges	VCCVCVC	#o_od_dn_nu_ug_ge_es_s#	#od_odn_dnu_nug_uge_ges_es#	0,94751332	62
quando	adv		39832	1269,4378	4,6002	6,1130	63	6	3	adj,nom,	6	9	1,20	CVVCCV	#q_qu_ua_an_nd_do_o#	119202	#qu_qua_uan_and_ndo_do#	27652	odnauq	VCCVVC	#o_od_dn_na_au_uq_q#	#od_odn_dna_nau_auq_uq#	0,46143668	63
'tá	ver		38429	1224,7245	4,5847	6,0974	64	3	1		2	52	1,00	SCV	#'_'t_tá_á#	9696	#'t_'tá_tá#	1610	át'	VCS	#á_át_t'_'#	#át_át'_t'#	0,78720891	64
dia	nom		36931	1176,9835	4,5674	6,0802	65	3	1		2	48	1,00	CVV	#d_di_ia_a#	88063	#di_dia_ia#	11142	aid	VVC	#a_ai_id_d#	#ai_aid_id#	0,67661230	65
às	gram	prp+det	36331	1157,8616	4,5603	6,0731	66	2	3	nom,	2	45	1,00	VC	#à_às_s#	57581	#às_às#	17	sà	CV	#s_sà_à#	#sà_sà#	0,17959900	66
	gram	pu	36218	1154,2603	4,5589	6,0717	67	3	1		0	0	1,00		#__#	12	# #	0			#__#	# #	0,83123597	67
ainda	adv		35364	1127,0435	4,5486	6,0613	68	5	3	adj,nom,	5	5	1,30	VVCCV	#a_ai_in_nd_da_a#	125596	#ai_ain_ind_nda_da#	10995	adnia	VCCVV	#a_ad_dn_ni_ia_a#	#ad_adn_dni_nia_ia#	0,82073776	68
dois	num		35110	1118,9486	4,5454	6,0582	69	4	3	gram,nom,	4	15	1,00	CVVC	#d_do_oi_is_s#	118940	#do_doi_ois_is#	4489	siod	CVVC	#s_si_io_od_d#	#si_sio_iod_od#	0,53318805	69
pode	ver		35070	1117,6738	4,5449	6,0577	70	4	2	nom,	4	19	1,00	CVCV	#p_po_od_de_e#	77843	#po_pod_ode_de#	6015	edop	VCVC	#e_ed_do_op_p#	#ed_edo_dop_op#	0,59688738	70
só	adv		35048	1116,9727	4,5447	6,0574	71	2	3	adj,nom,	2	54	1,00	CV	#s_só_ó#	14481	#só_só#	133	ós	VC	#ó_ós_s#	#ós_ós#	0,04522364	71
vai	ver		34996	1115,3154	4,5440	6,0568	72	3	2	nom,	3	25	1,00	CVV	#v_va_ai_i#	23410	#va_vai_ai#	1240	iav	VVC	#i_ia_av_v#	#ia_iav_av#	0,41047514	72
hoje	adv		34495	1099,3487	4,5378	6,0505	73	4	2	nom,	4	13	1,15	CVCV	#h_ho_oj_je_e#	35909	#ho_hoj_oje_je#	1090	ejoh	VCVC	#e_ej_jo_oh_h#	#ej_ejo_joh_oh#	0,94791580	73
ano	nom		34381	1095,7155	4,5363	6,0491	74	3	1		2	33	1,00	VCV	#a_an_no_o#	96727	#an_ano_no#	6370	ona	VCV	#o_on_na_a#	#on_ona_na#	0,00127991	74
nas	gram	prp+det	34346	1094,6001	4,5359	6,0487	75	3	3	nom,	3	33	1,00	CVC	#n_na_as_s#	102495	#na_nas_as#	20530	san	CVC	#s_sa_an_n#	#sa_san_an#	0,60958341	75
sem	gram	prp	32886	1048,0702	4,5170	6,0298	76	3	4	adv,nom,	3	45	1,00	CVC	#s_se_em_m#	61437	#se_sem_em#	10192	mes	CVC	#m_me_es_s#	#me_mes_es#	0,68378690	76
presidente	nom		32852	1046,9866	4,5166	6,0293	77	10	1		10	5	1,00	CCVCVCVCCV	#p_pr_re_es_si_id_de_en_nt_te_e#	237438	#pr_pre_res_esi_sid_ide_den_ent_nte_te#	51473	etnediserp	VCCVCVCVCC	#e_et_tn_ne_ed_di_is_se_er_rp_p#	#et_etn_tne_ned_edi_dis_ise_ser_erp_rp#	0,12444986	77
aos	gram	prp+det	32477	1035,0354	4,5116	6,0244	78	3	3		3	36	1,00	VVC	#a_ao_os_s#	110173	#ao_aos_os#	21959	soa	CVV	#s_so_oa_a#	#so_soa_oa#	0,52951897	78
diz	ver		32455	1034,3343	4,5113	6,0241	79	3	3	adv,nom,	3	21	1,00	CVC	#d_di_iz_z#	36040	#di_diz_iz#	3852	zid	CVC	#z_zi_id_d#	#zi_zid_id#	0,21568326	79
até	gram	prp	32344	1030,7967	4,5098	6,0226	80	3	3	adv,nom,	3	10	1,00	VCV	#a_at_té_é#	35796	#at_até_té#	1800	éta	VCV	#é_ét_ta_a#	#ét_éta_ta#	0,49880129	80
contra	gram	prp	31299	997,4928	4,4955	6,0083	81	6	3	adv,nom,	6	5	1,10	CVCCCV	#c_co_on_nt_tr_ra_a#	177545	#co_con_ont_ntr_tra_ra#	35651	artnoc	VCCCVC	#a_ar_rt_tn_no_oc_c#	#ar_art_rtn_tno_noc_oc#	0,57430159	81
seus	gram	det	30806	981,7810	4,4886	6,0014	82	4	2	nom,	4	16	1,00	CVVC	#s_se_eu_us_s#	96398	#se_seu_eus_us#	3825	sues	CVVC	#s_su_ue_es_s#	#su_sue_ues_es#	0,54974100	82
foram	ver		30066	958,1973	4,4781	5,9909	83	5	1		5	13	1,00	CVCVC	#f_fo_or_ra_am_m#	99918	#fo_for_ora_ram_am#	20021	marof	CVCVC	#m_ma_ar_ro_of_f#	#ma_mar_aro_rof_of#	0,23759614	83
era	ver		29518	940,7327	4,4701	5,9829	84	3	3	adv,nom,	3	36	1,00	VCV	#e_er_ra_a#	116009	#er_era_ra#	8385	are	VCV	#a_ar_re_e#	#ar_are_re#	0,93970595	84
ter	ver		29234	931,6817	4,4659	5,9787	85	3	1		3	26	1,00	CVC	#t_te_er_r#	64351	#te_ter_er#	7745	ret	CVC	#r_re_et_t#	#re_ret_et#	0,98788935	85
isso	gram	spec	27985	891,8763	4,4469	5,9597	86	4	3	nom,ver,	4	9	1,10	VCCV	#i_is_ss_so_o#	85195	#is_iss_sso_so#	3565	ossi	VCCV	#o_os_ss_si_i#	#os_oss_ssi_si#	0,80019371	86
mil	num		26480	843,9122	4,4229	5,9357	87	3	2	nom,	3	25	1,00	CVC	#m_mi_il_l#	30624	#mi_mil_il#	2617	lim	CVC	#l_li_im_m#	#li_lim_im#	0,77313887	87
tr?	num		26407	841,5858	4,4217	5,9345	88	3	1		3	6	1,55	CC	#t_tr_r?_?#	22397	#tr_tr?_r?#	3258	?rt	CC	#?_?r_rt_t#	#?r_?rt_rt#	0,75742640	88
há	ver		26398	841,2989	4,4216	5,9343	89	2	4	gram,nom,	2	40	1,00	CV	#h_há_á#	5384	#há_há#	43	áh	VC	#á_áh_h#	#áh_áh#	0,44422540	89
eu	gram	pers	26261	836,9328	4,4193	5,9321	90	2	2	nom,	2	58	1,00	VV	#e_eu_u#	24309	#eu_eu#	622	ue	VV	#u_ue_e#	#ue_ue#	0,36826891	90
depois	adv		25903	825,5234	4,4134	5,9261	91	6	3	adj,gram,	6	2	1,70	CVCVVC	#d_de_ep_po_oi_is_s#	124311	#de_dep_epo_poi_ois_is#	15622	sioped	CVVCVC	#s_si_io_op_pe_ed_d#	#si_sio_iop_ope_ped_ed#	0,89131126	91
será	ver		25830	823,1969	4,4121	5,9249	92	4	3	adv,nom,	4	8	1,35	CVCV	#s_se_er_rá_á#	61682	#se_ser_erá_rá#	6129	áres	VCVC	#á_ár_re_es_s#	#ár_áre_res_es#	0,36396581	92
uma	num		25748	820,5836	4,4107	5,9235	93	3	5	gram,nom,ver,	3	25	1,00	VCV	#u_um_ma_a#	57067	#um_uma_ma#	1998	amu	VCV	#a_am_mu_u#	#am_amu_mu#	0,46524414	93
país	nom		25286	805,8597	4,4029	5,9157	94	4	1		2	12	1,00	CVVC	#p_pa_aí_ís_s#	87990	#pa_paí_aís_ís#	3546	síap	CVVC	#s_sí_ía_ap_p#	#sí_sía_íap_ap#	0,78887116	94
muito	adv		24991	796,4581	4,3978	5,9106	95	5	4	gram,nom,ver,	5	3	1,50	CVVCV	#m_mu_ui_it_to_o#	83740	#mu_mui_uit_ito_to#	6998	otium	VCVVC	#o_ot_ti_iu_um_m#	#ot_oti_tiu_ium_um#	0,92317408	95
r$	nom		24444	779,0253	4,3882	5,9009	96	2	1		1	21	1,00	CS	#r_r$_$#	14040	#r$_r$#	12	$r	SC	#$_$r_r#	#$r_$r#	0,40549340	96
apenas	adv		23816	759,0111	4,3769	5,8896	97	6	1		6	3	1,55	VCVCVC	#a_ap_pe_en_na_as_s#	165023	#ap_ape_pen_ena_nas_as#	24971	sanepa	CVCVCV	#s_sa_an_ne_ep_pa_a#	#sa_san_ane_nep_epa_pa#	0,81345573	97
ela	gram	pers	23460	747,6655	4,3703	5,8831	98	3	2	nom,	3	28	1,00	VCV	#e_el_la_a#	81156	#el_ela_la#	4946	ale	VCV	#a_al_le_e#	#al_ale_le#	0,54110920	98
'	gram	pu	22965	731,8899	4,3611	5,8738	99	1	2	nom,	0	0	1,00	S	#'_'#	4370	#'#	2	'	S	#'_'#	#'#	0,40097240	99
onde	adv		22866	728,7348	4,3592	5,8720	100	4	2	nom,	4	11	1,00	VCCV	#o_on_nd_de_e#	85038	#on_ond_nde_de#	6091	edno	VCCV	#e_ed_dn_no_o#	#ed_edn_dno_no#	0,57282495	100
deve	ver		22734	724,5280	4,3567	5,8695	101	4	2	nom,	4	20	1,00	CVCV	#d_de_ev_ve_e#	77958	#de_dev_eve_ve#	12998	eved	VCVC	#e_ev_ve_ed_d#	#ev_eve_ved_ed#	0,10020860	101
todos	gram	det	22069	703,3346	4,3438	5,8566	102	5	3	adj,adv,	5	21	1,00	CVCVC	#t_to_od_do_os_s#	137918	#to_tod_odo_dos_os#	29472	sodot	CVCVC	#s_so_od_do_ot_t#	#so_sod_odo_dot_ot#	0,64063026	102
maior	adj		21986	700,6894	4,3421	5,8549	103	5	2	nom,	5	4	1,45	CVVVC	#m_ma_ai_io_or_r#	66624	#ma_mai_aio_ior_or#	6849	roiam	CVVVC	#r_ro_oi_ia_am_m#	#ro_roi_oia_iam_am#	0,67431745	103
tempo	nom		21684	691,0647	4,3361	5,8489	104	5	2	adv,	5	5	1,15	CVCCV	#t_te_em_mp_po_o#	99019	#te_tem_emp_mpo_po#	5853	opmet	VCCVC	#o_op_pm_me_et_t#	#op_opm_pme_met_et#	0,12857816	104
quem	gram	spec	21657	690,2042	4,3356	5,8484	105	4	2	nom,	4	13	1,00	CVVC	#q_qu_ue_em_m#	41781	#qu_que_uem_em#	10121	meuq	CVVC	#m_me_eu_uq_q#	#me_meu_euq_uq#	0,64447347	105
pessoas	nom		21421	682,6829	4,3308	5,8436	106	7	1		7	3	1,20	CVCCVVC	#p_pe_es_ss_so_oa_as_s#	164014	#pe_pes_ess_sso_soa_oas_as#	26519	saossep	CVVCCVC	#s_sa_ao_os_ss_se_ep_p#	#sa_sao_aos_oss_sse_sep_ep#	0,60828583	106
1	num		21365	680,8982	4,3297	5,8425	107	1	2	gram,	1	167	1,00	N	#1_1#	179	#1#	2	1	N	#1_1#	#1#	0,52772246	107
/	gram	kc	21161	674,3968	4,3255	5,8383	108	1	2		1	167	1,00	S	#/_/#	109	#/#	2	/	S	#/_/#	#/#	0,01472588	108
dias	nom		20771	661,9676	4,3175	5,8302	109	4	2	adj,	4	24	1,00	CVVC	#d_di_ia_as_s#	132513	#di_dia_ias_as#	25488	said	CVVC	#s_sa_ai_id_d#	#sa_sai_aid_id#	0,21202990	109
suas	gram	det	20579	655,8486	4,3134	5,8262	110	4	2	ver,	4	20	1,00	CVVC	#s_su_ua_as_s#	108535	#su_sua_uas_as#	23122	saus	CVVC	#s_sa_au_us_s#	#sa_sau_aus_us#	0,82690795	110
fazer	ver		20504	653,4583	4,3118	5,8246	111	5	1		5	10	1,25	CVCVC	#f_fa_az_ze_er_r#	47554	#fa_faz_aze_zer_er#	4075	rezaf	CVCVC	#r_re_ez_za_af_f#	#re_rez_eza_zaf_af#	0,36455008	111
!	gram	pu	20383	649,6021	4,3093	5,8220	112	1	1		0	168	1,00	P	#!_!#	2	#!#	1	!	P	#!_!#	#!#	0,13430743	112
porque	gram	ks	20228	644,6623	4,3060	5,8187	113	6	3	adv,nom,	6	5	1,40	CVCCVV	#p_po_or_rq_qu_ue_e#	84539	#po_por_orq_rqu_que_ue#	8567	euqrop	VVCCVC	#e_eu_uq_qr_ro_op_p#	#eu_euq_uqr_qro_rop_op#	0,38824016	113
milhões	nom		20221	644,4392	4,3058	5,8186	114	7	1		7	6	1,25	CVCCVVC	#m_mi_il_lh_hõ_õe_es_s#	123205	#mi_mil_ilh_lhõ_hõe_ões_es#	15341	seõhlim	CVVCCVC	#s_se_eõ_õh_hl_li_im_m#	#se_seõ_eõh_õhl_hli_lim_im#	0,81587170	114
outros	gram	det	19757	629,6516	4,2957	5,8085	115	6	1		6	1	1,55	VVCCVC	#o_ou_ut_tr_ro_os_s#	130424	#ou_out_utr_tro_ros_os#	27082	sortuo	CVCCVV	#s_so_or_rt_tu_uo_o#	#so_sor_ort_rtu_tuo_uo#	0,20374281	115
parte	nom		19724	628,5999	4,2950	5,8078	116	5	2	ver,	5	19	1,00	CVCCV	#p_pa_ar_rt_te_e#	113444	#pa_par_art_rte_te#	15154	etrap	VCCVC	#e_et_tr_ra_ap_p#	#et_etr_tra_rap_ap#	0,32237975	116
duas	num		19518	622,0347	4,2904	5,8032	117	4	2	nom,	4	20	1,00	CVVC	#d_du_ua_as_s#	108308	#du_dua_uas_as#	19301	saud	CVVC	#s_sa_au_ud_d#	#sa_sau_aud_ud#	0,75007635	117
eles	gram	pers	19364	617,1268	4,2870	5,7998	118	4	2	nom,	4	12	1,00	VCVC	#e_el_le_es_s#	123089	#el_ele_les_es#	13138	sele	CVCV	#s_se_el_le_e#	#se_sel_ele_le#	0,86692001	118
mais	gram	det	18781	598,5467	4,2737	5,7865	119	4	3	adv,nom,	4	30	1,00	CVVC	#m_ma_ai_is_s#	101817	#ma_mai_ais_is#	9083	siam	CVVC	#s_si_ia_am_m#	#si_sia_iam_am#	0,25121321	119
primeiro	adj		18710	596,2839	4,2721	5,7849	120	8	2	adv,	8	7	1,10	CCVCVVCV	#p_pr_ri_im_me_ei_ir_ro_o#	151053	#pr_pri_rim_ime_mei_eir_iro_ro#	18236	oriemirp	VCVVCVCC	#o_or_ri_ie_em_mi_ir_rp_p#	#or_ori_rie_iem_emi_mir_irp_rp#	0,71641525	120
'tão	ver		18611	593,1288	4,2698	5,7825	121	4	1		3	28	1,00	SCVV	#'_'t_tã_ão_o#	55557	#'t_'tã_tão_ão#	7783	oãt'	VVCS	#o_oã_ãt_t'_'#	#oã_oãt_ãt'_t'#	0,30463808	121
mesmo	gram	det	18318	583,7910	4,2629	5,7757	122	5	4	adv,ver,	5	9	1,10	CVCCV	#m_me_es_sm_mo_o#	113573	#me_mes_esm_smo_mo#	7553	omsem	VCCVC	#o_om_ms_se_em_m#	#om_oms_mse_sem_em#	0,41524792	122
vez	nom		18172	579,1380	4,2594	5,7722	123	3	1		3	17	1,00	CVC	#v_ve_ez_z#	14832	#ve_vez_ez#	1603	zev	CVC	#z_ze_ev_v#	#ze_zev_ev#	0,78966758	123
o	gram	pers	17971	572,7321	4,2546	5,7673	124	1	5	adj,nom,	1	164	1,00	V	#o_o#	45815	#o#	5	o	V	#o_o#	#o#	0,34854850	124
cada	gram	det	17934	571,5530	4,2537	5,7665	125	4	1		4	51	1,00	CVCV	#c_ca_ad_da_a#	133488	#ca_cad_ada_da#	23610	adac	VCVC	#a_ad_da_ac_c#	#ad_ada_dac_ac#	0,13060054	125
mercado	nom		17789	566,9318	4,2502	5,7629	126	7	2	ver,	7	8	1,00	CVCCVCV	#m_me_er_rc_ca_ad_do_o#	170931	#me_mer_erc_rca_cad_ado_do#	32600	odacrem	VCVCCVC	#o_od_da_ac_cr_re_em_m#	#od_oda_dac_acr_cre_rem_em#	0,87393173	126
agora	adv		17747	565,5933	4,2491	5,7619	127	5	4	adj,nom,ver,	5	10	1,10	VCVCV	#a_ag_go_or_ra_a#	124499	#ag_ago_gor_ora_ra#	9549	aroga	VCVCV	#a_ar_ro_og_ga_a#	#ar_aro_rog_oga_ga#	0,71968662	127
grande	adj		17621	561,5777	4,2460	5,7588	128	6	2	nom,	6	5	1,20	CCVCCV	#g_gr_ra_an_nd_de_e#	129826	#gr_gra_ran_and_nde_de#	18195	ednarg	VCCVCC	#e_ed_dn_na_ar_rg_g#	#ed_edn_dna_nar_arg_rg#	0,46839249	128
outro	gram	det	17620	561,5458	4,2460	5,7588	129	5	1		5	8	1,10	VVCCV	#o_ou_ut_tr_ro_o#	85437	#ou_out_utr_tro_ro#	4996	ortuo	VCCVV	#o_or_rt_tu_uo_o#	#or_ort_rtu_tuo_uo#	0,30805602	129
bem	adv		17331	552,3355	4,2388	5,7516	130	3	2	nom,	3	32	1,00	CVC	#b_be_em_m#	38567	#be_bem_em#	6325	meb	CVC	#m_me_eb_b#	#me_meb_eb#	0,25154631	130
desde	gram	prp	17324	552,1124	4,2386	5,7514	131	5	4	nom,ver,	5	10	1,45	CVCCV	#d_de_es_sd_de_e#	120006	#de_des_esd_sde_de#	21985	edsed	VCCVC	#e_ed_ds_se_ed_d#	#ed_eds_dse_sed_ed#	0,66436096	131
durante	gram	prp	17177	547,4275	4,2349	5,7477	132	7	2	adj,	7	2	1,45	CVCVCCV	#d_du_ur_ra_an_nt_te_e#	158638	#du_dur_ura_ran_ant_nte_te#	28777	etnarud	VCCVCVC	#e_et_tn_na_ar_ru_ud_d#	#et_etn_tna_nar_aru_rud_ud#	0,60795321	132
até	adv		17096	544,8461	4,2329	5,7457	133	3	3	gram,nom,	3	10	1,00	VCV	#a_at_té_é#	35796	#at_até_té#	1800	éta	VCV	#é_ét_ta_a#	#ét_éta_ta#	0,00416314	133
mês	nom		16797	535,3170	4,2252	5,7380	134	3	1		1	20	1,00	CVC	#m_mê_ês_s#	69679	#mê_mês_ês#	269	sêm	CVC	#s_sê_êm_m#	#sê_sêm_êm#	0,01320039	134
caso	nom		16701	532,2575	4,2227	5,7355	135	4	3	gram,ver,	4	32	1,00	CVCV	#c_ca_as_so_o#	119384	#ca_cas_aso_so#	8749	osac	VCVC	#o_os_sa_ac_c#	#os_osa_sac_ac#	0,69690345	135
assim	adv		16571	528,1144	4,2193	5,7321	136	5	3	adj,ver,	5	3	1,65	VCCVC	#a_as_ss_si_im_m#	93048	#as_ass_ssi_sim_im#	9569	missa	CVCCV	#m_mi_is_ss_sa_a#	#mi_mis_iss_ssa_sa#	0,02568268	136
antes	adv		16539	527,0946	4,2185	5,7313	137	5	3	gram,nom,	5	10	1,10	VCCVC	#a_an_nt_te_es_s#	184190	#an_ant_nte_tes_es#	30712	setna	CVCCV	#s_se_et_tn_na_a#	#se_set_etn_tna_na#	0,74068814	137
além	adv		16534	526,9352	4,2184	5,7312	138	4	2	nom,	4	9	1,35	VCVC	#a_al_lé_ém_m#	54994	#al_alé_lém_ém#	2371	méla	CVCV	#m_mé_él_la_a#	#mé_mél_éla_la#	0,67454127	138
2	num		16271	518,5535	4,2114	5,7242	139	1	2	adj,gram,	1	166	1,00	N	#2_2#	174	#2#	3	2	N	#2_2#	#2#	0,74759008	139
me	gram	pers	16218	516,8644	4,2100	5,7228	140	2	2	nom,	2	72	1,00	CV	#m_me_e#	53194	#me_me#	4025	em	VC	#e_em_m#	#em_em#	0,99139863	140
cidade	nom		16093	512,8807	4,2066	5,7194	141	6	1		6	4	1,30	CVCVCV	#c_ci_id_da_ad_de_e#	144308	#ci_cid_ida_dad_ade_de#	15721	edadic	VCVCVC	#e_ed_da_ad_di_ic_c#	#ed_eda_dad_adi_dic_ic#	0,45929510	141
primeira	adj		15918	507,3034	4,2019	5,7147	142	8	2	nom,	8	4	1,20	CCVCVVCV	#p_pr_ri_im_me_ei_ir_ra_a#	169133	#pr_pri_rim_ime_mei_eir_ira_ra#	21863	ariemirp	VCVVCVCC	#a_ar_ri_ie_em_mi_ir_rp_p#	#ar_ari_rie_iem_emi_mir_irp_rp#	0,40049458	142
empresa	nom		15904	506,8573	4,2015	5,7143	143	7	2	adj,	7	5	1,05	VCCCVCV	#e_em_mp_pr_re_es_sa_a#	162671	#em_emp_mpr_pre_res_esa_sa#	18630	aserpme	VCVCCCV	#a_as_se_er_rp_pm_me_e#	#as_ase_ser_erp_rpm_pme_me#	0,44635764	143
quatro	num		15903	506,8254	4,2015	5,7143	144	6	3	gram,nom,	6	5	1,45	CVVCCV	#q_qu_ua_at_tr_ro_o#	93090	#qu_qua_uat_atr_tro_ro#	7849	ortauq	VCCVVC	#o_or_rt_ta_au_uq_q#	#or_ort_rta_tau_auq_uq#	0,20086360	144
preços	nom		15733	501,4075	4,1968	5,7096	145	6	1		6	6	1,45	CCVCVC	#p_pr_re_eç_ço_os_s#	150701	#pr_pre_reç_eço_ços_os#	33353	soçerp	CVCVCC	#s_so_oç_çe_er_rp_p#	#so_soç_oçe_çer_erp_rp#	0,29849691	145
candidato	nom		15416	491,3048	4,1880	5,7007	146	9	2	ver,	9	9	1,15	CVCCVCVCV	#c_ca_an_nd_di_id_da_at_to_o#	189705	#ca_can_and_ndi_did_ida_dat_ato_to#	26610	otadidnac	VCVCVCCVC	#o_ot_ta_ad_di_id_dn_na_ac_c#	#ot_ota_tad_adi_did_idn_dna_nac_ac#	0,93283568	146
novo	adj		15410	491,1136	4,1878	5,7006	147	4	2	nom,	4	16	1,00	CVCV	#n_no_ov_vo_o#	59073	#no_nov_ovo_vo#	2303	ovon	VCVC	#o_ov_vo_on_n#	#ov_ovo_von_on#	0,79358271	147
afirmou	ver		15332	488,6277	4,1856	5,6984	148	7	1		7	4	1,60	VCVCCVV	#a_af_fi_ir_rm_mo_ou_u#	68821	#af_afi_fir_irm_rmo_mou_ou#	6409	uomrifa	VVCCVCV	#u_uo_om_mr_ri_if_fa_a#	#uo_uom_omr_mri_rif_ifa_fa#	0,07607800	148
pelos	gram	prp+det	15302	487,6716	4,1847	5,6975	149	5	1		4	26	1,00	CVCVC	#p_pe_el_lo_os_s#	132864	#pe_pel_elo_los_os#	28088	solep	CVCVC	#s_so_ol_le_ep_p#	#so_sol_ole_lep_ep#	0,12937967	149
mesmo	adv		15263	486,4287	4,1836	5,6964	150	5	4	gram,ver,	5	9	1,10	CVCCV	#m_me_es_sm_mo_o#	113573	#me_mes_esm_smo_mo#	7553	omsem	VCCVC	#o_om_ms_se_em_m#	#om_oms_mse_sem_em#	0,39969117	150
mundo	nom		15208	484,6759	4,1821	5,6948	151	5	2	gram,	5	11	1,00	CVCCV	#m_mu_un_nd_do_o#	100390	#mu_mun_und_ndo_do#	21016	odnum	VCCVC	#o_od_dn_nu_um_m#	#od_odn_dnu_num_um#	0,86162065	151
tudo	gram	spec	15166	483,3374	4,1809	5,6936	152	4	2	nom,	4	18	1,00	CVCV	#t_tu_ud_do_o#	84134	#tu_tud_udo_do#	12637	odut	VCVC	#o_od_du_ut_t#	#od_odu_dut_ut#	0,24210753	152
semana	nom		14927	475,7205	4,1740	5,6868	153	6	1		6	4	1,60	CVCVCV	#s_se_em_ma_an_na_a#	137024	#se_sem_ema_man_ana_na#	12407	anames	VCVCVC	#a_an_na_am_me_es_s#	#an_ana_nam_ame_mes_es#	0,25363905	153
sempre	adv		14909	475,1468	4,1734	5,6862	154	6	2	nom,	6	1	1,65	CVCCCV	#s_se_em_mp_pr_re_e#	123019	#se_sem_emp_mpr_pre_re#	13486	erpmes	VCCCVC	#e_er_rp_pm_me_es_s#	#er_erp_rpm_pme_mes_es#	0,55443301	154
empresas	nom		14875	474,0632	4,1725	5,6852	155	8	2	adj,	8	4	1,50	VCCCVCVC	#e_em_mp_pr_re_es_sa_as_s#	207121	#em_emp_mpr_pre_res_esa_sas_as#	36825	saserpme	CVCVCCCV	#s_sa_as_se_er_rp_pm_me_e#	#sa_sas_ase_ser_erp_rpm_pme_me#	0,64089630	155
você	gram	pers	14789	471,3224	4,1699	5,6827	156	4	2	nom,	4	2	1,70	CVCV	#v_vo_oc_cê_ê#	14141	#vo_voc_ocê_cê#	979	êcov	VCVC	#ê_êc_co_ov_v#	#êc_êco_cov_ov#	0,51915985	156
trabalho	nom		14694	468,2948	4,1671	5,6799	157	8	3	adj,ver,	8	3	1,40	CCVCVCCV	#t_tr_ra_ab_ba_al_lh_ho_o#	134130	#tr_tra_rab_aba_bal_alh_lho_ho#	14864	ohlabart	VCCVCVCC	#o_oh_hl_la_ab_ba_ar_rt_t#	#oh_ohl_hla_lab_aba_bar_art_rt#	0,56007888	157
qualquer	gram	det	14631	466,2870	4,1653	5,6781	158	8	3	adj,nom,	8	0	2,15	CVVCCVVC	#q_qu_ua_al_lq_qu_ue_er_r#	73729	#qu_qua_ual_alq_lqu_que_uer_er#	8816	reuqlauq	CVVCCVVC	#r_re_eu_uq_ql_la_au_uq_q#	#re_reu_euq_uql_qla_lau_auq_uq#	0,52207943	158
cerca	adv		14552	463,7693	4,1629	5,6757	159	5	3	nom,ver,	5	12	1,00	CVCCV	#c_ce_er_rc_ca_a#	118703	#ce_cer_erc_rca_ca#	7122	acrec	VCCVC	#a_ac_cr_re_ec_c#	#ac_acr_cre_rec_ec#	0,65049172	159
estado	nom		14490	461,7934	4,1611	5,6738	160	6	3	adj,ver,	6	5	1,20	VCCVCV	#e_es_st_ta_ad_do_o#	189348	#es_est_sta_tad_ado_do#	44375	odatse	VCVCCV	#o_od_da_at_ts_se_e#	#od_oda_dat_ats_tse_se#	0,44934538	160
que	adv		14300	455,7381	4,1553	5,6681	161	3	6	gram,nom,	3	25	1,00	CVV	#q_qu_ue_e#	40288	#qu_que_ue#	5508	euq	VVC	#e_eu_uq_q#	#eu_euq_uq#	0,00468385	161
partir	ver		14273	454,8776	4,1545	5,6673	162	6	2	nom,	6	6	1,30	CVCCVC	#p_pa_ar_rt_ti_ir_r#	102551	#pa_par_art_rti_tir_ir#	10603	ritrap	CVCCVC	#r_ri_it_tr_ra_ap_p#	#ri_rit_itr_tra_rap_ap#	0,85502060	162
têm	ver		14237	453,7303	4,1534	5,6662	163	3	2	nom,	3	9	1,35	CVC	#t_tê_êm_m#	23997	#tê_têm_êm#	105	mêt	CVC	#m_mê_êt_t#	#mê_mêt_êt#	0,27724296	163
seja	ver		14234	453,6347	4,1533	5,6661	164	4	2	nom,	4	27	1,00	CVCV	#s_se_ej_ja_a#	76906	#se_sej_eja_ja#	3890	ajes	VCVC	#a_aj_je_es_s#	#aj_aje_jes_es#	0,78709492	164
equipe	nom		14170	451,5950	4,1514	5,6641	165	6	2	ver,	6	4	1,55	VCVVCV	#e_eq_qu_ui_ip_pe_e#	69772	#eq_equ_qui_uip_ipe_pe#	4305	epiuqe	VCVVCV	#e_ep_pi_iu_uq_qe_e#	#ep_epi_piu_iuq_uqe_qe#	0,91989956	165
casa	nom		14158	451,2126	4,1510	5,6638	166	4	3	adj,ver,	4	52	1,00	CVCV	#c_ca_as_sa_a#	122095	#ca_cas_asa_sa#	9286	asac	VCVC	#a_as_sa_ac_c#	#as_asa_sac_ac#	0,91482067	166
jogo	nom		14128	450,2565	4,1501	5,6629	167	4	2	ver,	4	14	1,00	CVCV	#j_jo_og_go_o#	49510	#jo_jog_ogo_go#	1341	ogoj	VCVC	#o_og_go_oj_j#	#og_ogo_goj_oj#	0,26319986	167
grupo	nom		14111	449,7147	4,1496	5,6623	168	5	3	adj,ver,	5	2	1,55	CCVCV	#g_gr_ru_up_po_o#	61968	#gr_gru_rup_upo_po#	1731	opurg	VCVCC	#o_op_pu_ur_rg_g#	#op_opu_pur_urg_rg#	0,41816659	168
vida	nom		14097	449,2685	4,1491	5,6619	169	4	1		4	26	1,00	CVCV	#v_vi_id_da_a#	81089	#vi_vid_ida_da#	14393	adiv	VCVC	#a_ad_di_iv_v#	#ad_adi_div_iv#	0,35259872	169
faz	ver		13953	444,6793	4,1447	5,6574	170	3	2	nom,	3	17	1,00	CVC	#f_fa_az_z#	13375	#fa_faz_az#	1929	zaf	CVC	#z_za_af_f#	#za_zaf_af#	0,92855355	171
está	ver		13716	437,1261	4,1372	5,6500	172	4	2	nom,	4	8	1,25	VCCV	#e_es_st_tá_á#	70448	#es_est_stá_tá#	9054	átse	VCCV	#á_át_ts_se_e#	#át_áts_tse_se#	0,78159343	172
exemplo	nom		13716	437,1261	4,1372	5,6500	172	7	2	ver,	7	4	1,45	VCVCCCV	#e_ex_xe_em_mp_pl_lo_o#	95994	#ex_exe_xem_emp_mpl_plo_lo#	9219	olpmexe	VCCCVCV	#o_ol_lp_pm_me_ex_xe_e#	#ol_olp_lpm_pme_mex_exe_xe#	0,54264371	173
nova	adj		13694	436,4250	4,1365	5,6493	173	4	2	nom,	4	20	1,00	CVCV	#n_no_ov_va_a#	65873	#no_nov_ova_va#	4782	avon	VCVC	#a_av_vo_on_n#	#av_avo_von_on#	0,78809212	174
ministro	nom		13674	435,7876	4,1359	5,6487	174	8	2	adj,	8	3	1,35	CVCVCCCV	#m_mi_in_ni_is_st_tr_ro_o#	155237	#mi_min_ini_nis_ist_str_tro_ro#	20386	ortsinim	VCCCVCVC	#o_or_rt_ts_si_in_ni_im_m#	#or_ort_rts_tsi_sin_ini_nim_im#	0,44285059	175
acordo	nom		13662	435,4052	4,1355	5,6483	175	6	2	ver,	6	8	1,25	VCVCCV	#a_ac_co_or_rd_do_o#	144752	#ac_aco_cor_ord_rdo_do#	18319	odroca	VCCVCV	#o_od_dr_ro_oc_ca_a#	#od_odr_dro_roc_oca_ca#	0,65515957	176
forma	nom		13503	430,3379	4,1304	5,6432	176	5	4	adj,adv,ver,	5	19	1,00	CVCCV	#f_fo_or_rm_ma_a#	86954	#fo_for_orm_rma_ma#	6854	amrof	VCCVC	#a_am_mr_ro_of_f#	#am_amr_mro_rof_of#	0,63397095	178
todo	gram	det	12987	413,8931	4,1135	5,6263	177	4	3	adj,adv,	4	38	1,00	CVCV	#t_to_od_do_o#	92931	#to_tod_odo_do#	13173	odot	VCVC	#o_od_do_ot_t#	#od_odo_dot_ot#	0,10113318	180
time	nom		12868	410,1006	4,1095	5,6223	178	4	1		4	20	1,00	CVCV	#t_ti_im_me_e#	77200	#ti_tim_ime_me#	4725	emit	VCVC	#e_em_mi_it_t#	#em_emi_mit_it#	0,83734451	181
menos	gram	det	12845	409,3676	4,1087	5,6215	179	5	4	adj,adv,	5	18	1,00	CVCVC	#m_me_en_no_os_s#	148173	#me_men_eno_nos_os#	33809	sonem	CVCVC	#s_so_on_ne_em_m#	#so_son_one_nem_em#	0,60273284	182
campanha	nom		12796	407,8059	4,1071	5,6199	180	8	1		8	4	1,05	CVCCVCCV	#c_ca_am_mp_pa_an_nh_ha_a#	158726	#ca_cam_amp_mpa_pan_anh_nha_ha#	14738	ahnapmac	VCCVCCVC	#a_ah_hn_na_ap_pm_ma_ac_c#	#ah_ahn_hna_nap_apm_pma_mac_ac#	0,53616038	183
sendo	ver		12791	407,6466	4,1069	5,6197	181	5	2	nom,	5	14	1,00	CVCCV	#s_se_en_nd_do_o#	143813	#se_sen_end_ndo_do#	26443	odnes	VCCVC	#o_od_dn_ne_es_s#	#od_odn_dne_nes_es#	0,20007881	184
programa	nom		12764	406,7861	4,1060	5,6188	182	8	2	ver,	8	5	1,05	CCVCCVCV	#p_pr_ro_og_gr_ra_am_ma_a#	160035	#pr_pro_rog_ogr_gra_ram_ama_ma#	21811	amargorp	VCVCCVCC	#a_am_ma_ar_rg_go_or_rp_p#	#am_ama_mar_arg_rgo_gor_orp_rp#	0,29777234	185
processo	nom		12661	403,5035	4,1025	5,6152	183	8	2	ver,	8	5	1,15	CCVCVCCV	#p_pr_ro_oc_ce_es_ss_so_o#	147727	#pr_pro_roc_oce_ces_ess_sso_so#	17486	ossecorp	VCCVCVCC	#o_os_ss_se_ec_co_or_rp_p#	#os_oss_sse_sec_eco_cor_orp_rp#	0,74398821	186
há	gram	prp	12627	402,4199	4,1013	5,6141	184	2	4	nom,ver,	2	40	1,00	CV	#h_há_á#	5384	#há_há#	43	áh	VC	#á_áh_h#	#áh_áh#	0,85963752	187
após	gram	prp	12568	400,5396	4,0993	5,6120	185	4	2	adv,	4	7	1,50	VCVC	#a_ap_pó_ós_s#	87468	#ap_apó_pós_ós#	2835	sópa	CVCV	#s_só_óp_pa_a#	#só_sóp_ópa_pa#	0,80110147	188
segundo	adj		12372	394,2931	4,0924	5,6052	186	7	4	adv,nom,ver,	7	7	1,05	CVCVCCV	#s_se_eg_gu_un_nd_do_o#	127946	#se_seg_egu_gun_und_ndo_do#	24014	odnuges	VCCVCVC	#o_od_dn_nu_ug_ge_es_s#	#od_odn_dnu_nug_uge_ges_es#	0,22461596	189
alguns	gram	det	12297	391,9029	4,0898	5,6026	187	6	2	nom,	6	4	1,50	VCCVCC	#a_al_lg_gu_un_ns_s#	112868	#al_alg_lgu_gun_uns_ns#	3547	snugla	CCVCCV	#s_sn_nu_ug_gl_la_a#	#sn_snu_nug_ugl_gla_la#	0,41978609	190
outra	gram	det	12247	390,3094	4,0880	5,6008	188	5	2	adj,	5	5	1,40	VVCCV	#o_ou_ut_tr_ra_a#	103517	#ou_out_utr_tra_ra#	11598	artuo	VCCVV	#a_ar_rt_tu_uo_o#	#ar_art_rtu_tuo_uo#	0,34381902	191
número	nom		12082	385,0509	4,0821	5,5949	189	6	1		1	2	1,55	CVCVCV	#n_nú_úm_me_er_ro_o#	99612	#nú_núm_úme_mer_ero_ro#	4147	oremún	VCVCVC	#o_or_re_em_mú_ún_n#	#or_ore_rem_emú_mún_ún#	0,74884499	192
cinco	num		12035	383,5530	4,0804	5,5932	190	5	4	adj,gram,nom,	5	9	1,35	CVCCV	#c_ci_in_nc_co_o#	134253	#ci_cin_inc_nco_co#	7520	ocnic	VCCVC	#o_oc_cn_ni_ic_c#	#oc_ocn_cni_nic_ic#	0,42533567	193
meses	nom		12028	383,3299	4,0802	5,5930	191	5	1		4	11	1,25	CVCVC	#m_me_es_se_es_s#	165719	#me_mes_ese_ses_es#	15395	sesem	CVCVC	#s_se_es_se_em_m#	#se_ses_ese_sem_em#	0,43485116	194
final	nom		12000	382,4376	4,0792	5,5920	192	5	2	adj,	5	7	1,30	CVCVC	#f_fi_in_na_al_l#	71490	#fi_fin_ina_nal_al#	10072	lanif	CVCVC	#l_la_an_ni_if_f#	#la_lan_ani_nif_if#	0,78610671	195
seria	ver		11995	382,2782	4,0790	5,5918	193	5	2	adv,	5	20	1,00	CVCVV	#s_se_er_ri_ia_a#	137167	#se_ser_eri_ria_ia#	18916	aires	VVCVC	#a_ai_ir_re_es_s#	#ai_air_ire_res_es#	0,84327383	196
lei	nom		11936	380,3979	4,0769	5,5896	194	3	1		3	24	1,00	CVV	#l_le_ei_i#	26104	#le_lei_ei#	3377	iel	VVC	#i_ie_el_l#	#ie_iel_el#	0,62797988	197
tinha	ver		11935	380,3660	4,0768	5,5896	195	5	2	nom,	5	16	1,00	CVCCV	#t_ti_in_nh_ha_a#	105390	#ti_tin_inh_nha_ha#	10432	ahnit	VCCVC	#a_ah_hn_ni_it_t#	#ah_ahn_hni_nit_it#	0,09991259	198
podem	ver		11910	379,5693	4,0759	5,5887	196	5	1		5	11	1,05	CVCVC	#p_po_od_de_em_m#	79336	#po_pod_ode_dem_em#	9312	medop	CVCVC	#m_me_ed_do_op_p#	#me_med_edo_dop_op#	0,92761621	199
fez	ver		11804	376,1911	4,0720	5,5848	197	3	2	nom,	3	20	1,00	CVC	#f_fe_ez_z#	13120	#fe_fez_ez#	1076	zef	CVC	#z_ze_ef_f#	#ze_zef_ef#	0,16744602	200
relação	nom		11780	375,4262	4,0711	5,5839	198	7	1		7	9	1,35	CVCVCVV	#r_re_el_la_aç_çã_ão_o#	126081	#re_rel_ela_laç_açã_ção_ão#	26201	oãçaler	VVCVCVC	#o_oã_ãç_ça_al_le_er_r#	#oã_oãç_ãça_çal_ale_ler_er#	0,18113812	201
melhor	adj		11732	373,8965	4,0694	5,5821	199	6	3	adv,nom,	6	2	1,40	CVCCVC	#m_me_el_lh_ho_or_r#	73864	#me_mel_elh_lho_hor_or#	6858	rohlem	CVCCVC	#r_ro_oh_hl_le_em_m#	#ro_roh_ohl_hle_lem_em#	0,36267728	202
3	num		11716	373,3866	4,0688	5,5816	200	1	3	adj,gram,	1	166	1,00	N	#3_3#	162	#3#	3	3	N	#3_3#	#3#	0,74452218	203
sido	ver		11645	371,1238	4,0661	5,5789	201	4	1		4	19	1,00	CVCV	#s_si_id_do_o#	100895	#si_sid_ido_do#	15947	odis	VCVC	#o_od_di_is_s#	#od_odi_dis_is#	0,42391400	205
lado	nom		11610	370,0084	4,0648	5,5776	202	4	1		4	31	1,00	CVCV	#l_la_ad_do_o#	116884	#la_lad_ado_do#	28113	odal	VCVC	#o_od_da_al_l#	#od_oda_dal_al#	0,20288930	206
inflação	nom		11572	368,7973	4,0634	5,5762	203	8	1		8	6	1,35	VCCCVCVV	#i_in_nf_fl_la_aç_çã_ão_o#	109821	#in_inf_nfl_fla_laç_açã_ção_ão#	21335	oãçalfni	VVCVCCCV	#o_oã_ãç_ça_al_lf_fn_ni_i#	#oã_oãç_ãça_çal_alf_lfn_fni_ni#	0,39869364	207
quer	ver		11307	360,3518	4,0533	5,5661	204	4	4	adv,gram,nom,	4	13	1,00	CVVC	#q_qu_ue_er_r#	46820	#qu_que_uer_er#	6902	reuq	CVVC	#r_re_eu_uq_q#	#re_reu_euq_uq#	0,01411076	208
num	gram	prp+det	11298	360,0650	4,0530	5,5658	205	3	1		3	32	1,00	CVC	#n_nu_um_m#	23548	#nu_num_um#	715	mun	CVC	#m_mu_un_n#	#mu_mun_un#	0,44412570	209
qual	gram	det	11150	355,3482	4,0473	5,5601	206	4	4	adv,nom,	4	9	1,30	CVVC	#q_qu_ua_al_l#	32579	#qu_qua_ual_al#	5571	lauq	CVVC	#l_la_au_uq_q#	#la_lau_auq_uq#	0,28005954	210
outras	gram	det	11109	354,0416	4,0457	5,5585	207	6	1		6	4	1,20	VVCCVC	#o_ou_ut_tr_ra_as_s#	147967	#ou_out_utr_tra_ras_as#	28324	sartuo	CVCCVV	#s_sa_ar_rt_tu_uo_o#	#sa_sar_art_rtu_tuo_uo#	0,42032040	211
história	nom		11069	352,7668	4,0441	5,5569	208	8	1		8	5	1,25	CVCCVCVV	#h_hi_is_st_tó_ór_ri_ia_a#	121833	#hi_his_ist_stó_tór_óri_ria_ia#	21077	airótsih	VVCVCCVC	#a_ai_ir_ró_ót_ts_si_ih_h#	#ai_air_iró_rót_óts_tsi_sih_ih#	0,49717913	212
teve	ver		11029	351,4920	4,0425	5,5553	209	4	1		4	22	1,00	CVCV	#t_te_ev_ve_e#	69489	#te_tev_eve_ve#	3449	evet	VCVC	#e_ev_ve_et_t#	#ev_eve_vet_et#	0,58192100	213
seleção	nom		10948	348,9105	4,0393	5,5521	210	7	1		7	8	1,45	CVCVCVV	#s_se_el_le_eç_çã_ão_o#	102942	#se_sel_ele_leç_eçã_ção_ão#	14792	oãçeles	VVCVCVC	#o_oã_ãç_çe_el_le_es_s#	#oã_oãç_ãçe_çel_ele_les_es#	0,17373935	214
nome	nom		10938	348,5918	4,0389	5,5517	211	4	1		4	17	1,00	CVCV	#n_no_om_me_e#	60492	#no_nom_ome_me#	4441	emon	VCVC	#e_em_mo_on_n#	#em_emo_mon_on#	0,20058388	215
havia	ver		10882	346,8071	4,0367	5,5495	212	5	2	gram,	5	4	1,45	CVCVV	#h_ha_av_vi_ia_a#	83812	#ha_hav_avi_via_ia#	8511	aivah	VVCVC	#a_ai_iv_va_ah_h#	#ai_aiv_iva_vah_ah#	0,66246370	216
projeto	nom		10733	342,0585	4,0307	5,5435	213	7	2	ver,	7	5	1,40	CCVCVCV	#p_pr_ro_oj_je_et_to_o#	109956	#pr_pro_roj_oje_jet_eto_to#	15941	otejorp	VCVCVCC	#o_ot_te_ej_jo_or_rp_p#	#ot_ote_tej_ejo_jor_orp_rp#	0,74001963	217
sistema	nom		10723	341,7398	4,0303	5,5431	214	7	1		7	1	1,40	CVCCVCV	#s_si_is_st_te_em_ma_a#	145169	#si_sis_ist_ste_tem_ema_ma#	13224	ametsis	VCVCCVC	#a_am_me_et_ts_si_is_s#	#am_ame_met_ets_tsi_sis_is#	0,49819086	218
cr$	nom		10676	340,2420	4,0284	5,5412	215	3	1		2	9	1,45	CCS	#c_cr_r$_$#	27645	#cr_cr$_r$#	1288	$rc	SCC	#$_$r_rc_c#	#$r_$rc_rc#	0,49749599	219
é	adv		10635	338,9353	4,0267	5,5395	216	1	2	ver,	1	167	1,00	V	#é_é#	524	#é#	2	é	V	#é_é#	#é#	0,32725095	220
dinheiro	nom		10573	336,9594	4,0242	5,5370	217	8	1		8	2	1,50	CVCCVVCV	#d_di_in_nh_he_ei_ir_ro_o#	139680	#di_din_inh_nhe_hei_eir_iro_ro#	16323	oriehnid	VCVVCCVC	#o_or_ri_ie_eh_hn_ni_id_d#	#or_ori_rie_ieh_ehn_hni_nid_id#	0,03481205	221
quase	adv		10390	331,1272	4,0166	5,5294	218	5	1		5	3	1,50	CVVCV	#q_qu_ua_as_se_e#	85865	#qu_qua_uas_ase_se#	12504	esauq	VCVVC	#e_es_sa_au_uq_q#	#es_esa_sau_auq_uq#	0,24497022	222
afirma	ver		10340	329,5337	4,0145	5,5273	219	6	1		5	3	1,50	VCVCCV	#a_af_fi_ir_rm_ma_a#	98466	#af_afi_fir_irm_rma_ma#	4628	amrifa	VCCVCV	#a_am_mr_ri_if_fa_a#	#am_amr_mri_rif_ifa_fa#	0,35921025	224
diretor	nom		10327	329,1194	4,0140	5,5268	220	7	2	adj,	7	2	1,25	CVCVCVC	#d_di_ir_re_et_to_or_r#	120851	#di_dir_ire_ret_eto_tor_or#	12800	roterid	CVCVCVC	#r_ro_ot_te_er_ri_id_d#	#ro_rot_ote_ter_eri_rid_id#	0,20369690	225
lugar	nom		10321	328,9282	4,0137	5,5265	221	5	1		5	10	1,05	CVCVC	#l_lu_ug_ga_ar_r#	56774	#lu_lug_uga_gar_ar#	7229	ragul	CVCVC	#r_ra_ag_gu_ul_l#	#ra_rag_agu_gul_ul#	0,18911346	226
vezes	nom		10283	327,7171	4,0121	5,5249	222	5	1		4	11	1,25	CVCVC	#v_ve_ez_ze_es_s#	104502	#ve_vez_eze_zes_es#	11479	sezev	CVCVC	#s_se_ez_ze_ev_v#	#se_sez_eze_zev_ev#	0,96479990	227
plano	nom		10273	327,3984	4,0117	5,5245	223	5	2	adj,	5	6	1,35	CCVCV	#p_pl_la_an_no_o#	109161	#pl_pla_lan_ano_no#	6586	onalp	VCVCC	#o_on_na_al_lp_p#	#on_ona_nal_alp_lp#	0,10566167	228
nada	gram	spec	10257	326,8885	4,0110	5,5238	224	4	5	adj,adv,nom,ver,	4	22	1,00	CVCV	#n_na_ad_da_a#	106732	#na_nad_ada_da#	19048	adan	VCVC	#a_ad_da_an_n#	#ad_ada_dan_an#	0,58398571	229
pontos	nom		10202	325,1357	4,0087	5,5215	225	6	2	gram,	6	13	1,10	CVCCVC	#p_po_on_nt_to_os_s#	168448	#po_pon_ont_nto_tos_os#	34062	sotnop	CVCCVC	#s_so_ot_tn_no_op_p#	#so_sot_otn_tno_nop_op#	0,21308734	230
todas	gram	det	10181	324,4664	4,0078	5,5206	226	5	3	adj,adv,	5	25	1,00	CVCVC	#t_to_od_da_as_s#	129071	#to_tod_oda_das_as#	25217	sadot	CVCVC	#s_sa_ad_do_ot_t#	#sa_sad_ado_dot_ot#	0,21482739	231
técnico	nom		10093	321,6619	4,0040	5,5168	227	7	2	adj,	7	4	1,55	CVCCVCV	#t_té_éc_cn_ni_ic_co_o#	100469	#té_téc_écn_cni_nic_ico_co#	9315	ocincét	VCVCCVC	#o_oc_ci_in_nc_cé_ét_t#	#oc_oci_cin_inc_ncé_cét_ét#	0,85912985	232
área	nom		10020	319,3354	4,0009	5,5136	228	4	1		0	8	1,20	VCVV	#á_ár_re_ea_a#	79226	#ár_áre_rea_ea#	1717	aerá	VVCV	#a_ae_er_rá_á#	#ae_aer_erá_rá#	0,38494707	233
serão	ver		9925	316,3077	3,9967	5,5095	229	5	1		5	15	1,05	CVCVV	#s_se_er_rã_ão_o#	107236	#se_ser_erã_rão_ão#	11488	oãres	VVCVC	#o_oã_ãr_re_es_s#	#oã_oãr_ãre_res_es#	0,45464220	234
tão	adv		9917	316,0528	3,9964	5,5092	230	3	1		3	28	1,00	CVV	#t_tã_ão_o#	58631	#tã_tão_ão#	6238	oãt	VVC	#o_oã_ãt_t#	#oã_oãt_ãt#	0,30178233	235
'tava	ver		9910	315,8297	3,9961	5,5089	231	5	1		4	38	1,00	SCVCV	#'_'t_ta_av_va_a#	90654	#'t_'ta_tav_ava_va#	11786	avat'	VCVCS	#a_av_va_at_t'_'#	#av_ava_vat_at'_t'#	0,11388209	236
urv	nom		9843	313,6944	3,9931	5,5059	232	3	1		3	2	1,80	VCC	#u_ur_rv_v#	9574	#ur_urv_rv#	340	vru	CCV	#v_vr_ru_u#	#vr_vru_ru#	0,34578455	237
fato	nom		9841	313,6307	3,9930	5,5058	233	4	1		4	28	1,00	CVCV	#f_fa_at_to_o#	77549	#fa_fat_ato_to#	7001	otaf	VCVC	#o_ot_ta_af_f#	#ot_ota_taf_af#	0,61321942	238
valor	nom		9802	312,3878	3,9913	5,5041	234	5	1		5	5	1,55	CVCVC	#v_va_al_lo_or_r#	69505	#va_val_alo_lor_or#	5599	rolav	CVCVC	#r_ro_ol_la_av_v#	#ro_rol_ola_lav_av#	0,63936898	239
produção	nom		9792	312,0691	3,9909	5,5036	235	8	1		6	2	1,60	CCVCVCVV	#p_pr_ro_od_du_uç_çã_ão_o#	103767	#pr_pro_rod_odu_duç_uçã_ção_ão#	21081	oãçudorp	VVCVCVCC	#o_oã_ãç_çu_ud_do_or_rp_p#	#oã_oãç_ãçu_çud_udo_dor_orp_rp#	0,46470874	240
numa	gram	prp+det	9707	309,3601	3,9871	5,4999	236	4	1		4	28	1,00	CVCV	#n_nu_um_ma_a#	61815	#nu_num_uma_ma#	2273	amun	VCVC	#a_am_mu_un_n#	#am_amu_mun_un#	0,11878975	241
prazo	nom		9643	307,3205	3,9842	5,4970	237	5	1		5	4	1,60	CCVCV	#p_pr_ra_az_zo_o#	107879	#pr_pra_raz_azo_zo#	7431	ozarp	VCVCC	#o_oz_za_ar_rp_p#	#oz_oza_zar_arp_rp#	0,96281385	242
fim	nom		9524	303,5280	3,9788	5,4916	238	3	1		3	27	1,00	CVC	#f_fi_im_m#	37303	#fi_fim_im#	1763	mif	CVC	#m_mi_if_f#	#mi_mif_if#	0,02379080	243
'te	gram	det	9495	302,6037	3,9775	5,4903	239	3	2	nom,	2	63	1,00	SCV	#'_'t_te_e#	54745	#'t_'te_te#	8069	et'	VCS	#e_et_t'_'#	#et_et'_t'#	0,62631992	244
enquanto	adv		9458	301,4245	3,9758	5,4886	240	8	1		8	3	1,90	VCCVVCCV	#e_en_nq_qu_ua_an_nt_to_o#	162229	#en_enq_nqu_qua_uan_ant_nto_to#	19317	otnauqne	VCCVVCCV	#o_ot_tn_na_au_uq_qn_ne_e#	#ot_otn_tna_nau_auq_uqn_qne_ne#	0,16569606	245
preço	nom		9451	301,2015	3,9755	5,4883	241	5	1		5	9	1,25	CCVCV	#p_pr_re_eç_ço_o#	105714	#pr_pre_reç_eço_ço#	11614	oçerp	VCVCC	#o_oç_çe_er_rp_p#	#oç_oçe_çer_erp_rp#	0,51377463	246
brasileira	adj		9389	299,2255	3,9726	5,4854	242	10	2	nom,	10	3	1,40	CCVCVCVVCV	#b_br_ra_as_si_il_le_ei_ir_ra_a#	189648	#br_bra_ras_asi_sil_ile_lei_eir_ira_ra#	18499	arielisarb	VCVVCVCVCC	#a_ar_ri_ie_el_li_is_sa_ar_rb_b#	#ar_ari_rie_iel_eli_lis_isa_sar_arb_rb#	0,27784684	248
noite	nom		9386	299,1299	3,9725	5,4853	243	5	1		5	7	1,40	CVVCV	#n_no_oi_it_te_e#	71764	#no_noi_oit_ite_te#	8530	etion	VCVVC	#e_et_ti_io_on_n#	#et_eti_tio_ion_on#	0,58314377	249
região	nom		9340	297,6639	3,9703	5,4831	244	6	2	adj,	6	5	1,60	CVCVVV	#r_re_eg_gi_iã_ão_o#	104010	#re_reg_egi_giã_ião_ão#	18915	oãiger	VVVCVC	#o_oã_ãi_ig_ge_er_r#	#oã_oãi_ãig_ige_ger_er#	0,28554168	250
início	nom		9306	296,5803	3,9688	5,4815	245	6	1		0	3	1,60	VCVCVV	#i_in_ní_íc_ci_io_o#	100130	#in_iní_níc_íci_cio_io#	13032	oicíni	VVCVCV	#o_oi_ic_cí_ín_ni_i#	#oi_oic_icí_cín_íni_ni#	0,64208793	251
essa	gram	det	9257	295,0187	3,9665	5,4792	246	4	1		4	8	1,05	VCCV	#e_es_ss_sa_a#	109921	#es_ess_ssa_sa#	9659	asse	VCCV	#a_as_ss_se_e#	#as_ass_sse_se#	0,43453919	252
último	adj		9236	294,3495	3,9655	5,4783	247	6	2	nom,	6	7	1,25	VCCVCV	#ú_úl_lt_ti_im_mo_o#	82624	#úl_últ_lti_tim_imo_mo#	5075	omitlú	VCVCCV	#o_om_mi_it_tl_lú_ú#	#om_omi_mit_itl_tlú_lú#	0,43818183	253
passado	adj		9218	293,7758	3,9646	5,4774	248	7	3	nom,ver,	7	11	1,00	CVCCVCV	#p_pa_as_ss_sa_ad_do_o#	173670	#pa_pas_ass_ssa_sad_ado_do#	36173	odassap	VCVCCVC	#o_od_da_as_ss_sa_ap_p#	#od_oda_das_ass_ssa_sap_ap#	0,35316852	254
então	adv		9198	293,1384	3,9637	5,4765	249	5	3	adj,nom,	5	5	1,50	VCCVV	#e_en_nt_tã_ão_o#	120973	#en_ent_ntã_tão_ão#	23779	oãtne	VVCCV	#o_oã_ãt_tn_ne_e#	#oã_oãt_ãtn_tne_ne#	0,12815022	255
dar	ver		9191	292,9153	3,9634	5,4761	250	3	1		3	41	1,00	CVC	#d_da_ar_r#	77075	#da_dar_ar#	6386	rad	CVC	#r_ra_ad_d#	#ra_rad_ad#	0,32128356	256
vão	ver		9183	292,6604	3,9630	5,4758	251	3	3	adj,nom,	3	24	1,00	CVV	#v_vã_ão_o#	54390	#vã_vão_ão#	6077	oãv	VVC	#o_oã_ãv_v#	#oã_oãv_ãv#	0,22372193	257
mesma	gram	det	9158	291,8636	3,9618	5,4746	252	5	1		5	9	1,20	CVCCV	#m_me_es_sm_ma_a#	113166	#me_mes_esm_sma_ma#	5159	amsem	VCCVC	#a_am_ms_se_em_m#	#am_ams_mse_sem_em#	0,15992409	258
deste	gram	prp+det	9156	291,7999	3,9617	5,4745	253	5	3	nom,ver,	5	26	1,00	CVCCV	#d_de_es_st_te_e#	137056	#de_des_est_ste_te#	32256	etsed	VCCVC	#e_et_ts_se_ed_d#	#et_ets_tse_sed_ed#	0,79716953	259
zona	nom		9053	288,5173	3,9568	5,4696	254	4	1		4	10	1,20	CVCV	#z_zo_on_na_a#	71849	#zo_zon_ona_na#	5290	anoz	VCVC	#a_an_no_oz_z#	#an_ano_noz_oz#	0,85397219	260
problema	nom		9036	287,9755	3,9560	5,4688	255	8	1		7	1	1,75	CCVCCVCV	#p_pr_ro_ob_bl_le_em_ma_a#	123853	#pr_pro_rob_obl_ble_lem_ema_ma#	13796	amelborp	VCVCCVCC	#a_am_me_el_lb_bo_or_rp_p#	#am_ame_mel_elb_lbo_bor_orp_rp#	0,97464431	261
filme	nom		9010	287,1469	3,9547	5,4675	256	5	2	ver,	5	7	1,10	CVCCV	#f_fi_il_lm_me_e#	63763	#fi_fil_ilm_lme_me#	4573	emlif	VCCVC	#e_em_ml_li_if_f#	#em_eml_mli_lif_if#	0,65066711	262
ficou	ver		8980	286,1908	3,9533	5,4661	257	5	1		5	8	1,35	CVCVV	#f_fi_ic_co_ou_u#	66901	#fi_fic_ico_cou_ou#	12570	uocif	VVCVC	#u_uo_oc_ci_if_f#	#uo_uoc_oci_cif_if#	0,45808326	263
aumento	nom		8967	285,7765	3,9526	5,4654	258	7	2	ver,	7	4	1,50	VVCVCCV	#a_au_um_me_en_nt_to_o#	152143	#au_aum_ume_men_ent_nto_to#	29288	otnemua	VCCVCVV	#o_ot_tn_ne_em_mu_ua_a#	#ot_otn_tne_nem_emu_mua_ua#	0,34590170	264
minha	gram	det	8913	284,0555	3,9500	5,4628	259	5	2	nom,	5	14	1,00	CVCCV	#m_mi_in_nh_ha_a#	97633	#mi_min_inh_nha_ha#	12422	ahnim	VCCVC	#a_ah_hn_ni_im_m#	#ah_ahn_hni_nim_im#	0,13500568	265
partido	nom		8909	283,9280	3,9498	5,4626	260	7	2	ver,	7	5	1,20	CVCCVCV	#p_pa_ar_rt_ti_id_do_o#	161334	#pa_par_art_rti_tid_ido_do#	23964	oditrap	VCVCCVC	#o_od_di_it_tr_ra_ap_p#	#od_odi_dit_itr_tra_rap_ap#	0,04933215	266
livro	nom		8877	282,9082	3,9483	5,4610	261	5	2	ver,	5	10	1,10	CVCCV	#l_li_iv_vr_ro_o#	81703	#li_liv_ivr_vro_ro#	4033	orvil	VCCVC	#o_or_rv_vi_il_l#	#or_orv_rvi_vil_il#	0,46139417	267
real	nom		8874	282,8126	3,9481	5,4609	262	4	3	adj,gram,	4	10	1,15	CVVC	#r_re_ea_al_l#	70532	#re_rea_eal_al#	14866	laer	CVVC	#l_la_ae_er_r#	#la_lae_aer_er#	0,60891383	268
tel.	nom		8848	281,9840	3,9468	5,4596	263	4	1		3	6	1,65	CVCP	#t_te_el_l._.#	39864	#te_tel_el._l.#	2862	.let	PCVC	#._.l_le_et_t#	#.l_.le_let_et#	0,97538273	269
polícia	nom		8794	280,2630	3,9442	5,4570	264	7	1		7	3	1,65	CVCVCVV	#p_po_ol_lí_íc_ci_ia_a#	108433	#po_pol_olí_líc_íci_cia_ia#	14257	aicílop	VVCVCVC	#a_ai_ic_cí_íl_lo_op_p#	#ai_aic_icí_cíl_ílo_lop_op#	0,45716935	270
decisão	nom		8777	279,7212	3,9433	5,4561	265	7	1		7	3	1,65	CVCVCVV	#d_de_ec_ci_is_sã_ão_o#	128052	#de_dec_eci_cis_isã_são_ão#	21243	oãsiced	VVCVCVC	#o_oã_ãs_si_ic_ce_ed_d#	#oã_oãs_ãsi_sic_ice_ced_ed#	0,73326860	271
meu	gram	det	8776	279,6893	3,9433	5,4561	266	3	2	nom,	3	23	1,00	CVV	#m_me_eu_u#	32774	#me_meu_eu#	2883	uem	VVC	#u_ue_em_m#	#ue_uem_em#	0,43284552	272
países	nom		8772	279,5619	3,9431	5,4559	267	6	1		1	4	1,55	CVVCVC	#p_pa_aí_ís_se_es_s#	138492	#pa_paí_aís_íse_ses_es#	14109	sesíap	CVCVVC	#s_se_es_sí_ía_ap_p#	#se_ses_esí_sía_íap_ap#	0,64381726	273
ver	ver		8770	279,4981	3,9430	5,4558	268	3	1		1	22	1,00	CVC	#v_ve_er_r#	46942	#ve_ver_er#	5413	rev	CVC	#r_re_ev_v#	#re_rev_ev#	0,74361481	274
produtos	nom		8752	278,9245	3,9421	5,4549	269	8	1		8	3	1,70	CCVCVCVC	#p_pr_ro_od_du_ut_to_os_s#	154806	#pr_pro_rod_odu_dut_uto_tos_os#	37134	sotudorp	CVCVCVCC	#s_so_ot_tu_ud_do_or_rp_p#	#so_sot_otu_tud_udo_dor_orp_rp#	0,01360489	275
ação	nom		8745	278,7014	3,9418	5,4545	270	4	1		1	6	1,10	VCVV	#a_aç_çã_ão_o#	81192	#aç_açã_ção_ão#	12183	oãça	VVCV	#o_oã_ãç_ça_a#	#oã_oãç_ãça_ça#	0,29760818	277
4	num		8655	275,8331	3,9373	5,4500	271	1	2	gram,	1	167	1,00	N	#4_4#	164	#4#	2	4	N	#4_4#	#4#	0,20775255	278
problemas	nom		8608	274,3352	3,9349	5,4477	272	9	1		9	1	2,15	CCVCCVCVC	#p_pr_ro_ob_bl_le_em_ma_as_s#	168303	#pr_pro_rob_obl_ble_lem_ema_mas_as#	32137	samelborp	CVCVCCVCC	#s_sa_am_me_el_lb_bo_or_rp_p#	#sa_sam_ame_mel_elb_lbo_bor_orp_rp#	0,52620815	279
nem	adv		8601	274,1121	3,9345	5,4473	273	3	4	gram,nom,	3	31	1,00	CVC	#n_ne_em_m#	39006	#ne_nem_em#	6324	men	CVC	#m_me_en_n#	#me_men_en#	0,41761964	280
jogadores	nom		8583	273,5385	3,9336	5,4464	274	9	1		9	3	1,65	CVCVCVCVC	#j_jo_og_ga_ad_do_or_re_es_s#	208538	#jo_jog_oga_gad_ado_dor_ore_res_es#	38501	serodagoj	CVCVCVCVC	#s_se_er_ro_od_da_ag_go_oj_j#	#se_ser_ero_rod_oda_dag_ago_goj_oj#	0,62664409	281
setor	nom		8547	272,3912	3,9318	5,4446	275	5	1		5	2	1,70	CVCVC	#s_se_et_to_or_r#	83388	#se_set_eto_tor_or#	8754	rotes	CVCVC	#r_ro_ot_te_es_s#	#ro_rot_ote_tes_es#	0,23738722	282
'se	gram	det	8528	271,7856	3,9308	5,4436	276	3	2	nom,	2	77	1,00	SCV	#'_'s_se_e#	50414	#'s_'se_se#	9357	es'	VCS	#e_es_s'_'#	#es_es'_s'#	0,38556778	283
este	gram	det	8499	270,8614	3,9294	5,4421	277	4	2	nom,	4	13	1,00	VCCV	#e_es_st_te_e#	115497	#es_est_ste_te#	17036	etse	VCCV	#e_et_ts_se_e#	#et_ets_tse_se#	0,33161639	284
momento	nom		8495	270,7339	3,9292	5,4419	278	7	1		7	7	1,45	CVCVCCV	#m_mo_om_me_en_nt_to_o#	153639	#mo_mom_ome_men_ent_nto_to#	30926	otnemom	VCCVCVC	#o_ot_tn_ne_em_mo_om_m#	#ot_otn_tne_nem_emo_mom_om#	0,83805637	285
vem	ver		8455	269,4591	3,9271	5,4399	279	3	2	nom,	3	30	1,00	CVC	#v_ve_em_m#	41903	#ve_vem_em#	6592	mev	CVC	#m_me_ev_v#	#me_mev_ev#	0,56400001	286
pelas	gram	prp+det	8441	269,0130	3,9264	5,4392	280	5	2		5	21	1,00	CVCVC	#p_pe_el_la_as_s#	137188	#pe_pel_ela_las_as#	26179	salep	CVCVC	#s_sa_al_le_ep_p#	#sa_sal_ale_lep_ep#	0,34193698	287
5	num		8426	268,5349	3,9256	5,4384	281	1	3	adj,gram,	1	166	1,00	N	#5_5#	166	#5#	3	5	N	#5_5#	#5#	0,63601640	288
aqui	adv		8423	268,4393	3,9255	5,4382	282	4	2	ver,	4	4	1,25	VCVV	#a_aq_qu_ui_i#	39201	#aq_aqu_qui_ui#	3471	iuqa	VVCV	#i_iu_uq_qa_a#	#iu_iuq_uqa_qa#	0,77149153	289
dentro	adv		8388	267,3239	3,9237	5,4364	283	6	1		6	7	1,30	CVCCCV	#d_de_en_nt_tr_ro_o#	162692	#de_den_ent_ntr_tro_ro#	32493	ortned	VCCCVC	#o_or_rt_tn_ne_ed_d#	#or_ort_rtn_tne_ned_ed#	0,46550276	290
ponto	nom		8380	267,0689	3,9232	5,4360	284	5	2	gram,	5	23	1,00	CVCCV	#p_po_on_nt_to_o#	123461	#po_pon_ont_nto_to#	13890	otnop	VCCVC	#o_ot_tn_no_op_p#	#ot_otn_tno_nop_op#	0,46086834	291
período	nom		8372	266,8139	3,9228	5,4356	285	7	1		7	2	1,90	CVCVVCV	#p_pe_er_rí_ío_od_do_o#	124639	#pe_per_erí_río_íod_odo_do#	19937	odoírep	VCVVCVC	#o_od_do_oí_ír_re_ep_p#	#od_odo_doí_oír_íre_rep_ep#	0,41484198	292
maioria	nom		8363	266,5271	3,9224	5,4351	286	7	1		5	2	1,65	CVVVCVV	#m_ma_ai_io_or_ri_ia_a#	137315	#ma_mai_aio_ior_ori_ria_ia#	18379	airoiam	VVCVVVC	#a_ai_ir_ro_oi_ia_am_m#	#ai_air_iro_roi_oia_iam_am#	0,31116333	293
possível	adj		8356	266,3040	3,9220	5,4348	287	8	1		8	3	1,80	CVCCVCVC	#p_po_os_ss_sí_ív_ve_el_l#	88032	#po_pos_oss_ssí_sív_íve_vel_el#	8264	levíssop	CVCVCCVC	#l_le_ev_ví_ís_ss_so_op_p#	#le_lev_eví_vís_íss_sso_sop_op#	0,88970984	294
fica	ver		8355	266,2722	3,9219	5,4347	288	4	1		3	31	1,00	CVCV	#f_fi_ic_ca_a#	93072	#fi_fic_ica_ca#	14568	acif	VCVC	#a_ac_ci_if_f#	#ac_aci_cif_if#	0,50714519	295
mulher	nom		8347	266,0172	3,9215	5,4343	289	6	1		6	0	1,85	CVCCVC	#m_mu_ul_lh_he_er_r#	64110	#mu_mul_ulh_lhe_her_er#	6845	rehlum	CVCCVC	#r_re_eh_hl_lu_um_m#	#re_reh_ehl_hlu_lum_um#	0,73617582	296
pesquisa	nom		8338	265,7304	3,9211	5,4338	290	8	3	adj,ver,	8	3	1,45	CVCCVVCV	#p_pe_es_sq_qu_ui_is_sa_a#	139888	#pe_pes_esq_squ_qui_uis_isa_sa#	9750	asiuqsep	VCVVCCVC	#a_as_si_iu_uq_qs_se_ep_p#	#as_asi_siu_iuq_uqs_qse_sep_ep#	0,40151750	297
através	adv		8321	265,1886	3,9202	5,4330	291	7	1		5	4	1,45	VCCVCVC	#a_at_tr_ra_av_vé_és_s#	147723	#at_atr_tra_rav_avé_vés_és#	10514	sévarta	CVCVCCV	#s_sé_év_va_ar_rt_ta_a#	#sé_sév_éva_var_art_rta_ta#	0,79614019	298
tipo	nom		8293	264,2962	3,9187	5,4315	292	4	1		4	25	1,00	CVCV	#t_ti_ip_po_o#	77977	#ti_tip_ipo_po#	1436	opit	VCVC	#o_op_pi_it_t#	#op_opi_pit_it#	0,86715775	299
esse	gram	det	8281	263,9138	3,9181	5,4309	293	4	2	nom,	4	10	1,00	VCCV	#e_es_ss_se_e#	105556	#es_ess_sse_se#	19792	esse	VCCV	#e_es_ss_se_e#	#es_ess_sse_se#	0,57803513	300
coisa	nom		8262	263,3083	3,9171	5,4299	294	5	1		5	6	1,45	CVVCV	#c_co_oi_is_sa_a#	115153	#co_coi_ois_isa_sa#	13471	asioc	VCVVC	#a_as_si_io_oc_c#	#as_asi_sio_ioc_oc#	0,48241806	301
apesar	adv		8203	261,4280	3,9140	5,4268	295	6	2	gram,	6	2	1,70	VCVCVC	#a_ap_pe_es_sa_ar_r#	120589	#ap_ape_pes_esa_sar_ar#	11150	rasepa	CVCVCV	#r_ra_as_se_ep_pa_a#	#ra_ras_ase_sep_epa_pa#	0,68025128	303
bom	adj		8198	261,2686	3,9137	5,4265	296	3	1		3	29	1,00	CVC	#b_bo_om_m#	31546	#bo_bom_om#	1345	mob	CVC	#m_mo_ob_b#	#mo_mob_ob#	0,22361843	304
toda	gram	det	8147	259,6432	3,9110	5,4238	297	4	3	adv,nom,	4	30	1,00	CVCV	#t_to_od_da_a#	84621	#to_tod_oda_da#	8485	adot	VCVC	#a_ad_do_ot_t#	#ad_ado_dot_ot#	0,41160519	305
recursos	nom		8118	258,7190	3,9094	5,4222	298	8	1		8	1	1,65	CVCVCCVC	#r_re_ec_cu_ur_rs_so_os_s#	161492	#re_rec_ecu_cur_urs_rso_sos_os#	38816	sosrucer	CVCCVCVC	#s_so_os_sr_ru_uc_ce_er_r#	#so_sos_osr_sru_ruc_uce_cer_er#	0,18050261	306
futebol	nom		8116	258,6553	3,9093	5,4221	299	7	1		7	1	2,60	CVCVCVC	#f_fu_ut_te_eb_bo_ol_l#	53607	#fu_fut_ute_teb_ebo_bol_ol#	2421	lobetuf	CVCVCVC	#l_lo_ob_be_et_tu_uf_f#	#lo_lob_obe_bet_etu_tuf_uf#	0,31325002	307
devem	ver		8099	258,1135	3,9084	5,4212	300	5	1		4	11	1,30	CVCVC	#d_de_ev_ve_em_m#	79451	#de_dev_eve_vem_em#	17792	meved	CVCVC	#m_me_ev_ve_ed_d#	#me_mev_eve_ved_ed#	0,81577182	308
sob	gram	prp	8053	256,6475	3,9060	5,4187	301	3	2	nom,	3	22	1,00	CVC	#s_so_ob_b#	23175	#so_sob_ob#	2432	bos	CVC	#b_bo_os_s#	#bo_bos_os#	0,14814267	309
deputado	nom		8037	256,1376	3,9051	5,4179	302	8	2	ver,	8	6	1,60	CVCVCVCV	#d_de_ep_pu_ut_ta_ad_do_o#	171668	#de_dep_epu_put_uta_tad_ado_do#	41874	odatuped	VCVCVCVC	#o_od_da_at_tu_up_pe_ed_d#	#od_oda_dat_atu_tup_upe_ped_ed#	0,07062736	310
homem	nom		8036	256,1057	3,9050	5,4178	304	5	2	ver,	5	8	1,20	CVCVC	#h_ho_om_me_em_m#	58057	#ho_hom_ome_mem_em#	7996	memoh	CVCVC	#m_me_em_mo_oh_h#	#me_mem_emo_moh_oh#	0,79223279	311
'sa	gram	det	8036	256,1057	3,9050	5,4178	304	3	1		2	93	1,00	SCV	#'_'s_sa_a#	54779	#'s_'sa_sa#	1334	as'	VCS	#a_as_s'_'#	#as_as'_s'#	0,42835061	312
dez	num		8016	255,4683	3,9040	5,4167	305	3	3	gram,nom,	3	29	1,00	CVC	#d_de_ez_z#	40710	#de_dez_ez#	11532	zed	CVC	#z_ze_ed_d#	#ze_zed_ed#	0,82902458	313
julho	nom		8008	255,2133	3,9035	5,4163	306	5	1		5	6	1,65	CVCCV	#j_ju_ul_lh_ho_o#	60598	#ju_jul_ulh_lho_ho#	3318	ohluj	VCCVC	#o_oh_hl_lu_uj_j#	#oh_ohl_hlu_luj_uj#	0,19406287	314
seis	num		7931	252,7594	3,8993	5,4121	307	4	3	gram,nom,	4	23	1,00	CVVC	#s_se_ei_is_s#	117110	#se_sei_eis_is#	7577	sies	CVVC	#s_si_ie_es_s#	#si_sie_ies_es#	0,47520099	315
última	adj		7925	252,5681	3,8990	5,4118	308	6	2	nom,	6	5	1,45	VCCVCV	#ú_úl_lt_ti_im_ma_a#	82217	#úl_últ_lti_tim_ima_ma#	4359	amitlú	VCVCCV	#a_am_mi_it_tl_lú_ú#	#am_ami_mit_itl_tlú_lú#	0,40121272	316
nunca	adv		7884	251,2615	3,8967	5,4095	309	5	3	adj,nom,	5	2	1,65	CVCCV	#n_nu_un_nc_ca_a#	80180	#nu_nun_unc_nca_ca#	5202	acnun	VCCVC	#a_ac_cn_nu_un_n#	#ac_acn_cnu_nun_un#	0,25924114	317
art.	nom		7871	250,8472	3,8960	5,4088	310	4	1		3	6	1,65	VCCP	#a_ar_rt_t._.#	60145	#ar_art_rt._t.#	3800	.tra	PCCV	#._.t_tr_ra_a#	#.t_.tr_tra_ra#	0,79805208	318
teria	ver		7866	250,6878	3,8958	5,4085	311	5	1		3	18	1,00	CVCVV	#t_te_er_ri_ia_a#	135042	#te_ter_eri_ria_ia#	20891	airet	VVCVC	#a_ai_ir_re_et_t#	#ai_air_ire_ret_et#	0,51892171	319
grandes	adj		7829	249,5086	3,8937	5,4065	312	7	2	nom,	7	1	1,65	CCVCCVC	#g_gr_ra_an_nd_de_es_s#	191849	#gr_gra_ran_and_nde_des_es#	33415	sednarg	CVCCVCC	#s_se_ed_dn_na_ar_rg_g#	#se_sed_edn_dna_nar_arg_rg#	0,37433799	320
lá	adv		7821	249,2537	3,8933	5,4060	313	2	2	nom,	2	62	1,00	CV	#l_lá_á#	7870	#lá_lá#	74	ál	VC	#á_ál_l#	#ál_ál#	0,09283617	321
nós	gram	pers	7795	248,4251	3,8918	5,4046	314	3	2	nom,	3	16	1,00	CVC	#n_nó_ós_s#	63175	#nó_nós_ós#	149	són	CVC	#s_só_ón_n#	#só_són_ón#	0,30537741	322
carro	nom		7778	247,8833	3,8909	5,4036	316	5	1		5	22	1,00	CVCCV	#c_ca_ar_rr_ro_o#	137772	#ca_car_arr_rro_ro#	13773	orrac	VCCVC	#o_or_rr_ra_ac_c#	#or_orr_rra_rac_ac#	0,20201278	323
feito	ver		7778	247,8833	3,8909	5,4036	316	5	2	nom,	5	10	1,00	CVVCV	#f_fe_ei_it_to_o#	86834	#fe_fei_eit_ito_to#	8472	otief	VCVVC	#o_ot_ti_ie_ef_f#	#ot_oti_tie_ief_ef#	0,12050051	324
quanto	adv		7763	247,4052	3,8900	5,4028	317	6	3	gram,nom,	6	10	1,30	CVVCCV	#q_qu_ua_an_nt_to_o#	116712	#qu_qua_uan_ant_nto_to#	15495	otnauq	VCCVVC	#o_ot_tn_na_au_uq_q#	#ot_otn_tna_nau_auq_uq#	0,39275184	325
pouco	gram	det	7758	247,2459	3,8897	5,4025	318	5	3	adv,ver,	5	9	1,40	CVVCV	#p_po_ou_uc_co_o#	99998	#po_pou_ouc_uco_co#	5511	ocuop	VCVVC	#o_oc_cu_uo_op_p#	#oc_ocu_cuo_uop_op#	0,02145984	326
dá	ver		7752	247,0547	3,8894	5,4022	319	2	1		2	70	1,00	CV	#d_dá_á#	19651	#dá_dá#	49	ád	VC	#á_ád_d#	#ád_ád#	0,32824977	327
economia	nom		7751	247,0228	3,8894	5,4021	320	8	1		4	2	1,60	VCVCVCVV	#e_ec_co_on_no_om_mi_ia_a#	149911	#ec_eco_con_ono_nom_omi_mia_ia#	18430	aimonoce	VVCVCVCV	#a_ai_im_mo_on_no_oc_ce_e#	#ai_aim_imo_mon_ono_noc_oce_ce#	0,67635441	328
dizer	ver		7656	243,9952	3,8840	5,3968	321	5	2	nom,	5	6	1,55	CVCVC	#d_di_iz_ze_er_r#	70219	#di_diz_ize_zer_er#	6026	rezid	CVCVC	#r_re_ez_zi_id_d#	#re_rez_ezi_zid_id#	0,31925115	329
congresso	nom		7635	243,3259	3,8828	5,3956	322	9	1		9	0	2,35	CVCCCVCCV	#c_co_on_ng_gr_re_es_ss_so_o#	193863	#co_con_ong_ngr_gre_res_ess_sso_so#	31913	ossergnoc	VCCVCCCVC	#o_os_ss_se_er_rg_gn_no_oc_c#	#os_oss_sse_ser_erg_rgn_gno_noc_oc#	0,37248635	330
terá	ver		7587	241,7962	3,8801	5,3928	323	4	1		4	12	1,20	CVCV	#t_te_er_rá_á#	59557	#te_ter_erá_rá#	8104	áret	VCVC	#á_ár_re_et_t#	#ár_áre_ret_et#	0,23531291	331
falta	nom		7563	241,0313	3,8787	5,3915	324	5	2	ver,	5	18	1,00	CVCCV	#f_fa_al_lt_ta_a#	96140	#fa_fal_alt_lta_ta#	8016	atlaf	VCCVC	#a_at_tl_la_af_f#	#at_atl_tla_laf_af#	0,79185590	332
poder	nom		7513	239,4378	3,8758	5,3886	325	5	2	ver,	5	12	1,00	CVCVC	#p_po_od_de_er_r#	84375	#po_pod_ode_der_er#	6914	redop	CVCVC	#r_re_ed_do_op_p#	#re_red_edo_dop_op#	0,08787986	333
chegou	ver		7460	237,7487	3,8727	5,3855	326	6	1		6	1	1,85	CCVCVV	#c_ch_he_eg_go_ou_u#	51531	#ch_che_heg_ego_gou_ou#	6469	uogehc	VVCVCC	#u_uo_og_ge_eh_hc_c#	#uo_uog_oge_geh_ehc_hc#	0,14126732	334
esta	gram	det	7430	236,7926	3,8710	5,3838	327	4	2	nom,	4	15	1,00	VCCV	#e_es_st_ta_a#	132351	#es_est_sta_ta#	20022	atse	VCCV	#a_at_ts_se_e#	#at_ats_tse_se#	0,00002338	335
bilhões	nom		7386	235,3903	3,8684	5,3812	328	7	1		7	5	1,35	CVCCVVC	#b_bi_il_lh_hõ_õe_es_s#	114059	#bi_bil_ilh_lhõ_hõe_ões_es#	15030	seõhlib	CVVCCVC	#s_se_eõ_õh_hl_li_ib_b#	#se_seõ_eõh_õhl_hli_lib_ib#	0,30249664	336
idéia	nom		7383	235,2947	3,8682	5,3810	329	5	1		2	3	1,60	VCVVV	#i_id_dé_éi_ia_a#	80508	#id_idé_déi_éia_ia#	6736	aiédi	VVVCV	#a_ai_ié_éd_di_i#	#ai_aié_iéd_édi_di#	0,93685424	337
últimos	adj		7379	235,1672	3,8680	5,3808	330	7	1		3	6	1,35	VCCVCVC	#ú_úl_lt_ti_im_mo_os_s#	127611	#úl_últ_lti_tim_imo_mos_os#	29126	somitlú	CVCVCCV	#s_so_om_mi_it_tl_lú_ú#	#so_som_omi_mit_itl_tlú_lú#	0,10681101	338
nos	gram	pers	7373	234,9760	3,8676	5,3804	331	3	2		3	51	1,00	CVC	#n_no_os_s#	98101	#no_nos_os#	24583	son	CVC	#s_so_on_n#	#so_son_on#	0,21612852	339
média	nom		7362	234,6255	3,8670	5,3798	332	5	2	adj,	5	7	1,30	CVCVV	#m_mé_éd_di_ia_a#	83196	#mé_méd_édi_dia_ia#	8072	aidém	VVCVC	#a_ai_id_dé_ém_m#	#ai_aid_idé_dém_ém#	0,68273368	340
lhe	gram	pers	7291	232,3627	3,8628	5,3756	333	3	1		3	8	1,25	CCV	#l_lh_he_e#	42484	#lh_lhe_he#	4165	ehl	VCC	#e_eh_hl_l#	#eh_ehl_hl#	0,43824491	341
hora	nom		7285	232,1715	3,8624	5,3752	334	4	1		4	22	1,00	CVCV	#h_ho_or_ra_a#	101333	#ho_hor_ora_ra#	9215	aroh	VCVC	#a_ar_ro_oh_h#	#ar_aro_roh_oh#	0,86960789	342
feita	ver		7284	232,1396	3,8624	5,3751	335	5	2	nom,	5	10	1,10	CVVCV	#f_fe_ei_it_ta_a#	97741	#fe_fei_eit_ita_ta#	10843	atief	VCVVC	#a_at_ti_ie_ef_f#	#at_ati_tie_ief_ef#	0,23856564	343
muito	gram	det	7269	231,6616	3,8615	5,3743	336	5	4	adv,nom,ver,	5	3	1,50	CVVCV	#m_mu_ui_it_to_o#	83740	#mu_mui_uit_ito_to#	6998	otium	VCVVC	#o_ot_ti_iu_um_m#	#ot_oti_tiu_ium_um#	0,71780381	344
política	nom		7262	231,4385	3,8611	5,3738	337	8	2	adj,	8	5	1,20	CVCVCVCV	#p_po_ol_lí_ít_ti_ic_ca_a#	133173	#po_pol_olí_lít_íti_tic_ica_ca#	18662	acitílop	VCVCVCVC	#a_ac_ci_it_tí_íl_lo_op_p#	#ac_aci_cit_ití_tíl_ílo_lop_op#	0,45427289	345
morte	nom		7244	230,8648	3,8600	5,3728	338	5	1		5	22	1,00	CVCCV	#m_mo_or_rt_te_e#	96599	#mo_mor_ort_rte_te#	12596	etrom	VCCVC	#e_et_tr_ro_om_m#	#et_etr_tro_rom_om#	0,10773010	346
resultado	nom		7224	230,2274	3,8588	5,3716	339	9	2	ver,	9	3	1,65	CVCVCCVCV	#r_re_es_su_ul_lt_ta_ad_do_o#	214597	#re_res_esu_sul_ult_lta_tad_ado_do#	48646	odatluser	VCVCCVCVC	#o_od_da_at_tl_lu_us_se_er_r#	#od_oda_dat_atl_tlu_lus_use_ser_er#	0,85221639	347
juros	nom		7204	229,5900	3,8576	5,3704	340	5	1		5	13	1,20	CVCVC	#j_ju_ur_ro_os_s#	111135	#ju_jur_uro_ros_os#	25686	soruj	CVCVC	#s_so_or_ru_uj_j#	#so_sor_oru_ruj_uj#	0,27440420	348
brasileiro	adj		7189	229,1120	3,8567	5,3694	341	10	2	nom,	10	5	1,35	CCVCVCVVCV	#b_br_ra_as_si_il_le_ei_ir_ro_o#	171568	#br_bra_ras_asi_sil_ile_lei_eir_iro_ro#	14872	orielisarb	VCVVCVCVCC	#o_or_ri_ie_el_li_is_sa_ar_rb_b#	#or_ori_rie_iel_eli_lis_isa_sar_arb_rb#	0,20959206	349
principal	adj		7095	226,1162	3,8510	5,3637	342	9	2	nom,	9	3	1,65	CCVCCVCVC	#p_pr_ri_in_nc_ci_ip_pa_al_l#	129113	#pr_pri_rin_inc_nci_cip_ipa_pal_al#	17878	lapicnirp	CVCVCCVCC	#l_la_ap_pi_ic_cn_ni_ir_rp_p#	#la_lap_api_pic_icn_cni_nir_irp_rp#	0,52774502	351
algumas	gram	det	7081	225,6700	3,8501	5,3629	343	7	1		7	1	1,70	VCCVCVC	#a_al_lg_gu_um_ma_as_s#	144545	#al_alg_lgu_gum_uma_mas_as#	22758	samugla	CVCVCCV	#s_sa_am_mu_ug_gl_la_a#	#sa_sam_amu_mug_ugl_gla_la#	0,79769817	352
apoio	nom		7002	223,1523	3,8452	5,3580	344	5	1		2	5	1,50	VCVVV	#a_ap_po_oi_io_o#	88077	#ap_apo_poi_oio_io#	5665	oiopa	VVVCV	#o_oi_io_op_pa_a#	#oi_oio_iop_opa_pa#	0,71506565	354
porém	adv		6991	222,8018	3,8445	5,3573	345	5	1		3	2	1,90	CVCVC	#p_po_or_ré_ém_m#	61093	#po_por_oré_rém_ém#	4189	mérop	CVCVC	#m_mé_ér_ro_op_p#	#mé_mér_éro_rop_op#	0,21587810	355
horas	nom		6911	220,2522	3,8395	5,3523	346	5	1		5	8	1,25	CVCVC	#h_ho_or_ra_as_s#	145783	#ho_hor_ora_ras_as#	25941	saroh	CVCVC	#s_sa_ar_ro_oh_h#	#sa_sar_aro_roh_oh#	0,01661541	356
nacional	adj		6871	218,9774	3,8370	5,3498	347	8	1		7	6	1,45	CVCVVCVC	#n_na_ac_ci_io_on_na_al_l#	98189	#na_nac_aci_cio_ion_ona_nal_al#	15591	lanoican	CVCVVCVC	#l_la_an_no_oi_ic_ca_an_n#	#la_lan_ano_noi_oic_ica_can_an#	0,42271114	357
anteontem	adv		6859	218,5949	3,8363	5,3490	348	9	1		8	2	2,00	VCCVVCCVC	#a_an_nt_te_eo_on_nt_te_em_m#	189721	#an_ant_nte_teo_eon_ont_nte_tem_em#	37866	metnoetna	CVCCVVCCV	#m_me_et_tn_no_oe_et_tn_na_a#	#me_met_etn_tno_noe_oet_etn_tna_na#	0,46091963	358
causa	nom		6820	217,3520	3,8338	5,3466	349	5	2	ver,	5	13	1,00	CVVCV	#c_ca_au_us_sa_a#	101246	#ca_cau_aus_usa_sa#	7407	asuac	VCVVC	#a_as_su_ua_ac_c#	#as_asu_sua_uac_ac#	0,30628116	359
venda	nom		6813	217,1289	3,8333	5,3461	350	5	2	ver,	5	23	1,00	CVCCV	#v_ve_en_nd_da_a#	115969	#ve_ven_end_nda_da#	14637	adnev	VCCVC	#a_ad_dn_ne_ev_v#	#ad_adn_dne_nev_ev#	0,21841366	360
jogador	nom		6808	216,9696	3,8330	5,3458	351	7	1		7	4	1,50	CVCVCVC	#j_jo_og_ga_ad_do_or_r#	97457	#jo_jog_oga_gad_ado_dor_or#	22268	rodagoj	CVCVCVC	#r_ro_od_da_ag_go_oj_j#	#ro_rod_oda_dag_ago_goj_oj#	0,17861894	361
situação	nom		6792	216,4597	3,8320	5,3448	352	8	1		8	4	1,50	CVCVVCVV	#s_si_it_tu_ua_aç_çã_ão_o#	99217	#si_sit_itu_tua_uaç_açã_ção_ão#	16214	oãçautis	VVCVVCVC	#o_oã_ãç_ça_au_ut_ti_is_s#	#oã_oãç_ãça_çau_aut_uti_tis_is#	0,06034542	362
família	nom		6768	215,6948	3,8305	5,3432	353	7	1		5	3	1,65	CVCVCVV	#f_fa_am_mí_íl_li_ia_a#	106668	#fa_fam_amí_míl_íli_lia_ia#	9133	ailímaf	VVCVCVC	#a_ai_il_lí_ím_ma_af_f#	#ai_ail_ilí_lím_íma_maf_af#	0,61099864	363
justiça	nom		6747	215,0255	3,8291	5,3419	354	7	1		6	1	1,85	CVCCVCV	#j_ju_us_st_ti_iç_ça_a#	87309	#ju_jus_ust_sti_tiç_iça_ça#	6286	açitsuj	VCVCCVC	#a_aç_çi_it_ts_su_uj_j#	#aç_açi_çit_its_tsu_suj_uj#	0,16298505	364
nem	gram	kc	6746	214,9937	3,8290	5,3418	356	3	4	adv,nom,	3	31	1,00	CVC	#n_ne_em_m#	39006	#ne_nem_em#	6324	men	CVC	#m_me_en_n#	#me_men_en#	0,20825487	365
queda	nom		6746	214,9937	3,8290	5,3418	356	5	3	adj,ver,	5	11	1,05	CVVCV	#q_qu_ue_ed_da_a#	77777	#qu_que_ued_eda_da#	12280	adeuq	VCVVC	#a_ad_de_eu_uq_q#	#ad_ade_deu_euq_uq#	0,84596403	366
'pecial	adj		6740	214,8024	3,8287	5,3414	357	7	1		6	3	1,65	SCVCVVC	#'_'p_pe_ec_ci_ia_al_l#	76488	#'p_'pe_pec_eci_cia_ial_al#	11159	laicep'	CVVCVCS	#l_la_ai_ic_ce_ep_p'_'#	#la_lai_aic_ice_cep_ep'_p'#	0,13773504	367
juiz	nom		6712	213,9101	3,8269	5,3396	358	4	1		3	3	1,70	CVVC	#j_ju_ui_iz_z#	14682	#ju_jui_uiz_iz#	935	ziuj	CVVC	#z_zi_iu_uj_j#	#zi_ziu_iuj_uj#	0,70536475	368
começou	ver		6709	213,8145	3,8267	5,3394	360	7	1		7	3	1,70	CVCVCVV	#c_co_om_me_eç_ço_ou_u#	82144	#co_com_ome_meç_eço_çou_ou#	19578	uoçemoc	VVCVCVC	#u_uo_oç_çe_em_mo_oc_c#	#uo_uoç_oçe_çem_emo_moc_oc#	0,78773454	369
crianças	nom		6709	213,8145	3,8267	5,3394	360	8	1		8	2	1,65	CCVVCCVC	#c_cr_ri_ia_an_nç_ça_as_s#	180900	#cr_cri_ria_ian_anç_nça_ças_as#	30362	saçnairc	CVCCVVCC	#s_sa_aç_çn_na_ai_ir_rc_c#	#sa_saç_açn_çna_nai_air_irc_rc#	0,62557980	370
amanhã	adv		6706	213,7189	3,8265	5,3392	362	6	2	nom,	6	3	1,55	VCVCCV	#a_am_ma_an_nh_hã_ã#	87714	#am_ama_man_anh_nhã_hã#	6022	ãhnama	VCCVCV	#ã_ãh_hn_na_am_ma_a#	#ãh_ãhn_hna_nam_ama_ma#	0,41014689	371
deu	ver		6706	213,7189	3,8265	5,3392	362	3	2	nom,	3	35	1,00	CVV	#d_de_eu_u#	45868	#de_deu_eu#	11957	ued	VVC	#u_ue_ed_d#	#ue_ued_ed#	0,39606846	372
boa	adj		6699	213,4958	3,8260	5,3388	363	3	2	nom,	3	24	1,00	CVV	#b_bo_oa_a#	51926	#bo_boa_oa#	1265	aob	VVC	#a_ao_ob_b#	#ao_aob_ob#	0,95107050	373
ficar	ver		6689	213,1771	3,8254	5,3381	365	5	1		5	12	1,10	CVCVC	#f_fi_ic_ca_ar_r#	93144	#fi_fic_ica_car_ar#	20008	racif	CVCVC	#r_ra_ac_ci_if_f#	#ra_rac_aci_cif_if#	0,65156292	374
novos	adj		6689	213,1771	3,8254	5,3381	365	5	2	nom,	5	9	1,35	CVCVC	#n_no_ov_vo_os_s#	104060	#no_nov_ovo_vos_os#	24037	sovon	CVCVC	#s_so_ov_vo_on_n#	#so_sov_ovo_von_on#	0,59204660	375
rua	nom		6677	212,7946	3,8246	5,3374	366	3	1		3	29	1,00	CVV	#r_ru_ua_a#	61296	#ru_rua_ua#	645	aur	VVC	#a_au_ur_r#	#au_aur_ur#	0,45804707	376
segunda	adj		6672	212,6353	3,8243	5,3370	367	7	2	nom,	7	7	1,20	CVCVCCV	#s_se_eg_gu_un_nd_da_a#	119636	#se_seg_egu_gun_und_nda_da#	14132	adnuges	VCCVCVC	#a_ad_dn_nu_ug_ge_es_s#	#ad_adn_dnu_nug_uge_ges_es#	0,53403216	377
a	gram	pers	6643	211,7111	3,8224	5,3351	368	1	11	adj,adv,nom,num,	1	157	1,00	V	#a_a#	64338	#a#	11	a	V	#a_a#	#a#	0,12709303	378
muitos	gram	det	6641	211,6473	3,8222	5,3350	369	6	1		6	3	1,50	CVVCVC	#m_mu_ui_it_to_os_s#	128727	#mu_mui_uit_ito_tos_os#	27170	sotium	CVCVVC	#s_so_ot_ti_iu_um_m#	#so_sot_oti_tiu_ium_um#	0,60636679	379
domingo	nom		6628	211,2330	3,8214	5,3342	370	7	1		7	3	1,55	CVCVCCV	#d_do_om_mi_in_ng_go_o#	131583	#do_dom_omi_min_ing_ngo_go#	7213	ognimod	VCCVCVC	#o_og_gn_ni_im_mo_od_d#	#og_ogn_gni_nim_imo_mod_od#	0,74368157	380
junho	nom		6621	211,0099	3,8209	5,3337	371	5	1		5	10	1,35	CVCCV	#j_ju_un_nh_ho_o#	58681	#ju_jun_unh_nho_ho#	4567	ohnuj	VCCVC	#o_oh_hn_nu_uj_j#	#oh_ohn_hnu_nuj_uj#	0,78549135	381
fase	nom		6616	210,8506	3,8206	5,3334	372	4	1		4	13	1,05	CVCV	#f_fa_as_se_e#	85349	#fa_fas_ase_se#	11679	esaf	VCVC	#e_es_sa_af_f#	#es_esa_saf_af#	0,90655551	382
importante	adj		6603	210,4363	3,8197	5,3325	373	10	1		10	2	1,45	VCCVCCVCCV	#i_im_mp_po_or_rt_ta_an_nt_te_e#	179580	#im_imp_mpo_por_ort_rta_tan_ant_nte_te#	32624	etnatropmi	VCCVCCVCCV	#e_et_tn_na_at_tr_ro_op_pm_mi_i#	#et_etn_tna_nat_atr_tro_rop_opm_pmi_mi#	0,70730746	383
direção	nom		6602	210,4044	3,8197	5,3325	374	7	1		7	3	1,70	CVCVCVV	#d_di_ir_re_eç_çã_ão_o#	124068	#di_dir_ire_reç_eçã_ção_ão#	14957	oãçerid	VVCVCVC	#o_oã_ãç_çe_er_ri_id_d#	#oã_oãç_ãçe_çer_eri_rid_id#	0,47096429	384
frente	nom		6595	210,1813	3,8192	5,3320	375	6	2	adv,	6	4	1,25	CCVCCV	#f_fr_re_en_nt_te_e#	144575	#fr_fre_ren_ent_nte_te#	32579	etnerf	VCCVCC	#e_et_tn_ne_er_rf_f#	#et_etn_tne_ner_erf_rf#	0,72326201	385
houve	ver		6553	208,8428	3,8164	5,3292	376	5	1		5	5	1,45	CVVCV	#h_ho_ou_uv_ve_e#	50413	#ho_hou_ouv_uve_ve#	1868	evuoh	VCVVC	#e_ev_vu_uo_oh_h#	#ev_evu_vuo_uoh_oh#	0,60602937	386
volta	nom		6528	208,0460	3,8148	5,3276	377	5	2	ver,	5	12	1,00	CVCCV	#v_vo_ol_lt_ta_a#	85449	#vo_vol_olt_lta_ta#	6762	atlov	VCCVC	#a_at_tl_lo_ov_v#	#at_atl_tlo_lov_ov#	0,95901573	387
1º	adj		6498	207,0899	3,8128	5,3256	378	2	1		1	11	1,25	S	#1_1º_º#	40	#1º_1º#	8	º1	S	#º_º1_1#	#º1_º1#	0,81698964	388
partida	nom		6474	206,3251	3,8112	5,3240	379	7	2	ver,	7	8	1,25	CVCCVCV	#p_pa_ar_rt_ti_id_da_a#	153024	#pa_par_art_rti_tid_ida_da#	21367	aditrap	VCVCCVC	#a_ad_di_it_tr_ra_ap_p#	#ad_adi_dit_itr_tra_rap_ap#	0,98332432	389
medida	nom		6470	206,1976	3,8109	5,3237	380	6	2	ver,	6	13	1,00	CVCVCV	#m_me_ed_di_id_da_a#	112502	#me_med_edi_did_ida_da#	16831	adidem	VCVCVC	#a_ad_di_id_de_em_m#	#ad_adi_did_ide_dem_em#	0,78448991	390
sentido	nom		6455	205,7195	3,8099	5,3227	381	7	3	adj,ver,	7	6	1,45	CVCCVCV	#s_se_en_nt_ti_id_do_o#	183266	#se_sen_ent_nti_tid_ido_do#	35415	oditnes	VCVCCVC	#o_od_di_it_tn_ne_es_s#	#od_odi_dit_itn_tne_nes_es#	0,19659035	391
fora	adv		6450	205,5602	3,8096	5,3223	382	4	3	nom,ver,	4	39	1,00	CVCV	#f_fo_or_ra_a#	105003	#fo_for_ora_ra#	11054	arof	VCVC	#a_ar_ro_of_f#	#ar_aro_rof_of#	0,11259166	392
menos	adv		6447	205,4646	3,8094	5,3221	383	5	4	adj,gram,	5	18	1,00	CVCVC	#m_me_en_no_os_s#	148173	#me_men_eno_nos_os#	33809	sonem	CVCVC	#s_so_on_ne_em_m#	#so_son_one_nem_em#	0,48561847	393
questão	nom		6433	205,0184	3,8084	5,3212	384	7	1		7	1	1,85	CVVCCVV	#q_qu_ue_es_st_tã_ão_o#	111868	#qu_que_ues_est_stã_tão_ão#	16455	oãtseuq	VVCCVVC	#o_oã_ãt_ts_se_eu_uq_q#	#oã_oãt_ãts_tse_seu_euq_uq#	0,23717570	394
eram	ver		6419	204,5722	3,8075	5,3202	385	4	1		4	8	1,00	VCVC	#e_er_ra_am_m#	110924	#er_era_ram_am#	17352	mare	CVCV	#m_ma_ar_re_e#	#ma_mar_are_re#	0,11256738	395
gente	nom		6417	204,5085	3,8073	5,3201	386	5	1		5	17	1,00	CVCCV	#g_ge_en_nt_te_e#	110112	#ge_gen_ent_nte_te#	31040	etneg	VCCVC	#e_et_tn_ne_eg_g#	#et_etn_tne_neg_eg#	0,23021740	396
base	nom		6408	204,2217	3,8067	5,3195	387	4	1		4	13	1,00	CVCV	#b_ba_as_se_e#	85940	#ba_bas_ase_se#	12248	esab	VCVC	#e_es_sa_ab_b#	#es_esa_sab_ab#	0,32216973	397
informações	nom		6398	203,9030	3,8060	5,3188	388	11	1		11	3	1,40	VCCVCCVCVVC	#i_in_nf_fo_or_rm_ma_aç_çõ_õe_es_s#	172664	#in_inf_nfo_for_orm_rma_maç_açõ_çõe_ões_es#	27548	seõçamrofni	CVVCVCCVCCV	#s_se_eõ_õç_ça_am_mr_ro_of_fn_ni_i#	#se_seõ_eõç_õça_çam_amr_mro_rof_ofn_fni_ni#	0,37245453	398
disso	gram	prp+spec	6394	203,7755	3,8058	5,3186	389	5	1		5	10	1,20	CVCCV	#d_di_is_ss_so_o#	103359	#di_dis_iss_sso_so#	8907	ossid	VCCVC	#o_os_ss_si_id_d#	#os_oss_ssi_sid_id#	0,51507967	399
obra	nom		6392	203,7117	3,8056	5,3184	390	4	1		4	8	1,00	VCCV	#o_ob_br_ra_a#	86006	#ob_obr_bra_ra#	7986	arbo	VCCV	#a_ar_rb_bo_o#	#ar_arb_rbo_bo#	0,04257284	400
mundial	adj		6377	203,2337	3,8046	5,3174	391	7	1		7	1	2,15	CVCCVVC	#m_mu_un_nd_di_ia_al_l#	82783	#mu_mun_und_ndi_dia_ial_al#	9388	laidnum	CVVCCVC	#l_la_ai_id_dn_nu_um_m#	#la_lai_aid_idn_dnu_num_um#	0,70844046	401
janeiro	nom		6343	202,1501	3,8023	5,3151	392	7	1		7	3	1,70	CVCVVCV	#j_ja_an_ne_ei_ir_ro_o#	110163	#ja_jan_ane_nei_eir_iro_ro#	9085	orienaj	VCVVCVC	#o_or_ri_ie_en_na_aj_j#	#or_ori_rie_ien_ena_naj_aj#	0,57345164	402
governador	nom		6326	201,6083	3,8011	5,3139	393	10	1		10	4	1,35	CVCVCCVCVC	#g_go_ov_ve_er_rn_na_ad_do_or_r#	141412	#go_gov_ove_ver_ern_rna_nad_ado_dor_or#	28001	rodanrevog	CVCVCCVCVC	#r_ro_od_da_an_nr_re_ev_vo_og_g#	#ro_rod_oda_dan_anr_nre_rev_evo_vog_og#	0,24238853	403
verdade	nom		6321	201,4490	3,8008	5,3136	394	7	2	gram,	7	2	1,60	CVCCVCV	#v_ve_er_rd_da_ad_de_e#	137561	#ve_ver_erd_rda_dad_ade_de#	13846	edadrev	VCVCCVC	#e_ed_da_ad_dr_re_ev_v#	#ed_eda_dad_adr_dre_rev_ev#	0,25669841	404
defesa	nom		6308	201,0347	3,7999	5,3127	395	6	2	ver,	6	3	1,65	CVCVCV	#d_de_ef_fe_es_sa_a#	127181	#de_def_efe_fes_esa_sa#	15867	asefed	VCVCVC	#a_as_se_ef_fe_ed_d#	#as_ase_sef_efe_fed_ed#	0,96762286	405
isto	gram	spec	6298	200,7160	3,7992	5,3120	396	4	2	nom,	4	10	1,00	VCCV	#i_is_st_to_o#	99429	#is_ist_sto_to#	11255	otsi	VCCV	#o_ot_ts_si_i#	#ot_ots_tsi_si#	0,69449622	406
logo	adv		6281	200,1742	3,7980	5,3108	397	4	1		4	21	1,00	CVCV	#l_lo_og_go_o#	60688	#lo_log_ogo_go#	2486	ogol	VCVC	#o_og_go_ol_l#	#og_ogo_gol_ol#	0,00736823	407
elas	gram	pers	6276	200,0149	3,7977	5,3105	398	4	2	nom,	4	16	1,00	VCVC	#e_el_la_as_s#	125606	#el_ela_las_as#	23051	sale	CVCV	#s_sa_al_le_e#	#sa_sal_ale_le#	0,90013912	408
casos	nom		6262	199,5687	3,7967	5,3095	400	5	1		5	15	1,00	CVCVC	#c_ca_as_so_os_s#	164371	#ca_cas_aso_sos_os#	30281	sosac	CVCVC	#s_so_os_sa_ac_c#	#so_sos_osa_sac_ac#	0,43377363	410
internacionais	adj		6262	199,5687	3,7967	5,3095	400	14	1		14	0	1,35	VCCVCCVCVVCVVC	#i_in_nt_te_er_rn_na_ac_ci_io_on_na_ai_is_s#	258561	#in_int_nte_ter_ern_rna_nac_aci_cio_ion_ona_nai_ais_is#	42601	sianoicanretni	CVVCVVCVCCVCCV	#s_si_ia_an_no_oi_ic_ca_an_nr_re_et_tn_ni_i#	#si_sia_ian_ano_noi_oic_ica_can_anr_nre_ret_etn_tni_ni#	0,74502954	411
uso	nom		6239	198,8357	3,7951	5,3079	401	3	2	ver,	3	13	1,00	VCV	#u_us_so_o#	53094	#us_uso_so#	1388	osu	VCV	#o_os_su_u#	#os_osu_su#	0,70874537	412
conta	nom		6237	198,7719	3,7950	5,3078	402	5	2	ver,	5	27	1,00	CVCCV	#c_co_on_nt_ta_a#	155347	#co_con_ont_nta_ta#	31140	atnoc	VCCVC	#a_at_tn_no_oc_c#	#at_atn_tno_noc_oc#	0,71477439	413
for	ver		6207	197,8158	3,7929	5,3057	403	3	2	nom,	3	32	1,00	CVC	#f_fo_or_r#	40255	#fo_for_or#	5404	rof	CVC	#r_ro_of_f#	#ro_rof_of#	0,80346970	414
centro	nom		6190	197,2740	3,7917	5,3045	404	6	2	ver,	6	4	1,25	CVCCCV	#c_ce_en_nt_tr_ro_o#	154367	#ce_cen_ent_ntr_tro_ro#	22118	ortnec	VCCCVC	#o_or_rt_tn_ne_ec_c#	#or_ort_rtn_tne_nec_ec#	0,07669533	415
campo	nom		6175	196,7960	3,7906	5,3034	405	5	1		5	8	1,35	CVCCV	#c_ca_am_mp_po_o#	119423	#ca_cam_amp_mpo_po#	8410	opmac	VCCVC	#o_op_pm_ma_ac_c#	#op_opm_pma_mac_ac#	0,61454902	417
maio	nom		6167	196,5410	3,7901	5,3029	406	4	2	adj,	4	31	1,00	CVVV	#m_ma_ai_io_o#	79225	#ma_mai_aio_io#	6717	oiam	VVVC	#o_oi_ia_am_m#	#oi_oia_iam_am#	0,42378383	418
parece	ver		6162	196,3817	3,7897	5,3025	407	6	1		6	7	1,20	CVCVCV	#p_pa_ar_re_ec_ce_e#	135209	#pa_par_are_rec_ece_ce#	15672	ecerap	VCVCVC	#e_ec_ce_er_ra_ap_p#	#ec_ece_cer_era_rap_ap#	0,75150619	419
maiores	adj		6150	195,9993	3,7889	5,3017	408	7	2	nom,	7	3	1,75	CVVVCVC	#m_ma_ai_io_or_re_es_s#	177705	#ma_mai_aio_ior_ore_res_es#	23082	seroiam	CVCVVVC	#s_se_er_ro_oi_ia_am_m#	#se_ser_ero_roi_oia_iam_am#	0,87808671	420
atual	adj		6144	195,8080	3,7885	5,3012	410	5	1		5	4	1,55	VCVVC	#a_at_tu_ua_al_l#	63839	#at_atu_tua_ual_al#	6263	lauta	CVVCV	#l_la_au_ut_ta_a#	#la_lau_aut_uta_ta#	0,63802087	421
passou	ver		6144	195,8080	3,7885	5,3012	410	6	1		6	5	1,35	CVCCVV	#p_pa_as_ss_so_ou_u#	83910	#pa_pas_ass_sso_sou_ou#	12799	uossap	VVCCVC	#u_uo_os_ss_sa_ap_p#	#uo_uos_oss_ssa_sap_ap#	0,21733533	422
condições	nom		6142	195,7443	3,7883	5,3011	411	9	1		9	4	1,70	CVCCVCVVC	#c_co_on_nd_di_iç_çõ_õe_es_s#	184219	#co_con_ond_ndi_diç_içõ_çõe_ões_es#	36018	seõçidnoc	CVVCVCCVC	#s_se_eõ_õç_çi_id_dn_no_oc_c#	#se_seõ_eõç_õçi_çid_idn_dno_noc_oc#	0,29011220	423
poderia	ver		6104	194,5332	3,7856	5,2984	412	7	1		6	3	1,50	CVCVCVV	#p_po_od_de_er_ri_ia_a#	155066	#po_pod_ode_der_eri_ria_ia#	20060	airedop	VVCVCVC	#a_ai_ir_re_ed_do_op_p#	#ai_air_ire_red_edo_dop_op#	0,65774424	424
anterior	adj		6101	194,4376	3,7854	5,2982	413	8	1		8	3	1,90	VCCVCVVC	#a_an_nt_te_er_ri_io_or_r#	179035	#an_ant_nte_ter_eri_rio_ior_or#	30111	roiretna	CVVCVCCV	#r_ro_oi_ir_re_et_tn_na_a#	#ro_roi_oir_ire_ret_etn_tna_na#	0,30640964	425
poderá	ver		6100	194,4058	3,7853	5,2981	414	6	1		5	4	1,55	CVCVCV	#p_po_od_de_er_rá_á#	79581	#po_pod_ode_der_erá_rá#	7273	áredop	VCVCVC	#á_ár_re_ed_do_op_p#	#ár_áre_red_edo_dop_op#	0,68564541	426
capital	nom		6077	193,6728	3,7837	5,2965	415	7	2	adj,	7	2	1,85	CVCVCVC	#c_ca_ap_pi_it_ta_al_l#	108817	#ca_cap_api_pit_ita_tal_al#	14007	latipac	CVCVCVC	#l_la_at_ti_ip_pa_ac_c#	#la_lat_ati_tip_ipa_pac_ac#	0,29959284	427
água	nom		6076	193,6409	3,7836	5,2964	416	4	1		0	4	1,45	VCVV	#á_ág_gu_ua_a#	48772	#ág_águ_gua_ua#	1007	augá	VVCV	#a_au_ug_gá_á#	#au_aug_ugá_gá#	0,72729087	428
homens	nom		6068	193,3859	3,7830	5,2958	417	6	1		6	2	1,70	CVCVCC	#h_ho_om_me_en_ns_s#	122572	#ho_hom_ome_men_ens_ns#	12478	snemoh	CCVCVC	#s_sn_ne_em_mo_oh_h#	#sn_sne_nem_emo_moh_oh#	0,12381956	429
principais	adj		6065	193,2903	3,7828	5,2956	418	10	2	nom,	10	2	1,65	CCVCCVCVVC	#p_pr_ri_in_nc_ci_ip_pa_ai_is_s#	186812	#pr_pri_rin_inc_nci_cip_ipa_pai_ais_is#	20216	siapicnirp	CVVCVCCVCC	#s_si_ia_ap_pi_ic_cn_ni_ir_rp_p#	#si_sia_iap_api_pic_icn_cni_nir_irp_rp#	0,38377510	430
6	num		6051	192,8441	3,7818	5,2946	419	1	3	adj,gram,	1	166	1,00	N	#6_6#	159	#6#	3	6	N	#6_6#	#6#	0,76624941	431
agosto	nom		6041	192,5254	3,7811	5,2939	420	6	1		6	3	1,65	VCVCCV	#a_ag_go_os_st_to_o#	132031	#ag_ago_gos_ost_sto_to#	8122	otsoga	VCCVCV	#o_ot_ts_so_og_ga_a#	#ot_ots_tso_sog_oga_ga#	0,92765907	432
eleitoral	adj		6036	192,3661	3,7807	5,2935	421	9	1		9	2	1,75	VCVVCVCVC	#e_el_le_ei_it_to_or_ra_al_l#	140992	#el_ele_lei_eit_ito_tor_ora_ral_al#	16146	larotiele	CVCVCVVCV	#l_la_ar_ro_ot_ti_ie_el_le_e#	#la_lar_aro_rot_oti_tie_iel_ele_le#	0,58270804	433
funcionários	nom		6014	191,6650	3,7792	5,2919	423	12	1		12	3	1,35	CVCCVVCVCVVC	#f_fu_un_nc_ci_io_on_ná_ár_ri_io_os_s#	183521	#fu_fun_unc_nci_cio_ion_oná_nár_ári_rio_ios_os#	40269	soiránoicnuf	CVVCVCVVCCVC	#s_so_oi_ir_rá_án_no_oi_ic_cn_nu_uf_f#	#so_soi_oir_irá_rán_áno_noi_oic_icn_cnu_nuf_uf#	0,31393804	434
único	adj		6014	191,6650	3,7792	5,2919	423	5	1		5	9	1,30	VCVCV	#ú_ún_ni_ic_co_o#	90408	#ún_úni_nic_ico_co#	8866	ocinú	VCVCV	#o_oc_ci_in_nú_ú#	#oc_oci_cin_inú_nú#	0,32981089	435
março	nom		5985	190,7407	3,7771	5,2898	424	5	1		5	4	1,65	CVCCV	#m_ma_ar_rç_ço_o#	97510	#ma_mar_arç_rço_ço#	6157	oçram	VCCVC	#o_oç_çr_ra_am_m#	#oç_oçr_çra_ram_am#	0,45533225	436
saúde	nom		5981	190,6133	3,7768	5,2896	425	5	3	gram,ver,	5	3	1,65	CVVCV	#s_sa_aú_úd_de_e#	72738	#sa_saú_aúd_úde_de#	4700	edúas	VCVVC	#e_ed_dú_úa_as_s#	#ed_edú_dúa_úas_as#	0,52909122	437
vários	gram	det	5976	190,4539	3,7764	5,2892	426	6	2	adj,	6	3	1,65	CVCVVC	#v_vá_ár_ri_io_os_s#	125054	#vá_vár_ári_rio_ios_os#	28270	soiráv	CVVCVC	#s_so_oi_ir_rá_áv_v#	#so_soi_oir_irá_ráv_áv#	0,60991832	438
'ta	gram	det	5971	190,2946	3,7760	5,2888	427	3	1		2	73	1,00	SCV	#'_'t_ta_a#	71599	#'t_'ta_ta#	6360	at'	VCS	#a_at_t'_'#	#at_at'_t'#	0,73172883	439
movimento	nom		5968	190,1990	3,7758	5,2886	428	9	2	ver,	9	2	1,65	CVCVCVCCV	#m_mo_ov_vi_im_me_en_nt_to_o#	162983	#mo_mov_ovi_vim_ime_men_ent_nto_to#	31978	otnemivom	VCCVCVCVC	#o_ot_tn_ne_em_mi_iv_vo_om_m#	#ot_otn_tne_nem_emi_miv_ivo_vom_om#	0,99403794	440
km	nom		5961	189,9759	3,7753	5,2881	429	2	1		2	37	1,00	CC	#k_km_m#	14837	#km_km#	10	mk	CC	#m_mk_k#	#mk_mk#	0,10539967	441
nenhum	gram	det	5940	189,3066	3,7738	5,2866	430	6	1		6	1	2,00	CVCCVC	#n_ne_en_nh_hu_um_m#	62872	#ne_nen_enh_nhu_hum_um#	2478	muhnen	CVCCVC	#m_mu_uh_hn_ne_en_n#	#mu_muh_uhn_hne_nen_en#	0,81525583	442
bancos	nom		5929	188,9560	3,7730	5,2858	431	6	1		6	11	1,15	CVCCVC	#b_ba_an_nc_co_os_s#	155876	#ba_ban_anc_nco_cos_os#	29702	socnab	CVCCVC	#s_so_oc_cn_na_ab_b#	#so_soc_ocn_cna_nab_ab#	0,95506558	443
segurança	nom		5919	188,6373	3,7722	5,2850	432	9	2	adj,	9	2	1,65	CVCVCVCCV	#s_se_eg_gu_ur_ra_an_nç_ça_a#	151423	#se_seg_egu_gur_ura_ran_anç_nça_ça#	13095	açnaruges	VCCVCVCVC	#a_aç_çn_na_ar_ru_ug_ge_es_s#	#aç_açn_çna_nar_aru_rug_uge_ges_es#	0,03104783	444
texto	nom		5915	188,5099	3,7720	5,2847	433	5	1		5	11	1,20	CVCCV	#t_te_ex_xt_to_o#	91660	#te_tex_ext_xto_to#	6869	otxet	VCCVC	#o_ot_tx_xe_et_t#	#ot_otx_txe_xet_et#	0,95003815	445
vitória	nom		5890	187,7131	3,7701	5,2829	434	7	1		3	6	1,55	CVCVCVV	#v_vi_it_tó_ór_ri_ia_a#	104120	#vi_vit_itó_tór_óri_ria_ia#	16061	airótiv	VVCVCVC	#a_ai_ir_ró_ót_ti_iv_v#	#ai_air_iró_rót_óti_tiv_iv#	0,56776115	446
candidatos	nom		5852	186,5021	3,7673	5,2801	435	10	1		10	5	1,55	CVCCVCVCVC	#c_ca_an_nd_di_id_da_at_to_os_s#	234692	#ca_can_and_ndi_did_ida_dat_ato_tos_os#	46782	sotadidnac	CVCVCVCCVC	#s_so_ot_ta_ad_di_id_dn_na_ac_c#	#so_sot_ota_tad_adi_did_idn_dna_nac_ac#	0,40325005	447
público	nom		5846	186,3108	3,7669	5,2796	436	7	2	adj,	7	6	1,35	CVCCVCV	#p_pú_úb_bl_li_ic_co_o#	117128	#pú_púb_úbl_bli_lic_ico_co#	9405	ocilbúp	VCVCCVC	#o_oc_ci_il_lb_bú_úp_p#	#oc_oci_cil_ilb_lbú_búp_úp#	0,71550009	448
sabe	ver		5840	186,1196	3,7664	5,2792	437	4	2	nom,	4	15	1,00	CVCV	#s_sa_ab_be_e#	58747	#sa_sab_abe_be#	3318	ebas	VCVC	#e_eb_ba_as_s#	#eb_eba_bas_as#	0,64705563	449
vendas	nom		5834	185,9284	3,7660	5,2787	438	6	1		5	14	1,05	CVCCVC	#v_ve_en_nd_da_as_s#	160419	#ve_ven_end_nda_das_as#	31369	sadnev	CVCCVC	#s_sa_ad_dn_ne_ev_v#	#sa_sad_adn_dne_nev_ev#	0,53363978	450
época	nom		5830	185,8009	3,7657	5,2784	439	5	1		0	7	1,50	VCVCV	#é_ép_po_oc_ca_a#	73468	#ép_épo_poc_oca_ca#	4312	acopé	VCVCV	#a_ac_co_op_pé_é#	#ac_aco_cop_opé_pé#	0,14681626	451
v	nom		5824	185,6097	3,7652	5,2780	440	1	2	adj,	1	167	1,00	C	#v_v#	5089	#v#	2	v	C	#v_v#	#v#	0,90890134	452
estão	ver		5795	184,6855	3,7631	5,2758	441	5	1		5	5	1,45	VCCVV	#e_es_st_tã_ão_o#	116309	#es_est_stã_tão_ão#	15143	oãtse	VVCCV	#o_oã_ãt_ts_se_e#	#oã_oãt_ãts_tse_se#	0,39956102	453
alta	adj		5770	183,8887	3,7612	5,2740	442	4	2	nom,	4	22	1,00	VCCV	#a_al_lt_ta_a#	108058	#al_alt_lta_ta#	8034	atla	VCCV	#a_at_tl_la_a#	#at_atl_tla_la#	0,88596297	456
sul	nom		5768	183,8250	3,7610	5,2738	443	3	2	adj,	3	25	1,00	CVC	#s_su_ul_l#	30165	#su_sul_ul#	4483	lus	CVC	#l_lu_us_s#	#lu_lus_us#	0,12272812	457
econômica	adj		5765	183,7294	3,7608	5,2736	445	9	1		4	4	1,55	VCVCVCVCV	#e_ec_co_on_nô_ôm_mi_ic_ca_a#	155586	#ec_eco_con_onô_nôm_ômi_mic_ica_ca#	21747	acimônoce	VCVCVCVCV	#a_ac_ci_im_mô_ôn_no_oc_ce_e#	#ac_aci_cim_imô_môn_ôno_noc_oce_ce#	0,14690573	458
obras	nom		5765	183,7294	3,7608	5,2736	445	5	1		5	7	1,20	VCCVC	#o_ob_br_ra_as_s#	130456	#ob_obr_bra_ras_as#	24712	sarbo	CVCCV	#s_sa_ar_rb_bo_o#	#sa_sar_arb_rbo_bo#	0,94773721	459
abril	nom		5757	183,4744	3,7602	5,2730	446	5	1		5	3	1,65	VCCVC	#a_ab_br_ri_il_l#	64813	#ab_abr_bri_ril_il#	3729	lirba	CVCCV	#l_li_ir_rb_ba_a#	#li_lir_irb_rba_ba#	0,79228168	460
papel	nom		5754	183,3788	3,7600	5,2727	447	5	1		5	5	1,70	CVCVC	#p_pa_ap_pe_el_l#	56396	#pa_pap_ape_pel_el#	6000	lepap	CVCVC	#l_le_ep_pa_ap_p#	#le_lep_epa_pap_ap#	0,52948634	461
dezembro	nom		5749	183,2195	3,7596	5,2724	448	8	1		8	0	2,25	CVCVCCCV	#d_de_ez_ze_em_mb_br_ro_o#	119046	#de_dez_eze_zem_emb_mbr_bro_ro#	15719	orbmezed	VCCCVCVC	#o_or_rb_bm_me_ez_ze_ed_d#	#or_orb_rbm_bme_mez_eze_zed_ed#	0,64709768	462
ninguém	gram	spec	5746	183,1239	3,7594	5,2721	449	7	2	nom,	7	3	2,05	CVCCVVC	#n_ni_in_ng_gu_ué_ém_m#	59684	#ni_nin_ing_ngu_gué_uém_ém#	3145	méugnin	CVVCCVC	#m_mé_éu_ug_gn_ni_in_n#	#mé_méu_éug_ugn_gni_nin_in#	0,55949013	463
0	num		5727	182,5183	3,7579	5,2707	450	1	3	adj,gram,	1	166	1,00	N	#0_0#	202	#0#	3	0	N	#0_0#	#0#	0,06483763	464
música	nom		5720	182,2952	3,7574	5,2702	451	6	2	adj,	6	4	1,50	CVCVCV	#m_mú_ús_si_ic_ca_a#	99232	#mú_mús_úsi_sic_ica_ca#	11207	acisúm	VCVCVC	#a_ac_ci_is_sú_úm_m#	#ac_aci_cis_isú_súm_úm#	0,69882265	465
direito	nom		5719	182,2634	3,7573	5,2701	452	7	3	adj,adv,	7	4	1,45	CVCVVCV	#d_di_ir_re_ei_it_to_o#	145543	#di_dir_ire_rei_eit_ito_to#	13963	otierid	VCVVCVC	#o_ot_ti_ie_er_ri_id_d#	#ot_oti_tie_ier_eri_rid_id#	0,69501506	466
tv	nom		5687	181,2435	3,7549	5,2677	453	2	1		2	41	1,00	CC	#t_tv_v#	9156	#tv_tv#	19	vt	CC	#v_vt_t#	#vt_vt#	0,66396073	467
salários	nom		5677	180,9248	3,7541	5,2669	454	8	1		8	2	1,85	CVCVCVVC	#s_sa_al_lá_ár_ri_io_os_s#	160184	#sa_sal_alá_lár_ári_rio_ios_os#	31330	soirálas	CVVCVCVC	#s_so_oi_ir_rá_ál_la_as_s#	#so_soi_oir_irá_rál_ála_las_as#	0,73192855	468
local	nom		5672	180,7655	3,7537	5,2665	455	5	2	adj,	5	6	1,55	CVCVC	#l_lo_oc_ca_al_l#	59565	#lo_loc_oca_cal_al#	6048	lacol	CVCVC	#l_la_ac_co_ol_l#	#la_lac_aco_col_ol#	0,73548948	469
título	nom		5663	180,4787	3,7530	5,2658	456	6	1		6	4	1,65	CVCVCV	#t_tí_ít_tu_ul_lo_o#	71544	#tí_tít_ítu_tul_ulo_lo#	3199	olutít	VCVCVC	#o_ol_lu_ut_tí_ít_t#	#ol_olu_lut_utí_tít_ít#	0,90656876	470
outubro	nom		5646	179,9369	3,7517	5,2645	457	7	1		7	1	2,35	VVCVCCV	#o_ou_ut_tu_ub_br_ro_o#	83716	#ou_out_utu_tub_ubr_bro_ro#	3577	orbutuo	VCCVCVV	#o_or_rb_bu_ut_tu_uo_o#	#or_orb_rbu_but_utu_tuo_uo#	0,63205437	471
qualidade	nom		5645	179,9050	3,7517	5,2644	458	9	1		9	3	1,60	CVVCVCVCV	#q_qu_ua_al_li_id_da_ad_de_e#	150442	#qu_qua_ual_ali_lid_ida_dad_ade_de#	22452	edadilauq	VCVCVCVVC	#e_ed_da_ad_di_il_la_au_uq_q#	#ed_eda_dad_adi_dil_ila_lau_auq_uq#	0,89252616	472
próximo	adj		5633	179,5226	3,7507	5,2635	459	7	2	adv,	7	5	1,55	CCVCVCV	#p_pr_ró_óx_xi_im_mo_o#	94122	#pr_pró_róx_óxi_xim_imo_mo#	10588	omixórp	VCVCVCC	#o_om_mi_ix_xó_ór_rp_p#	#om_omi_mix_ixó_xór_órp_rp#	0,55823771	473
dólar	nom		5624	179,2357	3,7500	5,2628	460	5	1		5	2	1,85	CVCVC	#d_dó_ól_la_ar_r#	72519	#dó_dól_óla_lar_ar#	7138	ralód	CVCVC	#r_ra_al_ló_ód_d#	#ra_ral_aló_lód_ód#	0,00067524	474
tenha	ver		5556	177,0686	3,7448	5,2575	461	5	1		5	23	1,00	CVCCV	#t_te_en_nh_ha_a#	113374	#te_ten_enh_nha_ha#	9203	ahnet	VCCVC	#a_ah_hn_ne_et_t#	#ah_ahn_hne_net_et#	0,73686952	475
fosse	ver		5552	176,9411	3,7444	5,2572	462	5	1		4	11	1,25	CVCCV	#f_fo_os_ss_se_e#	96647	#fo_fos_oss_sse_se#	15471	essof	VCCVC	#e_es_ss_so_of_f#	#es_ess_sso_sof_of#	0,90030244	476
começa	ver		5548	176,8136	3,7441	5,2569	463	6	1		5	8	1,40	CVCVCV	#c_co_om_me_eç_ça_a#	113293	#co_com_ome_meç_eça_ça#	17070	açemoc	VCVCVC	#a_aç_çe_em_mo_oc_c#	#aç_açe_çem_emo_moc_oc#	0,67840231	477
saber	ver		5541	176,5905	3,7436	5,2564	464	5	2	nom,	5	15	1,05	CVCVC	#s_sa_ab_be_er_r#	65279	#sa_sab_abe_ber_er#	5737	rebas	CVCVC	#r_re_eb_ba_as_s#	#re_reb_eba_bas_as#	0,07560735	478
população	nom		5539	176,5268	3,7434	5,2562	465	9	1		9	4	1,90	CVCVCVCVV	#p_po_op_pu_ul_la_aç_çã_ão_o#	109095	#po_pop_opu_pul_ula_laç_açã_ção_ão#	18049	oãçalupop	VVCVCVCVC	#o_oã_ãç_ça_al_lu_up_po_op_p#	#oã_oãç_ãça_çal_alu_lup_upo_pop_op#	0,81570674	479
ações	nom		5525	176,0806	3,7423	5,2551	466	5	1		2	3	1,50	VCVVC	#a_aç_çõ_õe_es_s#	120983	#aç_açõ_çõe_ões_es#	14498	seõça	CVVCV	#s_se_eõ_õç_ça_a#	#se_seõ_eõç_õça_ça#	0,02688778	480
sociedade	nom		5517	175,8257	3,7417	5,2545	467	9	1		9	2	1,65	CVCVVCVCV	#s_so_oc_ci_ie_ed_da_ad_de_e#	143010	#so_soc_oci_cie_ied_eda_dad_ade_de#	13048	edadeicos	VCVCVVCVC	#e_ed_da_ad_de_ei_ic_co_os_s#	#ed_eda_dad_ade_dei_eic_ico_cos_os#	0,90694275	481
coisas	nom		5508	175,5388	3,7410	5,2538	468	6	1		6	4	1,60	CVVCVC	#c_co_oi_is_sa_as_s#	159603	#co_coi_ois_isa_sas_as#	31666	sasioc	CVCVVC	#s_sa_as_si_io_oc_c#	#sa_sas_asi_sio_ioc_oc#	0,06833949	482
norte-americano	adj		5488	174,9015	3,7394	5,2522	469	15	2	nom,	15	1	1,85	CVCCV-VCVCVCVCV	#n_no_or_rt_te_e-_-a_am_me_er_ri_ic_ca_an_no_o#	255134	#no_nor_ort_rte_te-_e-a_-am_ame_mer_eri_ric_ica_can_ano_no#	28024	onacirema-etron	VCVCVCVCV-VCCVC	#o_on_na_ac_ci_ir_re_em_ma_a-_-e_et_tr_ro_on_n#	#on_ona_nac_aci_cir_ire_rem_ema_ma-_a-e_-et_etr_tro_ron_on#	0,47578374	483
reunião	nom		5480	174,6465	3,7388	5,2516	470	7	1		7	2	1,70	CVVCVVV	#r_re_eu_un_ni_iã_ão_o#	109159	#re_reu_eun_uni_niã_ião_ão#	18086	oãinuer	VVVCVVC	#o_oã_ãi_in_nu_ue_er_r#	#oã_oãi_ãin_inu_nue_uer_er#	0,30191690	484
setembro	nom		5467	174,2322	3,7377	5,2505	471	8	1		8	1	2,25	CVCVCCCV	#s_se_et_te_em_mb_br_ro_o#	140731	#se_set_ete_tem_emb_mbr_bro_ro#	10144	orbmetes	VCCCVCVC	#o_or_rb_bm_me_et_te_es_s#	#or_orb_rbm_bme_met_ete_tes_es#	0,59042134	486
gol	nom		5455	173,8497	3,7368	5,2496	472	3	1		3	19	1,00	CVC	#g_go_ol_l#	19827	#go_gol_ol#	949	log	CVC	#l_lo_og_g#	#lo_log_og#	0,20483020	487
pessoa	nom		5451	173,7223	3,7365	5,2493	473	6	1		5	6	1,30	CVCCVV	#p_pe_es_ss_so_oa_a#	119564	#pe_pes_ess_sso_soa_oa#	7988	aossep	VVCCVC	#a_ao_os_ss_se_ep_p#	#ao_aos_oss_sse_sep_ep#	0,11744404	488
taxa	nom		5444	173,4992	3,7359	5,2487	474	4	2	ver,	4	25	1,00	CVCV	#t_ta_ax_xa_a#	76298	#ta_tax_axa_xa#	1359	axat	VCVC	#a_ax_xa_at_t#	#ax_axa_xat_at#	0,82007426	489
embora	gram	ks	5443	173,4673	3,7358	5,2486	475	6	3	adv,	6	3	1,75	VCCVCV	#e_em_mb_bo_or_ra_a#	131372	#em_emb_mbo_bor_ora_ra#	11949	arobme	VCVCCV	#a_ar_ro_ob_bm_me_e#	#ar_aro_rob_obm_bme_me#	0,16898328	490
jornal	nom		5437	173,2761	3,7354	5,2481	476	6	1		6	1	1,75	CVCCVC	#j_jo_or_rn_na_al_l#	56550	#jo_jor_orn_rna_nal_al#	5885	lanroj	CVCCVC	#l_la_an_nr_ro_oj_j#	#la_lan_anr_nro_roj_oj#	0,25324404	491
desse	gram	prp+det	5432	173,1167	3,7350	5,2477	477	5	2	ver,	5	19	1,00	CVCCV	#d_de_es_ss_se_e#	127115	#de_des_ess_sse_se#	35012	essed	VCCVC	#e_es_ss_se_ed_d#	#es_ess_sse_sed_ed#	0,80673184	492
senador	nom		5426	172,9255	3,7345	5,2473	478	7	1		7	2	1,65	CVCVCVC	#s_se_en_na_ad_do_or_r#	159263	#se_sen_ena_nad_ado_dor_or#	27857	rodanes	CVCVCVC	#r_ro_od_da_an_ne_es_s#	#ro_rod_oda_dan_ane_nes_es#	0,41787563	493
linha	nom		5420	172,7343	3,7340	5,2468	479	5	1		5	18	1,00	CVCCV	#l_li_in_nh_ha_a#	97372	#li_lin_inh_nha_ha#	10809	ahnil	VCCVC	#a_ah_hn_ni_il_l#	#ah_ahn_hni_nil_il#	0,24090788	495
carros	nom		5416	172,6068	3,7337	5,2465	480	6	1		6	12	1,15	CVCCVC	#c_ca_ar_rr_ro_os_s#	182759	#ca_car_arr_rro_ros_os#	35859	sorrac	CVCCVC	#s_so_or_rr_ra_ac_c#	#so_sor_orr_rra_rac_ac#	0,84550632	496
guerra	nom		5393	171,8738	3,7318	5,2446	481	6	1		6	4	1,60	CVVCCV	#g_gu_ue_er_rr_ra_a#	117571	#gu_gue_uer_err_rra_ra#	9803	arreug	VCCVVC	#a_ar_rr_re_eu_ug_g#	#ar_arr_rre_reu_eug_ug#	0,70458858	498
preciso	adj		5388	171,7145	3,7314	5,2442	482	7	2	ver,	7	4	1,50	CCVCVCV	#p_pr_re_ec_ci_is_so_o#	149188	#pr_pre_rec_eci_cis_iso_so#	18422	osicerp	VCVCVCC	#o_os_si_ic_ce_er_rp_p#	#os_osi_sic_ice_cer_erp_rp#	0,48297924	499
nossa	gram	det	5384	171,5870	3,7311	5,2439	483	5	1		5	11	1,20	CVCCV	#n_no_os_ss_sa_a#	101270	#no_nos_oss_ssa_sa#	6509	asson	VCCVC	#a_as_ss_so_on_n#	#as_ass_sso_son_on#	0,18962761	500
eleição	nom		5382	171,5233	3,7309	5,2437	484	7	1		7	3	1,75	VCVVCVV	#e_el_le_ei_iç_çã_ão_o#	98142	#el_ele_lei_eiç_içã_ção_ão#	13537	oãçiele	VVCVVCV	#o_oã_ãç_çi_ie_el_le_e#	#oã_oãç_ãçi_çie_iel_ele_le#	0,38944144	501
agências	nom		5379	171,4276	3,7307	5,2435	485	8	1		2	2	1,75	VCVCCVVC	#a_ag_gê_ên_nc_ci_ia_as_s#	154694	#ag_agê_gên_ênc_nci_cia_ias_as#	29509	saicnêga	CVVCCVCV	#s_sa_ai_ic_cn_nê_êg_ga_a#	#sa_sai_aic_icn_cnê_nêg_êga_ga#	0,94854728	502
pois	gram	ks	5363	170,9177	3,7294	5,2422	486	4	3	adv,nom,	4	11	1,10	CVVC	#p_po_oi_is_s#	101330	#po_poi_ois_is#	5948	siop	CVVC	#s_si_io_op_p#	#si_sio_iop_op#	0,82564592	504
moeda	nom		5352	170,5672	3,7285	5,2413	487	5	1		5	6	1,30	CVVCV	#m_mo_oe_ed_da_a#	88683	#mo_moe_oed_eda_da#	9707	adeom	VCVVC	#a_ad_de_eo_om_m#	#ad_ade_deo_eom_om#	0,69672361	505
chegar	ver		5348	170,4397	3,7282	5,2410	488	6	1		6	6	1,40	CCVCVC	#c_ch_he_eg_ga_ar_r#	85206	#ch_che_heg_ega_gar_ar#	10549	ragehc	CVCVCC	#r_ra_ag_ge_eh_hc_c#	#ra_rag_age_geh_ehc_hc#	0,84804978	506
junto	adv		5347	170,4078	3,7281	5,2409	489	5	2	ver,	5	13	1,20	CVCCV	#j_ju_un_nt_to_o#	86673	#ju_jun_unt_nto_to#	8672	otnuj	VCCVC	#o_ot_tn_nu_uj_j#	#ot_otn_tnu_nuj_uj#	0,31172290	507
mostra	ver		5332	169,9298	3,7269	5,2397	490	6	2	nom,	6	4	1,20	CVCCCV	#m_mo_os_st_tr_ra_a#	157666	#mo_mos_ost_str_tra_ra#	21674	artsom	VCCCVC	#a_ar_rt_ts_so_om_m#	#ar_art_rts_tso_som_om#	0,83748701	508
eleições	nom		5329	169,8342	3,7266	5,2394	491	8	1		8	3	1,65	VCVVCVVC	#e_el_le_ei_iç_çõ_õe_es_s#	137933	#el_ele_lei_eiç_içõ_çõe_ões_es#	17334	seõçiele	CVVCVVCV	#s_se_eõ_õç_çi_ie_el_le_e#	#se_seõ_eõç_õçi_çie_iel_ele_le#	0,63322135	509
n'te	gram	prp+det	5324	169,6748	3,7262	5,2390	492	4	1		3	12	1,00	CSCV	#n_n'_'t_te_e#	55234	#n'_n't_'te_te#	6540	et'n	VCSC	#e_et_t'_'n_n#	#et_et'_t'n_'n#	0,43474235	510
quais	gram	det	5322	169,6111	3,7261	5,2389	493	5	2		5	3	1,60	CVVVC	#q_qu_ua_ai_is_s#	90278	#qu_qua_uai_ais_is#	7701	siauq	CVVVC	#s_si_ia_au_uq_q#	#si_sia_iau_auq_uq#	0,36715396	511
nosso	gram	det	5315	169,3880	3,7255	5,2383	494	5	1		5	8	1,30	CVCCV	#n_no_os_ss_so_o#	98559	#no_nos_oss_sso_so#	5688	osson	VCCVC	#o_os_ss_so_on_n#	#os_oss_sso_son_on#	0,11267403	512
jogos	nom		5314	169,3561	3,7254	5,2382	495	5	1		5	5	1,45	CVCVC	#j_jo_og_go_os_s#	94497	#jo_jog_ogo_gos_os#	23131	sogoj	CVCVC	#s_so_og_go_oj_j#	#so_sog_ogo_goj_oj#	0,51280909	513
autor	nom		5307	169,1330	3,7248	5,2376	496	5	1		5	7	1,25	VVCVC	#a_au_ut_to_or_r#	73113	#au_aut_uto_tor_or#	8576	rotua	CVCVV	#r_ro_ot_tu_ua_a#	#ro_rot_otu_tua_ua#	0,02884812	514
banco	nom		5301	168,9418	3,7244	5,2371	497	5	2	ver,	5	15	1,00	CVCCV	#b_ba_an_nc_co_o#	110889	#ba_ban_anc_nco_co#	8210	ocnab	VCCVC	#o_oc_cn_na_ab_b#	#oc_ocn_cna_nab_ab#	0,97140815	515
dados	nom		5283	168,3681	3,7229	5,2357	498	5	3	adj,ver,	5	18	1,00	CVCVC	#d_da_ad_do_os_s#	178987	#da_dad_ado_dos_os#	45108	sodad	CVCVC	#s_so_od_da_ad_d#	#so_sod_oda_dad_ad#	0,18245928	516
muitas	gram	det	5280	168,2725	3,7226	5,2354	499	6	2	nom,	6	4	1,75	CVVCVC	#m_mu_ui_it_ta_as_s#	139097	#mu_mui_uit_ita_tas_as#	26816	satium	CVCVVC	#s_sa_at_ti_iu_um_m#	#sa_sat_ati_tiu_ium_um#	0,96538638	517
sábado	nom		5270	167,9538	3,7218	5,2346	500	6	1		1	2	1,85	CVCVCV	#s_sá_áb_ba_ad_do_o#	117790	#sá_sáb_ába_bad_ado_do#	25652	odabás	VCVCVC	#o_od_da_ab_bá_ás_s#	#od_oda_dab_abá_bás_ás#	0,98026356	518
social	adj		5269	167,9220	3,7217	5,2345	501	6	1		6	1	1,85	CVCVVC	#s_so_oc_ci_ia_al_l#	76913	#so_soc_oci_cia_ial_al#	10516	laicos	CVVCVC	#l_la_ai_ic_co_os_s#	#la_lai_aic_ico_cos_os#	0,21817056	519
menor	adj		5265	167,7945	3,7214	5,2342	502	5	2	nom,	5	10	1,30	CVCVC	#m_me_en_no_or_r#	90585	#me_men_eno_nor_or#	12888	ronem	CVCVC	#r_ro_on_ne_em_m#	#ro_ron_one_nem_em#	0,95535579	520
serviços	nom		5263	167,7307	3,7212	5,2340	503	8	1		8	4	1,55	CVCCVCVC	#s_se_er_rv_vi_iç_ço_os_s#	152483	#se_ser_erv_rvi_viç_iço_ços_os#	27643	soçivres	CVCVCCVC	#s_so_oç_çi_iv_vr_re_es_s#	#so_soç_oçi_çiv_ivr_vre_res_es#	0,24217715	521
modelo	nom		5260	167,6351	3,7210	5,2338	504	6	2	ver,	6	5	1,35	CVCVCV	#m_mo_od_de_el_lo_o#	106588	#mo_mod_ode_del_elo_lo#	7084	oledom	VCVCVC	#o_ol_le_ed_do_om_m#	#ol_ole_led_edo_dom_om#	0,52924810	522
crescimento	nom		5256	167,5077	3,7207	5,2334	505	11	1		11	1	2,05	CCVCCVCVCCV	#c_cr_re_es_sc_ci_im_me_en_nt_to_o#	240869	#cr_cre_res_esc_sci_cim_ime_men_ent_nto_to#	41863	otnemicserc	VCCVCVCCVCC	#o_ot_tn_ne_em_mi_ic_cs_se_er_rc_c#	#ot_otn_tne_nem_emi_mic_ics_cse_ser_erc_rc#	0,01149155	523
deles	gram	prp+pers	5253	167,4120	3,7204	5,2332	507	5	1		5	10	1,30	CVCVC	#d_de_el_le_es_s#	144648	#de_del_ele_les_es#	24211	seled	CVCVC	#s_se_el_le_ed_d#	#se_sel_ele_led_ed#	0,64130936	524
oito	num		5253	167,4120	3,7204	5,2332	507	4	3	gram,nom,	4	24	1,00	VVCV	#o_oi_it_to_o#	70412	#oi_oit_ito_to#	5830	otio	VCVV	#o_ot_ti_io_o#	#ot_oti_tio_io#	0,56565887	525
mulheres	nom		5247	167,2208	3,7199	5,2327	508	8	1		8	2	1,70	CVCCVCVC	#m_mu_ul_lh_he_er_re_es_s#	175191	#mu_mul_ulh_lhe_her_ere_res_es#	23526	serehlum	CVCVCCVC	#s_se_er_re_eh_hl_lu_um_m#	#se_ser_ere_reh_ehl_hlu_lum_um#	0,47769331	526
estava	ver		5243	167,0934	3,7196	5,2324	509	6	1		6	12	1,00	VCCVCV	#e_es_st_ta_av_va_a#	151406	#es_est_sta_tav_ava_va#	25448	avatse	VCVCCV	#a_av_va_at_ts_se_e#	#av_ava_vat_ats_tse_se#	0,32565583	527
série	nom		5241	167,0296	3,7194	5,2322	510	5	1		5	3	1,75	CVCVV	#s_sé_ér_ri_ie_e#	65494	#sé_sér_éri_rie_ie#	1150	eirés	VVCVC	#e_ei_ir_ré_és_s#	#ei_eir_iré_rés_és#	0,50489097	528
proposta	nom		5235	166,8384	3,7189	5,2317	511	8	2	ver,	8	1	1,60	CCVCVCCV	#p_pr_ro_op_po_os_st_ta_a#	167676	#pr_pro_rop_opo_pos_ost_sta_ta#	25794	atsoporp	VCCVCVCC	#a_at_ts_so_op_po_or_rp_p#	#at_ats_tso_sop_opo_por_orp_rp#	0,95477682	529
existe	ver		5229	166,6472	3,7184	5,2312	512	6	1		5	4	1,40	VCVCCV	#e_ex_xi_is_st_te_e#	106972	#ex_exi_xis_ist_ste_te#	18853	etsixe	VCCVCV	#e_et_ts_si_ix_xe_e#	#et_ets_tsi_six_ixe_xe#	0,12909947	530
difícil	adj		5220	166,3603	3,7177	5,2304	513	7	1		1	4	1,85	CVCVCVC	#d_di_if_fí_íc_ci_il_l#	56556	#di_dif_ifí_fíc_íci_cil_il#	5075	licífid	CVCVCVC	#l_li_ic_cí_íf_fi_id_d#	#li_lic_icí_cíf_ífi_fid_id#	0,59969965	531
deverá	ver		5212	166,1054	3,7170	5,2298	514	6	1		5	5	1,60	CVCVCV	#d_de_ev_ve_er_rá_á#	79696	#de_dev_eve_ver_erá_rá#	16972	áreved	VCVCVC	#á_ár_re_ev_ve_ed_d#	#ár_áre_rev_eve_ved_ed#	0,66217248	532
indústria	nom		5211	166,0735	3,7169	5,2297	515	9	1		9	1	1,95	VCCVCCCVV	#i_in_nd_dú_ús_st_tr_ri_ia_a#	160422	#in_ind_ndú_dús_úst_str_tri_ria_ia#	26693	airtsúdni	VVCCCVCCV	#a_ai_ir_rt_ts_sú_úd_dn_ni_i#	#ai_air_irt_rts_tsú_súd_údn_dni_ni#	0,19039897	533
imagem	nom		5207	165,9460	3,7166	5,2294	516	6	1		6	4	1,65	VCVCVC	#i_im_ma_ag_ge_em_m#	67345	#im_ima_mag_age_gem_em#	10341	megami	CVCVCV	#m_me_eg_ga_am_mi_i#	#me_meg_ega_gam_ami_mi#	0,44661095	534
8	num		5200	165,7229	3,7160	5,2288	517	1	2	gram,	1	167	1,00	N	#8_8#	150	#8#	2	8	N	#8_8#	#8#	0,31437574	535
sete	num		5173	164,8625	3,7137	5,2265	518	4	3	gram,nom,	4	19	1,00	CVCV	#s_se_et_te_e#	90042	#se_set_ete_te#	11091	etes	VCVC	#e_et_te_es_s#	#et_ete_tes_es#	0,27419461	537
controle	nom		5171	164,7987	3,7136	5,2264	519	8	2	ver,	8	4	1,40	CVCCCVCV	#c_co_on_nt_tr_ro_ol_le_e#	161017	#co_con_ont_ntr_tro_rol_ole_le#	29095	elortnoc	VCVCCCVC	#e_el_lo_or_rt_tn_no_oc_c#	#el_elo_lor_ort_rtn_tno_noc_oc#	0,65563640	538
serviço	nom		5150	164,1295	3,7118	5,2246	520	7	2	ver,	7	3	1,55	CVCCVCV	#s_se_er_rv_vi_iç_ço_o#	107496	#se_ser_erv_rvi_viç_iço_ço#	5904	oçivres	VCVCCVC	#o_oç_çi_iv_vr_re_es_s#	#oç_oçi_çiv_ivr_vre_res_es#	0,00392570	539
programas	nom		5146	164,0020	3,7115	5,2242	521	9	2	ver,	9	2	1,60	CCVCCVCVC	#p_pr_ro_og_gr_ra_am_ma_as_s#	204485	#pr_pro_rog_ogr_gra_ram_ama_mas_as#	40152	samargorp	CVCVCCVCC	#s_sa_am_ma_ar_rg_go_or_rp_p#	#sa_sam_ama_mar_arg_rgo_gor_orp_rp#	0,30341986	540
século	nom		5144	163,9382	3,7113	5,2241	522	6	1		1	4	1,65	CVCVCV	#s_sé_éc_cu_ul_lo_o#	75427	#sé_séc_écu_cul_ulo_lo#	4642	olucés	VCVCVC	#o_ol_lu_uc_cé_és_s#	#ol_olu_luc_ucé_cés_és#	0,76015602	541
rede	nom		5127	163,3965	3,7099	5,2226	523	4	1		3	18	1,00	CVCV	#r_re_ed_de_e#	99574	#re_red_ede_de#	15339	eder	VCVC	#e_ed_de_er_r#	#ed_ede_der_er#	0,11365320	542
pai	nom		5125	163,3327	3,7097	5,2225	524	3	1		2	42	1,00	CVV	#p_pa_ai_i#	35537	#pa_pai_ai#	3789	iap	VVC	#i_ia_ap_p#	#ia_iap_ap#	0,81444712	543
líder	nom		5116	163,0459	3,7089	5,2217	525	5	1		1	2	1,75	CVCVC	#l_lí_íd_de_er_r#	62432	#lí_líd_íde_der_er#	3669	redíl	CVCVC	#r_re_ed_dí_íl_l#	#re_red_edí_díl_íl#	0,29840889	544
talvez	adv		5111	162,8865	3,7085	5,2213	526	6	2	nom,	6	1	1,95	CVCCVC	#t_ta_al_lv_ve_ez_z#	60861	#ta_tal_alv_lve_vez_ez#	3272	zevlat	CVCCVC	#z_ze_ev_vl_la_at_t#	#ze_zev_evl_vla_lat_at#	0,34115582	545
minutos	nom		5104	162,6634	3,7079	5,2207	527	7	2	adj,	7	4	1,40	CVCVCVC	#m_mi_in_nu_ut_to_os_s#	149427	#mi_min_inu_nut_uto_tos_os#	30353	sotunim	CVCVCVC	#s_so_ot_tu_un_ni_im_m#	#so_sot_otu_tun_uni_nim_im#	0,89490686	546
tenho	ver		5089	162,1854	3,7066	5,2194	528	5	2	nom,	5	14	1,20	CVCCV	#t_te_en_nh_ho_o#	111206	#te_ten_enh_nho_ho#	8016	ohnet	VCCVC	#o_oh_hn_ne_et_t#	#oh_ohn_hne_net_et#	0,88595059	548
cultura	nom		5073	161,6755	3,7053	5,2180	529	7	1		7	5	1,25	CVCCVCV	#c_cu_ul_lt_tu_ur_ra_a#	123696	#cu_cul_ult_ltu_tur_ura_ra#	13228	arutluc	VCVCCVC	#a_ar_ru_ut_tl_lu_uc_c#	#ar_aru_rut_utl_tlu_luc_uc#	0,25941382	549
pagamento	nom		5058	161,1974	3,7040	5,2168	530	9	1		9	7	1,50	CVCVCVCCV	#p_pa_ag_ga_am_me_en_nt_to_o#	183899	#pa_pag_aga_gam_ame_men_ent_nto_to#	36365	otnemagap	VCCVCVCVC	#o_ot_tn_ne_em_ma_ag_ga_ap_p#	#ot_otn_tne_nem_ema_mag_aga_gap_ap#	0,60356287	550
maneira	nom		5052	161,0062	3,7035	5,2162	531	7	2	adj,	7	4	1,50	CVCVVCV	#m_ma_an_ne_ei_ir_ra_a#	148625	#ma_man_ane_nei_eir_ira_ra#	18045	arienam	VCVVCVC	#a_ar_ri_ie_en_na_am_m#	#ar_ari_rie_ien_ena_nam_am#	0,82948276	552
participação	nom		5044	160,7513	3,7028	5,2156	533	12	1		12	3	2,20	CVCCVCVCVCVV	#p_pa_ar_rt_ti_ic_ci_ip_pa_aç_çã_ão_o#	181926	#pa_par_art_rti_tic_ici_cip_ipa_paç_açã_ção_ão#	27830	oãçapicitrap	VVCVCVCVCCVC	#o_oã_ãç_ça_ap_pi_ic_ci_it_tr_ra_ap_p#	#oã_oãç_ãça_çap_api_pic_ici_cit_itr_tra_rap_ap#	0,39913139	553
próxima	adj		5044	160,7513	3,7028	5,2156	533	7	2	adv,	7	3	1,70	CCVCVCV	#p_pr_ró_óx_xi_im_ma_a#	93715	#pr_pró_róx_óxi_xim_ima_ma#	9872	amixórp	VCVCVCC	#a_am_mi_ix_xó_ór_rp_p#	#am_ami_mix_ixó_xór_órp_rp#	0,58056545	554
alguma	gram	det	5042	160,6875	3,7026	5,2154	534	6	1		6	5	1,50	VCCVCV	#a_al_lg_gu_um_ma_a#	100095	#al_alg_lgu_gum_uma_ma#	4417	amugla	VCVCCV	#a_am_mu_ug_gl_la_a#	#am_amu_mug_ugl_gla_la#	0,87858037	555
meio	nom		5041	160,6557	3,7025	5,2153	535	4	4	adj,adv,num,	4	24	1,00	CVVV	#m_me_ei_io_o#	87768	#me_mei_eio_io#	5692	oiem	VVVC	#o_oi_ie_em_m#	#oi_oie_iem_em#	0,36005256	556
os	gram	pers	5037	160,5282	3,7022	5,2149	536	2	5	adj,nom,num,	2	70	1,00	VC	#o_os_s#	90802	#os_os#	22063	so	CV	#s_so_o#	#so_so#	0,32844438	557
imprensa	nom		5024	160,1139	3,7010	5,2138	537	8	1		8	2	1,60	VCCCVCCV	#i_im_mp_pr_re_en_ns_sa_a#	153907	#im_imp_mpr_pre_ren_ens_nsa_sa#	14926	asnerpmi	VCCVCCCV	#a_as_sn_ne_er_rp_pm_mi_i#	#as_asn_sne_ner_erp_rpm_pmi_mi#	0,63513882	558
'tar	ver		5023	160,0820	3,7010	5,2137	538	4	1		3	45	1,00	SCVC	#'_'t_ta_ar_r#	71671	#'t_'ta_tar_ar#	10688	rat'	CVCS	#r_ra_at_t'_'#	#ra_rat_at'_t'#	0,75645308	559
7	num		5016	159,8589	3,7004	5,2131	539	1	3	adj,gram,	1	166	1,00	N	#7_7#	137	#7#	3	7	N	#7_7#	#7#	0,18143645	560
tal	gram	det	4990	159,0303	3,6981	5,2109	540	3	2	nom,	3	34	1,00	CVC	#t_ta_al_l#	54316	#ta_tal_al#	4712	lat	CVC	#l_la_at_t#	#la_lat_at#	0,33494898	561
evitar	ver		4980	158,7116	3,6972	5,2100	541	6	1		6	2	1,55	VCVCVC	#e_ev_vi_it_ta_ar_r#	103106	#ev_evi_vit_ita_tar_ar#	13752	rative	CVCVCV	#r_ra_at_ti_iv_ve_e#	#ra_rat_ati_tiv_ive_ve#	0,11990348	562
câmara	nom		4975	158,5522	3,6968	5,2096	542	6	2	adv,	6	3	1,75	CVCVCV	#c_câ_âm_ma_ar_ra_a#	141256	#câ_câm_âma_mar_ara_ra#	12414	aramâc	VCVCVC	#a_ar_ra_am_mâ_âc_c#	#ar_ara_ram_amâ_mâc_âc#	0,32690120	563
crime	nom		4972	158,4566	3,6965	5,2093	543	5	1		5	10	1,25	CCVCV	#c_cr_ri_im_me_e#	98598	#cr_cri_rim_ime_me#	6738	emirc	VCVCC	#e_em_mi_ir_rc_c#	#em_emi_mir_irc_rc#	0,35159033	564
objetivo	nom		4965	158,2335	3,6959	5,2087	544	8	3	adj,ver,	8	5	1,45	VCCVCVCV	#o_ob_bj_je_et_ti_iv_vo_o#	85594	#ob_obj_bje_jet_eti_tiv_ivo_vo#	7522	ovitejbo	VCVCVCCV	#o_ov_vi_it_te_ej_jb_bo_o#	#ov_ovi_vit_ite_tej_ejb_jbo_bo#	0,15798134	565
corpo	nom		4958	158,0105	3,6953	5,2081	545	5	1		5	10	1,05	CVCCV	#c_co_or_rp_po_o#	115643	#co_cor_orp_rpo_po#	14325	oproc	VCCVC	#o_op_pr_ro_oc_c#	#op_opr_pro_roc_oc#	0,29105539	566
várias	gram	det	4952	157,8192	3,6948	5,2076	546	6	2	adj,	6	5	1,40	CVCVVC	#v_vá_ár_ri_ia_as_s#	132271	#vá_vár_ári_ria_ias_as#	28332	sairáv	CVVCVC	#s_sa_ai_ir_rá_áv_v#	#sa_sai_air_irá_ráv_áv#	0,42774395	567
índice	nom		4941	157,4687	3,6938	5,2066	547	6	1		0	3	1,65	VCCVCV	#í_ín_nd_di_ic_ce_e#	78152	#ín_índ_ndi_dic_ice_ce#	4493	ecidní	VCVCCV	#e_ec_ci_id_dn_ní_í#	#ec_eci_cid_idn_dní_ní#	0,97826763	568
federal	adj		4899	156,1301	3,6901	5,2029	548	7	1		7	0	1,95	CVCVCVC	#f_fe_ed_de_er_ra_al_l#	116395	#fe_fed_ede_der_era_ral_al#	10697	laredef	CVCVCVC	#l_la_ar_re_ed_de_ef_f#	#la_lar_are_red_ede_def_ef#	0,60765461	570
passa	ver		4887	155,7477	3,6890	5,2018	549	5	2	adj,	5	25	1,00	CVCCV	#p_pa_as_ss_sa_a#	116673	#pa_pas_ass_ssa_sa#	11201	assap	VCCVC	#a_as_ss_sa_ap_p#	#as_ass_ssa_sap_ap#	0,69268481	571
sucesso	nom		4871	155,2378	3,6876	5,2004	550	7	1		7	2	1,65	CVCVCCV	#s_su_uc_ce_es_ss_so_o#	118466	#su_suc_uce_ces_ess_sso_so#	10077	ossecus	VCCVCVC	#o_os_ss_se_ec_cu_us_s#	#os_oss_sse_sec_ecu_cus_us#	0,02528083	572
política	adj		4868	155,1422	3,6874	5,2001	551	8	2	nom,	8	5	1,20	CVCVCVCV	#p_po_ol_lí_ít_ti_ic_ca_a#	133173	#po_pol_olí_lít_íti_tic_ica_ca#	18662	acitílop	VCVCVCVC	#a_ac_ci_it_tí_íl_lo_op_p#	#ac_aci_cit_ití_tíl_ílo_lop_op#	0,48840712	573
manhã	nom		4852	154,6323	3,6859	5,1987	552	5	1		5	3	1,70	CVCCV	#m_ma_an_nh_hã_ã#	54669	#ma_man_anh_nhã_hã#	6892	ãhnam	VCCVC	#ã_ãh_hn_na_am_m#	#ãh_ãhn_hna_nam_am#	0,14555801	574
secretário	nom		4851	154,6004	3,6858	5,1986	553	10	1		10	3	1,60	CVCCVCVCVV	#s_se_ec_cr_re_et_tá_ár_ri_io_o#	163325	#se_sec_ecr_cre_ret_etá_tár_ári_rio_io#	14428	oiráterces	VVCVCVCCVC	#o_oi_ir_rá_át_te_er_rc_ce_es_s#	#oi_oir_irá_rát_áte_ter_erc_rce_ces_es#	0,70794337	575
novas	adj		4849	154,5366	3,6857	5,1984	554	5	2	nom,	5	13	1,05	CVCVC	#n_no_ov_va_as_s#	110323	#no_nov_ova_vas_as#	21129	savon	CVCVC	#s_sa_av_vo_on_n#	#sa_sav_avo_von_on#	0,30385770	576
diante	adv		4838	154,1861	3,6847	5,1974	555	6	2	gram,	6	2	1,60	CVVCCV	#d_di_ia_an_nt_te_e#	145892	#di_dia_ian_ant_nte_te#	28691	etnaid	VCCVVC	#e_et_tn_na_ai_id_d#	#et_etn_tna_nai_aid_id#	0,80623763	577
p.	nom		4828	153,8674	3,6838	5,1965	556	2	1		2	49	1,00	CP	#p_p._.#	19589	#p._p.#	12	.p	PC	#._.p_p#	#.p_.p#	0,80622817	578
especial	adj		4809	153,2619	3,6821	5,1948	557	8	1		8	1	2,00	VCCVCVVC	#e_es_sp_pe_ec_ci_ia_al_l#	124366	#es_esp_spe_pec_eci_cia_ial_al#	17626	laicepse	CVVCVCCV	#l_la_ai_ic_ce_ep_ps_se_e#	#la_lai_aic_ice_cep_eps_pse_se#	0,20061072	579
entrada	nom		4792	152,7201	3,6805	5,1933	558	7	3	adj,ver,	7	6	1,40	VCCCVCV	#e_en_nt_tr_ra_ad_da_a#	207900	#en_ent_ntr_tra_rad_ada_da#	46391	adartne	VCVCCCV	#a_ad_da_ar_rt_tn_ne_e#	#ad_ada_dar_art_rtn_tne_ne#	0,47876971	580
pretende	ver		4780	152,3376	3,6794	5,1922	559	8	1		8	5	1,45	CCVCVCCV	#p_pr_re_et_te_en_nd_de_e#	184520	#pr_pre_ret_ete_ten_end_nde_de#	24788	edneterp	VCCVCVCC	#e_ed_dn_ne_et_te_er_rp_p#	#ed_edn_dne_net_ete_ter_erp_rp#	0,60052942	582
salário	nom		4745	151,2222	3,6762	5,1890	560	7	1		7	4	1,70	CVCVCVV	#s_sa_al_lá_ár_ri_io_o#	115197	#sa_sal_alá_lár_ári_rio_io#	9987	oirálas	VVCVCVC	#o_oi_ir_rá_ál_la_as_s#	#oi_oir_irá_rál_ála_las_as#	0,95355226	584
tarde	nom		4727	150,6485	3,6746	5,1874	561	5	3	adv,ver,	5	8	1,35	CVCCV	#t_ta_ar_rd_de_e#	116677	#ta_tar_ard_rde_de#	8942	edrat	VCCVC	#e_ed_dr_ra_at_t#	#ed_edr_dra_rat_at#	0,07338227	585
conseguiu	ver		4723	150,5211	3,6742	5,1870	562	9	1		9	3	1,50	CVCCVCVVV	#c_co_on_ns_se_eg_gu_ui_iu_u#	109590	#co_con_ons_nse_seg_egu_gui_uiu_iu#	25082	uiugesnoc	VVVCVCCVC	#u_ui_iu_ug_ge_es_sn_no_oc_c#	#ui_uiu_iug_uge_ges_esn_sno_noc_oc#	0,58440112	586
filho	nom		4715	150,2661	3,6735	5,1863	563	5	2	ver,	5	6	1,50	CVCCV	#f_fi_il_lh_ho_o#	72711	#fi_fil_ilh_lho_ho#	5151	ohlif	VCCVC	#o_oh_hl_li_if_f#	#oh_ohl_hli_lif_if#	0,54037294	587
própria	adj		4714	150,2342	3,6734	5,1862	564	7	2	gram,	7	4	1,60	CCVCCVV	#p_pr_ró_óp_pr_ri_ia_a#	123597	#pr_pró_róp_ópr_pri_ria_ia#	20198	airpórp	VVCCVCC	#a_ai_ir_rp_pó_ór_rp_p#	#ai_air_irp_rpó_pór_órp_rp#	0,14308212	588
cinema	nom		4712	150,1705	3,6732	5,1860	565	6	1		5	1	1,75	CVCVCV	#c_ci_in_ne_em_ma_a#	132923	#ci_cin_ine_nem_ema_ma#	5507	amenic	VCVCVC	#a_am_me_en_ni_ic_c#	#am_ame_men_eni_nic_ic#	0,01070811	589
acho	ver		4709	150,0749	3,6729	5,1857	566	4	2	nom,	4	7	1,20	VCCV	#a_ac_ch_ho_o#	81554	#ac_ach_cho_ho#	4924	ohca	VCCV	#o_oh_hc_ca_a#	#oh_ohc_hca_ca#	0,65082635	590
artigo	nom		4700	149,7880	3,6721	5,1849	567	6	1		6	3	1,65	VCCVCV	#a_ar_rt_ti_ig_go_o#	126338	#ar_art_rti_tig_igo_go#	6391	ogitra	VCVCCV	#o_og_gi_it_tr_ra_a#	#og_ogi_git_itr_tra_ra#	0,00478005	591
prefeitura	nom		4671	148,8638	3,6694	5,1822	568	10	1		10	1	2,25	CCVCVVCVCV	#p_pr_re_ef_fe_ei_it_tu_ur_ra_a#	175420	#pr_pre_ref_efe_fei_eit_itu_tur_ura_ra#	24679	arutieferp	VCVCVVCVCC	#a_ar_ru_ut_ti_ie_ef_fe_er_rp_p#	#ar_aru_rut_uti_tie_ief_efe_fer_erp_rp#	0,44872497	592
certo	adj		4668	148,7682	3,6691	5,1819	569	5	2	gram,	5	16	1,00	CVCCV	#c_ce_er_rt_to_o#	114760	#ce_cer_ert_rto_to#	8544	otrec	VCCVC	#o_ot_tr_re_ec_c#	#ot_otr_tre_rec_ec#	0,05267286	593
possibilidade	nom		4666	148,7045	3,6689	5,1817	570	13	1		13	0	1,55	CVCCVCVCVCVCV	#p_po_os_ss_si_ib_bi_il_li_id_da_ad_de_e#	209089	#po_pos_oss_ssi_sib_ibi_bil_ili_lid_ida_dad_ade_de#	26058	edadilibissop	VCVCVCVCVCCVC	#e_ed_da_ad_di_il_li_ib_bi_is_ss_so_op_p#	#ed_eda_dad_adi_dil_ili_lib_ibi_bis_iss_sso_sop_op#	0,23219733	594
algum	gram	det	4665	148,6726	3,6689	5,1816	571	5	1		5	5	1,30	VCCVC	#a_al_lg_gu_um_m#	61828	#al_alg_lgu_gum_um#	2859	mugla	CVCCV	#m_mu_ug_gl_la_a#	#mu_mug_ugl_gla_la#	0,43974709	595
real	adj		4661	148,5451	3,6685	5,1813	572	4	3	gram,nom,	4	10	1,15	CVVC	#r_re_ea_al_l#	70532	#re_rea_eal_al#	14866	laer	CVVC	#l_la_ae_er_r#	#la_lae_aer_er#	0,50976611	596
criação	nom		4645	148,0352	3,6670	5,1798	573	7	1		7	5	1,75	CCVVCVV	#c_cr_ri_ia_aç_çã_ão_o#	124892	#cr_cri_ria_iaç_açã_ção_ão#	20494	oãçairc	VVCVVCC	#o_oã_ãç_ça_ai_ir_rc_c#	#oã_oãç_ãça_çai_air_irc_rc#	0,06260687	597
produto	nom		4635	147,7165	3,6660	5,1788	574	7	1		7	2	1,60	CCVCVCV	#p_pr_ro_od_du_ut_to_o#	109819	#pr_pro_rod_odu_dut_uto_to#	16962	otudorp	VCVCVCC	#o_ot_tu_ud_do_or_rp_p#	#ot_otu_tud_udo_dor_orp_rp#	0,37571915	598
temos	ver		4632	147,6209	3,6658	5,1785	575	5	1		4	22	1,00	CVCVC	#t_te_em_mo_os_s#	142973	#te_tem_emo_mos_os#	31457	somet	CVCVC	#s_so_om_me_et_t#	#so_som_ome_met_et#	0,40882320	599
força	nom		4631	147,5890	3,6657	5,1785	577	5	2	ver,	5	18	1,00	CVCCV	#f_fo_or_rç_ça_a#	74315	#fo_for_orç_rça_ça#	4219	açrof	VCCVC	#a_aç_çr_ro_of_f#	#aç_açr_çro_rof_of#	0,88914600	600
nível	nom		4631	147,5890	3,6657	5,1785	577	5	1		5	6	1,55	CVCVC	#n_ní_ív_ve_el_l#	27197	#ní_nív_íve_vel_el#	3479	levín	CVCVC	#l_le_ev_ví_ín_n#	#le_lev_eví_vín_ín#	0,29912811	601
aí	adv		4625	147,3978	3,6651	5,1779	578	2	3	gram,nom,	2	48	1,00	VV	#a_aí_í#	24070	#aí_aí#	37	ía	VV	#í_ía_a#	#ía_ía#	0,77455017	602
chega	ver		4621	147,2703	3,6647	5,1775	579	5	1		5	8	1,15	CCVCV	#c_ch_he_eg_ga_a#	85134	#ch_che_heg_ega_ga#	4684	agehc	VCVCC	#a_ag_ge_eh_hc_c#	#ag_age_geh_ehc_hc#	0,63976926	603
falar	ver		4611	146,9516	3,6638	5,1766	580	5	2	nom,	5	17	1,00	CVCVC	#f_fa_al_la_ar_r#	82532	#fa_fal_ala_lar_ar#	10668	ralaf	CVCVC	#r_ra_al_la_af_f#	#ra_ral_ala_laf_af#	0,96221462	604
arte	nom		4608	146,8560	3,6635	5,1763	581	4	1		3	13	1,00	VCCV	#a_ar_rt_te_e#	108728	#ar_art_rte_te#	11198	etra	VCCV	#e_et_tr_ra_a#	#et_etr_tra_ra#	0,21913703	606
renda	nom		4606	146,7923	3,6633	5,1761	582	5	3	adj,ver,	5	17	1,00	CVCCV	#r_re_en_nd_da_a#	148359	#re_ren_end_nda_da#	24393	adner	VCCVC	#a_ad_dn_ne_er_r#	#ad_adn_dne_ner_er#	0,97100860	607
tanto	adv		4598	146,5373	3,6626	5,1753	583	5	3	gram,nom,	5	26	1,00	CVCCV	#t_ta_an_nt_to_o#	138449	#ta_tan_ant_nto_to#	15698	otnat	VCCVC	#o_ot_tn_na_at_t#	#ot_otn_tna_nat_at#	0,37779283	608
forte	adj		4565	145,4856	3,6594	5,1722	584	5	3	adv,nom,	5	17	1,00	CVCCV	#f_fo_or_rt_te_e#	84573	#fo_for_ort_rte_te#	12383	etrof	VCCVC	#e_et_tr_ro_of_f#	#et_etr_tro_rof_of#	0,36343861	609
precisa	ver		4559	145,2944	3,6589	5,1716	585	7	2	adj,	7	3	1,45	CCVCVCV	#p_pr_re_ec_ci_is_sa_a#	151899	#pr_pre_rec_eci_cis_isa_sa#	18906	asicerp	VCVCVCC	#a_as_si_ic_ce_er_rp_p#	#as_asi_sic_ice_cer_erp_rp#	0,00245465	610
modo	nom		4558	145,2625	3,6588	5,1716	586	4	2	gram,	4	37	1,00	CVCV	#m_mo_od_do_o#	94047	#mo_mod_odo_do#	14647	odom	VCVC	#o_od_do_om_m#	#od_odo_dom_om#	0,74899420	611
fazem	ver		4556	145,1988	3,6586	5,1714	587	5	1		3	10	1,45	CVCVC	#f_fa_az_ze_em_m#	42515	#fa_faz_aze_zem_em#	7394	mezaf	CVCVC	#m_me_ez_za_af_f#	#me_mez_eza_zaf_af#	0,74107430	612
posição	nom		4552	145,0713	3,6582	5,1710	588	7	1		5	1	1,65	CVCVCVV	#p_po_os_si_iç_çã_ão_o#	117799	#po_pos_osi_siç_içã_ção_ão#	14285	oãçisop	VVCVCVC	#o_oã_ãç_çi_is_so_op_p#	#oã_oãç_ãçi_çis_iso_sop_op#	0,96548489	613
votos	nom		4547	144,9120	3,6577	5,1705	589	5	1		4	8	1,45	CVCVC	#v_vo_ot_to_os_s#	112496	#vo_vot_oto_tos_os#	25454	sotov	CVCVC	#s_so_ot_to_ov_v#	#so_sot_oto_tov_ov#	0,25988550	614
fevereiro	nom		4546	144,8801	3,6576	5,1704	590	9	1		9	1	2,40	CVCVCVVCV	#f_fe_ev_ve_er_re_ei_ir_ro_o#	155240	#fe_fev_eve_ver_ere_rei_eir_iro_ro#	15224	orierevef	VCVVCVCVC	#o_or_ri_ie_er_re_ev_ve_ef_f#	#or_ori_rie_ier_ere_rev_eve_vef_ef#	0,03204349	615
dele	gram	prp+pers	4542	144,7526	3,6572	5,1700	591	4	1		4	18	1,00	CVCV	#d_de_el_le_e#	82625	#de_del_ele_le#	14381	eled	VCVC	#e_el_le_ed_d#	#el_ele_led_ed#	0,23342410	616
simples	adj		4516	143,9240	3,6548	5,1675	592	7	1		7	2	1,80	CVCCCVC	#s_si_im_mp_pl_le_es_s#	136109	#si_sim_imp_mpl_ple_les_es#	15841	selpmis	CVCCCVC	#s_se_el_lp_pm_mi_is_s#	#se_sel_elp_lpm_pmi_mis_is#	0,24767014	618
terra	nom		4514	143,8603	3,6546	5,1673	593	5	1		5	21	1,00	CVCCV	#t_te_er_rr_ra_a#	135330	#te_ter_err_rra_ra#	13937	arret	VCCVC	#a_ar_rr_re_et_t#	#ar_arr_rre_ret_et#	0,50355077	619
entrar	ver		4509	143,7009	3,6541	5,1669	594	6	1		6	5	1,45	VCCCVC	#e_en_nt_tr_ra_ar_r#	159285	#en_ent_ntr_tra_rar_ar#	33244	rartne	CVCCCV	#r_ra_ar_rt_tn_ne_e#	#ra_rar_art_rtn_tne_ne#	0,70300522	620
principalmente	adv		4482	142,8404	3,6515	5,1642	595	14	1		14	0	2,70	CCVCCVCVCCVCCV	#p_pr_ri_in_nc_ci_ip_pa_al_lm_me_en_nt_te_e#	242838	#pr_pri_rin_inc_nci_cip_ipa_pal_alm_lme_men_ent_nte_te#	53154	etnemlapicnirp	VCCVCCVCVCCVCC	#e_et_tn_ne_em_ml_la_ap_pi_ic_cn_ni_ir_rp_p#	#et_etn_tne_nem_eml_mla_lap_api_pic_icn_cni_nir_irp_rp#	0,52838876	621
pública	adj		4464	142,2668	3,6497	5,1625	596	7	2	nom,	7	3	1,65	CVCCVCV	#p_pú_úb_bl_li_ic_ca_a#	113247	#pú_púb_úbl_bli_lic_ica_ca#	12491	acilbúp	VCVCCVC	#a_ac_ci_il_lb_bú_úp_p#	#ac_aci_cil_ilb_lbú_búp_úp#	0,47548512	622
deixar	ver		4461	142,1712	3,6494	5,1622	597	6	1		6	7	1,35	CVVCVC	#d_de_ei_ix_xa_ar_r#	92594	#de_dei_eix_ixa_xar_ar#	17989	raxied	CVCVVC	#r_ra_ax_xi_ie_ed_d#	#ra_rax_axi_xie_ied_ed#	0,16281839	623
internacional	adj		4455	141,9799	3,6488	5,1616	598	13	1		13	4	1,70	VCCVCCVCVVCVC	#i_in_nt_te_er_rn_na_ac_ci_io_on_na_al_l#	200862	#in_int_nte_ter_ern_rna_nac_aci_cio_ion_ona_nal_al#	41036	lanoicanretni	CVCVVCVCCVCCV	#l_la_an_no_oi_ic_ca_an_nr_re_et_tn_ni_i#	#la_lan_ano_noi_oic_ica_can_anr_nre_ret_etn_tni_ni#	0,58394132	624
prova	nom		4453	141,9162	3,6487	5,1614	599	5	2	ver,	5	7	1,25	CCVCV	#p_pr_ro_ov_va_a#	99947	#pr_pro_rov_ova_va#	14745	avorp	VCVCC	#a_av_vo_or_rp_p#	#av_avo_vor_orp_rp#	0,89186701	625
vamos	ver		4446	141,6931	3,6480	5,1607	600	5	4	adj,gram,nom,	5	14	1,00	CVCVC	#v_va_am_mo_os_s#	135503	#va_vam_amo_mos_os#	31887	somav	CVCVC	#s_so_om_ma_av_v#	#so_som_oma_mav_av#	0,03572356	626
palmeiras	nom		4441	141,5338	3,6475	5,1603	601	9	1		8	1	2,05	CVCCVVCVC	#p_pa_al_lm_me_ei_ir_ra_as_s#	198802	#pa_pal_alm_lme_mei_eir_ira_ras_as#	33411	sariemlap	CVCVVCCVC	#s_sa_ar_ri_ie_em_ml_la_ap_p#	#sa_sar_ari_rie_iem_eml_mla_lap_ap#	0,32118045	627
*	gram	pu	4435	141,3426	3,6469	5,1597	602	1	1		0	168	1,00	V	#*_*#	81131	#*#	11	*	V	#*_*#	#*#	0,93969751	628
recebeu	ver		4432	141,2469	3,6466	5,1594	603	7	1		7	3	1,75	CVCVCVV	#r_re_ec_ce_eb_be_eu_u#	74558	#re_rec_ece_ceb_ebe_beu_eu#	17538	uebecer	VVCVCVC	#u_ue_eb_be_ec_ce_er_r#	#ue_ueb_ebe_bec_ece_cer_er#	0,48464741	629
operação	nom		4431	141,2151	3,6465	5,1593	604	8	1		8	3	1,80	VCVCVCVV	#o_op_pe_er_ra_aç_çã_ão_o#	132459	#op_ope_per_era_raç_açã_ção_ão#	21792	oãçarepo	VVCVCVCV	#o_oã_ãç_ça_ar_re_ep_po_o#	#oã_oãç_ãça_çar_are_rep_epo_po#	0,39156951	630
turno	nom		4415	140,7052	3,6449	5,1577	605	5	1		5	15	1,15	CVCCV	#t_tu_ur_rn_no_o#	71427	#tu_tur_urn_rno_no#	4384	onrut	VCCVC	#o_on_nr_ru_ut_t#	#on_onr_nru_rut_ut#	0,92568809	632
candidatura	nom		4403	140,3227	3,6437	5,1565	606	11	1		11	4	1,70	CVCCVCVCVCV	#c_ca_an_nd_di_id_da_at_tu_ur_ra_a#	221385	#ca_can_and_ndi_did_ida_dat_atu_tur_ura_ra#	31155	arutadidnac	VCVCVCVCCVC	#a_ar_ru_ut_ta_ad_di_id_dn_na_ac_c#	#ar_aru_rut_uta_tad_adi_did_idn_dna_nac_ac#	0,93239161	633
acima	adv		4399	140,1952	3,6434	5,1561	607	5	1		5	3	1,75	VCVCV	#a_ac_ci_im_ma_a#	105132	#ac_aci_cim_ima_ma#	6910	amica	VCVCV	#a_am_mi_ic_ca_a#	#am_ami_mic_ica_ca#	0,23926816	634
novembro	nom		4381	139,6216	3,6416	5,1544	608	8	1		8	1	2,60	CVCVCCCV	#n_no_ov_ve_em_mb_br_ro_o#	100045	#no_nov_ove_vem_emb_mbr_bro_ro#	6274	orbmevon	VCCCVCVC	#o_or_rb_bm_me_ev_vo_on_n#	#or_orb_rbm_bme_mev_evo_von_on#	0,58868815	635
redução	nom		4380	139,5897	3,6415	5,1543	609	7	1		7	6	1,60	CVCVCVV	#r_re_ed_du_uç_çã_ão_o#	106013	#re_red_edu_duç_uçã_ção_ão#	21938	oãçuder	VVCVCVC	#o_oã_ãç_çu_ud_de_er_r#	#oã_oãç_ãçu_çud_ude_der_er#	0,35927567	636
nenhuma	gram	det	4367	139,1754	3,6402	5,1530	610	7	2	adj,	7	1	2,05	CVCCVCV	#n_ne_en_nh_hu_um_ma_a#	101139	#ne_nen_enh_nhu_hum_uma_ma#	4036	amuhnen	VCVCCVC	#a_am_mu_uh_hn_ne_en_n#	#am_amu_muh_uhn_hne_nen_en#	0,79680720	637
desenvolvimento	nom		4361	138,9842	3,6396	5,1524	611	15	1		15	0	2,30	CVCVCCVCCVCVCCV	#d_de_es_se_en_nv_vo_ol_lv_vi_im_me_en_nt_to_o#	270565	#de_des_ese_sen_env_nvo_vol_olv_lvi_vim_ime_men_ent_nto_to#	54032	otnemivlovnesed	VCCVCVCCVCCVCVC	#o_ot_tn_ne_em_mi_iv_vl_lo_ov_vn_ne_es_se_ed_d#	#ot_otn_tne_nem_emi_miv_ivl_vlo_lov_ovn_vne_nes_ese_sed_ed#	0,94624876	638
primeiros	adj		4355	138,7930	3,6390	5,1518	612	9	1		9	4	1,60	CCVCVVCVC	#p_pr_ri_im_me_ei_ir_ro_os_s#	196040	#pr_pri_rim_ime_mei_eir_iro_ros_os#	40322	soriemirp	CVCVVCVCC	#s_so_or_ri_ie_em_mi_ir_rp_p#	#so_sor_ori_rie_iem_emi_mir_irp_rp#	0,59416394	639
ordem	nom		4354	138,7611	3,6389	5,1517	613	5	1		5	3	1,60	VCCVC	#o_or_rd_de_em_m#	76639	#or_ord_rde_dem_em#	8304	medro	CVCCV	#m_me_ed_dr_ro_o#	#me_med_edr_dro_ro#	0,45623788	640
ir	ver		4350	138,6336	3,6385	5,1513	614	2	2	nom,	2	49	1,00	VC	#i_ir_r#	30185	#ir_ir#	1065	ri	CV	#r_ri_i#	#ri_ri#	0,57899896	641
manter	ver		4344	138,4424	3,6379	5,1507	615	6	1		6	3	1,70	CVCCVC	#m_ma_an_nt_te_er_r#	128836	#ma_man_ant_nte_ter_er#	27043	retnam	CVCCVC	#r_re_et_tn_na_am_m#	#re_ret_etn_tna_nam_am#	0,87472717	642
única	adj		4334	138,1237	3,6369	5,1497	616	5	1		0	5	1,50	VCVCV	#ú_ún_ni_ic_ca_a#	86527	#ún_úni_nic_ica_ca#	11952	acinú	VCVCV	#a_ac_ci_in_nú_ú#	#ac_aci_cin_inú_nú#	0,00423127	643
entrevista	nom		4321	137,7094	3,6356	5,1484	617	10	2	ver,	10	2	1,55	VCCCVCVCCV	#e_en_nt_tr_re_ev_vi_is_st_ta_a#	225550	#en_ent_ntr_tre_rev_evi_vis_ist_sta_ta#	42040	atsivertne	VCCVCVCCCV	#a_at_ts_si_iv_ve_er_rt_tn_ne_e#	#at_ats_tsi_siv_ive_ver_ert_rtn_tne_ne#	0,23227447	644
policiais	nom		4308	137,2951	3,6343	5,1471	618	9	2	adj,	9	1	1,75	CVCVCVVVC	#p_po_ol_li_ic_ci_ia_ai_is_s#	175541	#po_pol_oli_lic_ici_cia_iai_ais_is#	17438	siaicilop	CVVVCVCVC	#s_si_ia_ai_ic_ci_il_lo_op_p#	#si_sia_iai_aic_ici_cil_ilo_lop_op#	0,96139741	645
crise	nom		4306	137,2313	3,6341	5,1469	619	5	1		5	5	1,40	CCVCV	#c_cr_ri_is_se_e#	111355	#cr_cri_ris_ise_se#	13450	esirc	VCVCC	#e_es_si_ir_rc_c#	#es_esi_sir_irc_rc#	0,30101211	646
empresários	nom		4282	136,4665	3,6316	5,1444	620	11	1		11	1	2,35	VCCCVCVCVVC	#e_em_mp_pr_re_es_sá_ár_ri_io_os_s#	232535	#em_emp_mpr_pre_res_esá_sár_ári_rio_ios_os#	44158	soiráserpme	CVVCVCVCCCV	#s_so_oi_ir_rá_ás_se_er_rp_pm_me_e#	#so_soi_oir_irá_rás_áse_ser_erp_rpm_pme_me#	0,78839332	647
prefeito	nom		4277	136,3071	3,6311	5,1439	621	8	1		8	2	1,55	CCVCVVCV	#p_pr_re_ef_fe_ei_it_to_o#	143740	#pr_pre_ref_efe_fei_eit_ito_to#	20282	otieferp	VCVVCVCC	#o_ot_ti_ie_ef_fe_er_rp_p#	#ot_oti_tie_ief_efe_fer_erp_rp#	0,20429527	648
tentar	ver		4273	136,1796	3,6307	5,1435	622	6	1		6	6	1,40	CVCCVC	#t_te_en_nt_ta_ar_r#	150177	#te_ten_ent_nta_tar_ar#	30047	ratnet	CVCCVC	#r_ra_at_tn_ne_et_t#	#ra_rat_atn_tne_net_et#	0,81141903	649
cabeça	nom		4268	136,0203	3,6302	5,1430	624	6	1		6	5	1,55	CVCVCV	#c_ca_ab_be_eç_ça_a#	96472	#ca_cab_abe_beç_eça_ça#	7325	açebac	VCVCVC	#a_aç_çe_eb_ba_ac_c#	#aç_açe_çeb_eba_bac_ac#	0,04992064	650
sexta-feira	nom		4268	136,0203	3,6302	5,1430	624	11	1		11	1	2,60	CVCCV-CVVCV	#s_se_ex_xt_ta_a-_-f_fe_ei_ir_ra_a#	168307	#se_sex_ext_xta_ta-_a-f_-fe_fei_eir_ira_ra#	16265	arief-atxes	VCVVC-VCCVC	#a_ar_ri_ie_ef_f-_-a_at_tx_xe_es_s#	#ar_ari_rie_ief_ef-_f-a_-at_atx_txe_xes_es#	0,39346055	651
grupos	nom		4253	135,5423	3,6287	5,1415	625	6	1		6	2	1,70	CCVCVC	#g_gr_ru_up_po_os_s#	106955	#gr_gru_rup_upo_pos_os#	24767	sopurg	CVCVCC	#s_so_op_pu_ur_rg_g#	#so_sop_opu_pur_urg_rg#	0,42034402	652
risco	nom		4241	135,1598	3,6275	5,1402	626	5	1		4	12	1,00	CVCCV	#r_ri_is_sc_co_o#	122878	#ri_ris_isc_sco_co#	6977	ocsir	VCCVC	#o_oc_cs_si_ir_r#	#oc_ocs_csi_sir_ir#	0,52804015	653
bola	nom		4237	135,0323	3,6271	5,1398	627	4	2	adj,	4	34	1,00	CVCV	#b_bo_ol_la_a#	72796	#bo_bol_ola_la#	5236	alob	VCVC	#a_al_lo_ob_b#	#al_alo_lob_ob#	0,69985481	654
muita	gram	det	4234	134,9367	3,6268	5,1395	629	5	1		4	10	1,30	CVVCV	#m_mu_ui_it_ta_a#	94647	#mu_mui_uit_ita_ta#	9369	atium	VCVVC	#a_at_ti_iu_um_m#	#at_ati_tiu_ium_um#	0,08368845	655
prisão	nom		4234	134,9367	3,6268	5,1395	629	6	1		6	4	1,65	CCVCVV	#p_pr_ri_is_sã_ão_o#	118336	#pr_pri_ris_isã_são_ão#	15767	oãsirp	VVCVCC	#o_oã_ãs_si_ir_rp_p#	#oã_oãs_ãsi_sir_irp_rp#	0,84483002	656
lojas	nom		4231	134,8411	3,6264	5,1392	630	5	1		5	5	1,65	CVCVC	#l_lo_oj_ja_as_s#	101035	#lo_loj_oja_jas_as#	19444	sajol	CVCVC	#s_sa_aj_jo_ol_l#	#sa_saj_ajo_jol_ol#	0,15002165	657
ataque	nom		4230	134,8092	3,6263	5,1391	631	6	2	ver,	6	1	1,55	VCVCVV	#a_at_ta_aq_qu_ue_e#	99182	#at_ata_taq_aqu_que_ue#	8337	euqata	VVCVCV	#e_eu_uq_qa_at_ta_a#	#eu_euq_uqa_qat_ata_ta#	0,49049387	658
resultados	nom		4207	134,0762	3,6240	5,1368	632	10	1		10	2	1,65	CVCVCCVCVC	#r_re_es_su_ul_lt_ta_ad_do_os_s#	259584	#re_res_esu_sul_ult_lta_tad_ado_dos_os#	64945	sodatluser	CVCVCCVCVC	#s_so_od_da_at_tl_lu_us_se_er_r#	#so_sod_oda_dat_atl_tlu_lus_use_ser_er#	0,95378301	659
consumo	nom		4204	133,9806	3,6237	5,1364	633	7	2	ver,	7	4	1,70	CVCCVCV	#c_co_on_ns_su_um_mo_o#	133348	#co_con_ons_nsu_sum_umo_mo#	24609	omusnoc	VCVCCVC	#o_om_mu_us_sn_no_oc_c#	#om_omu_mus_usn_sno_noc_oc#	0,94557825	660
vou	ver		4188	133,4707	3,6220	5,1348	634	3	2	nom,	3	33	1,00	CVV	#v_vo_ou_u#	20075	#vo_vou_ou#	3875	uov	VVC	#u_uo_ov_v#	#uo_uov_ov#	0,11277027	661
público	adj		4187	133,4388	3,6219	5,1347	635	7	2	nom,	7	6	1,35	CVCCVCV	#p_pú_úb_bl_li_ic_co_o#	117128	#pú_púb_úbl_bli_lic_ico_co#	9405	ocilbúp	VCVCCVC	#o_oc_ci_il_lb_bú_úp_p#	#oc_oci_cil_ilb_lbú_búp_úp#	0,02864527	662
próprio	gram	det	4185	133,3751	3,6217	5,1345	636	7	2	adj,	7	6	1,30	CCVCCVV	#p_pr_ró_óp_pr_ri_io_o#	115843	#pr_pró_róp_ópr_pri_rio_io#	13139	oirpórp	VVCCVCC	#o_oi_ir_rp_pó_ór_rp_p#	#oi_oir_irp_rpó_pór_órp_rp#	0,27063777	663
min	nom		4183	133,3114	3,6215	5,1343	637	3	1		2	30	1,00	CVC	#m_mi_in_n#	45327	#mi_min_in#	4534	nim	CVC	#n_ni_im_m#	#ni_nim_im#	0,34935754	664
entanto	adv		4182	133,2795	3,6214	5,1342	638	7	1		5	3	1,75	VCCVCCV	#e_en_nt_ta_an_nt_to_o#	200791	#en_ent_nta_tan_ant_nto_to#	36560	otnatne	VCCVCCV	#o_ot_tn_na_at_tn_ne_e#	#ot_otn_tna_nat_atn_tne_ne#	0,55867023	665
acha	ver		4178	133,1520	3,6210	5,1337	639	4	2	nom,	4	8	1,00	VCCV	#a_ac_ch_ha_a#	83722	#ac_ach_cha_ha#	6142	ahca	VCCV	#a_ah_hc_ca_a#	#ah_ahc_hca_ca#	0,07186234	666
valores	nom		4173	132,9927	3,6204	5,1332	640	7	1		7	4	1,75	CVCVCVC	#v_va_al_lo_or_re_es_s#	180586	#va_val_alo_lor_ore_res_es#	21832	serolav	CVCVCVC	#s_se_er_ro_ol_la_av_v#	#se_ser_ero_rol_ola_lav_av#	0,62278492	667
eleito	ver		4170	132,8971	3,6201	5,1329	641	6	1		6	5	1,55	VCVVCV	#e_el_le_ei_it_to_o#	109202	#el_ele_lei_eit_ito_to#	10738	otiele	VCVVCV	#o_ot_ti_ie_el_le_e#	#ot_oti_tie_iel_ele_le#	0,88981680	668
conta	ver		4165	132,7377	3,6196	5,1324	642	5	2	nom,	5	27	1,00	CVCCV	#c_co_on_nt_ta_a#	155347	#co_con_ont_nta_ta#	31140	atnoc	VCCVC	#a_at_tn_no_oc_c#	#at_atn_tno_noc_oc#	0,54275910	669
responsável	adj		4159	132,5465	3,6190	5,1318	643	11	1		7	1	2,45	CVCCVCCVCVC	#r_re_es_sp_po_on_ns_sá_áv_ve_el_l#	135721	#re_res_esp_spo_pon_ons_nsá_sáv_áve_vel_el#	27659	levásnopser	CVCVCCVCCVC	#l_le_ev_vá_ás_sn_no_op_ps_se_er_r#	#le_lev_evá_vás_ásn_sno_nop_ops_pse_ser_er#	0,85190823	670
custo	nom		4154	132,3871	3,6185	5,1312	644	5	1		5	18	1,00	CVCCV	#c_cu_us_st_to_o#	104604	#cu_cus_ust_sto_to#	7559	otsuc	VCCVC	#o_ot_ts_su_uc_c#	#ot_ots_tsu_suc_uc#	0,47978942	671
pagar	ver		4152	132,3234	3,6183	5,1310	645	5	1		5	16	1,00	CVCVC	#p_pa_ag_ga_ar_r#	80691	#pa_pag_aga_gar_ar#	10925	ragap	CVCVC	#r_ra_ag_ga_ap_p#	#ra_rag_aga_gap_ap#	0,86718755	672
paulista	adj		4150	132,2597	3,6180	5,1308	646	8	2	nom,	8	0	1,65	CVVCVCCV	#p_pa_au_ul_li_is_st_ta_a#	151158	#pa_pau_aul_uli_lis_ist_sta_ta#	22957	atsiluap	VCCVCVVC	#a_at_ts_si_il_lu_ua_ap_p#	#at_ats_tsi_sil_ilu_lua_uap_ap#	0,84593077	673
ar	nom		4147	132,1641	3,6177	5,1305	647	2	1		2	64	1,00	VC	#a_ar_r#	64410	#ar_ar#	7271	ra	CV	#r_ra_a#	#ra_ra#	0,82342650	674
presença	nom		4146	132,1322	3,6176	5,1304	648	8	1		8	3	1,70	CCVCVCCV	#p_pr_re_es_se_en_nç_ça_a#	186095	#pr_pre_res_ese_sen_enç_nça_ça#	22522	açneserp	VCCVCVCC	#a_aç_çn_ne_es_se_er_rp_p#	#aç_açn_çne_nes_ese_ser_erp_rp#	0,71876537	675
presidência	nom		4134	131,7497	3,6164	5,1291	649	11	1		11	1	2,00	CCVCVCVCCVV	#p_pr_re_es_si_id_dê_ên_nc_ci_ia_a#	195265	#pr_pre_res_esi_sid_idê_dên_ênc_nci_cia_ia#	33241	aicnêdiserp	VVCCVCVCVCC	#a_ai_ic_cn_nê_êd_di_is_se_er_rp_p#	#ai_aic_icn_cnê_nêd_êdi_dis_ise_ser_erp_rp#	0,00396072	676
advogado	nom		4123	131,3992	3,6152	5,1280	650	8	1		8	1	1,75	VCCVCVCV	#a_ad_dv_vo_og_ga_ad_do_o#	164810	#ad_adv_dvo_vog_oga_gad_ado_do#	28402	odagovda	VCVCVCCV	#o_od_da_ag_go_ov_vd_da_a#	#od_oda_dag_ago_gov_ovd_vda_da#	0,41554793	677
versão	nom		4119	131,2717	3,6148	5,1276	651	6	1		6	1	1,55	CVCCVV	#v_ve_er_rs_sã_ão_o#	88770	#ve_ver_ers_rsã_são_ão#	11571	oãsrev	VVCCVC	#o_oã_ãs_sr_re_ev_v#	#oã_oãs_ãsr_sre_rev_ev#	0,37394043	678
deixou	ver		4117	131,2080	3,6146	5,1274	652	6	1		6	2	1,85	CVVCVV	#d_de_ei_ix_xo_ou_u#	62368	#de_dei_eix_ixo_xou_ou#	15800	uoxied	VVCVVC	#u_uo_ox_xi_ie_ed_d#	#uo_uox_oxi_xie_ied_ed#	0,65484153	679
somente	adv		4115	131,1442	3,6144	5,1271	653	7	1		5	8	1,45	CVCVCCV	#s_so_om_me_en_nt_te_e#	144408	#so_som_ome_men_ent_nte_te#	39850	etnemos	VCCVCVC	#e_et_tn_ne_em_mo_os_s#	#et_etn_tne_nem_emo_mos_os#	0,99189244	680
econômico	adj		4112	131,0486	3,6141	5,1268	654	9	1		9	7	1,30	VCVCVCVCV	#e_ec_co_on_nô_ôm_mi_ic_co_o#	159467	#ec_eco_con_onô_nôm_ômi_mic_ico_co#	18661	ocimônoce	VCVCVCVCV	#o_oc_ci_im_mô_ôn_no_oc_ce_e#	#oc_oci_cim_imô_môn_ôno_noc_oce_ce#	0,75273349	681
próprio	adj		4111	131,0167	3,6139	5,1267	655	7	2	gram,	7	6	1,30	CCVCCVV	#p_pr_ró_óp_pr_ri_io_o#	115843	#pr_pró_róp_ópr_pri_rio_io#	13139	oirpórp	VVCCVCC	#o_oi_ir_rp_pó_ór_rp_p#	#oi_oir_irp_rpó_pór_órp_rp#	0,40526387	682
continua	ver		4104	130,7937	3,6132	5,1260	657	8	1		6	6	1,35	CVCCVCVV	#c_co_on_nt_ti_in_nu_ua_a#	177950	#co_con_ont_nti_tin_inu_nua_ua#	27897	aunitnoc	VVCVCCVC	#a_au_un_ni_it_tn_no_oc_c#	#au_aun_uni_nit_itn_tno_noc_oc#	0,91841214	683
jogar	ver		4104	130,7937	3,6132	5,1260	657	5	1		5	6	1,55	CVCVC	#j_jo_og_ga_ar_r#	53133	#jo_jog_oga_gar_ar#	7391	ragoj	CVCVC	#r_ra_ag_go_oj_j#	#ra_rag_ago_goj_oj#	0,24082094	684
passada	adj		4092	130,4112	3,6119	5,1247	658	7	3	nom,ver,	7	11	1,05	CVCCVCV	#p_pa_as_ss_sa_ad_da_a#	165360	#pa_pas_ass_ssa_sad_ada_da#	27239	adassap	VCVCCVC	#a_ad_da_as_ss_sa_ap_p#	#ad_ada_das_ass_ssa_sap_ap#	0,51179288	685
acontece	ver		4085	130,1881	3,6112	5,1240	660	8	1		8	4	1,40	VCVCCVCV	#a_ac_co_on_nt_te_ec_ce_e#	163232	#ac_aco_con_ont_nte_tec_ece_ce#	27659	ecetnoca	VCVCCVCV	#e_ec_ce_et_tn_no_oc_ca_a#	#ec_ece_cet_etn_tno_noc_oca_ca#	0,09166948	686
orçamento	nom		4085	130,1881	3,6112	5,1240	660	9	2	ver,	9	2	1,95	VCCVCVCCV	#o_or_rç_ça_am_me_en_nt_to_o#	170554	#or_orç_rça_çam_ame_men_ent_nto_to#	33002	otnemaçro	VCCVCVCCV	#o_ot_tn_ne_em_ma_aç_çr_ro_o#	#ot_otn_tne_nem_ema_maç_açr_çro_ro#	0,40177378	687
efeito	nom		4079	129,9969	3,6106	5,1233	661	6	1		5	5	1,35	VCVVCV	#e_ef_fe_ei_it_to_o#	98891	#ef_efe_fei_eit_ito_to#	8478	otiefe	VCVVCV	#o_ot_ti_ie_ef_fe_e#	#ot_oti_tie_ief_efe_fe#	0,71084475	688
longo	adj		4077	129,9332	3,6103	5,1231	662	5	1		5	7	1,40	CVCCV	#l_lo_on_ng_go_o#	79413	#lo_lon_ong_ngo_go#	2397	ognol	VCCVC	#o_og_gn_no_ol_l#	#og_ogn_gno_nol_ol#	0,58931359	689
filmes	nom		4075	129,8694	3,6101	5,1229	663	6	2	ver,	6	7	1,40	CVCCVC	#f_fi_il_lm_me_es_s#	125786	#fi_fil_ilm_lme_mes_es#	13305	semlif	CVCCVC	#s_se_em_ml_li_if_f#	#se_sem_eml_mli_lif_if#	0,90200741	690
passar	ver		4072	129,7738	3,6098	5,1226	664	6	1		6	11	1,05	CVCCVC	#p_pa_as_ss_sa_ar_r#	116745	#pa_pas_ass_ssa_sar_ar#	15948	rassap	CVCCVC	#r_ra_as_ss_sa_ap_p#	#ra_ras_ass_ssa_sap_ap#	0,54123782	691
telefone	nom		4062	129,4551	3,6087	5,1215	665	8	2	ver,	8	2	1,90	CVCVCVCV	#t_te_el_le_ef_fo_on_ne_e#	103110	#te_tel_ele_lef_efo_fon_one_ne#	6763	enofelet	VCVCVCVC	#e_en_no_of_fe_el_le_et_t#	#en_eno_nof_ofe_fel_ele_let_et#	0,94530453	692
ônibus	nom		4049	129,0408	3,6073	5,1201	666	6	1		6	2	2,05	VCVCVC	#ô_ôn_ni_ib_bu_us_s#	74018	#ôn_ôni_nib_ibu_bus_us#	1990	subinô	CVCVCV	#s_su_ub_bi_in_nô_ô#	#su_sub_ubi_bin_inô_nô#	0,38595582	693
mão	nom		4045	128,9133	3,6069	5,1197	667	3	1		2	26	1,00	CVV	#m_mã_ão_o#	61374	#mã_mão_ão#	6192	oãm	VVC	#o_oã_ãm_m#	#oã_oãm_ãm#	0,29077852	694
sou	ver		4037	128,6584	3,6061	5,1188	668	3	2	nom,	3	28	1,00	CVV	#s_so_ou_u#	31546	#so_sou_ou#	5399	uos	VVC	#u_uo_os_s#	#uo_uos_os#	0,26169343	695
mãe	nom		4033	128,5309	3,6056	5,1184	669	3	2	adj,	3	11	1,20	CVV	#m_mã_ãe_e#	38965	#mã_mãe_ãe#	183	eãm	VVC	#e_eã_ãm_m#	#eã_eãm_ãm#	0,09350147	696
receber	ver		4032	128,4990	3,6055	5,1183	670	7	1		7	3	1,60	CVCVCVC	#r_re_ec_ce_eb_be_er_r#	101510	#re_rec_ece_ceb_ebe_ber_er#	19587	rebecer	CVCVCVC	#r_re_eb_be_ec_ce_er_r#	#re_reb_ebe_bec_ece_cer_er#	0,96127837	697
senado	nom		4031	128,4672	3,6054	5,1182	671	6	1		5	8	1,35	CVCVCV	#s_se_en_na_ad_do_o#	171864	#se_sen_ena_nad_ado_do#	32942	odanes	VCVCVC	#o_od_da_an_ne_es_s#	#od_oda_dan_ane_nes_es#	0,64427086	698
comércio	nom		4029	128,4034	3,6052	5,1180	672	8	1		8	1	2,55	CVCVCCVV	#c_co_om_mé_ér_rc_ci_io_o#	122696	#co_com_omé_mér_érc_rci_cio_io#	20689	oicrémoc	VVCCVCVC	#o_oi_ic_cr_ré_ém_mo_oc_c#	#oi_oic_icr_cré_rém_émo_moc_oc#	0,28847711	700
atacante	nom		4024	128,2441	3,6047	5,1174	673	8	1		8	1	1,85	VCVCVCCV	#a_at_ta_ac_ca_an_nt_te_e#	186380	#at_ata_tac_aca_can_ant_nte_te#	29086	etnacata	VCCVCVCV	#e_et_tn_na_ac_ca_at_ta_a#	#et_etn_tna_nac_aca_cat_ata_ta#	0,13688186	701
fazendo	ver		4017	128,0210	3,6039	5,1167	674	7	1		7	5	1,65	CVCVCCV	#f_fa_az_ze_en_nd_do_o#	124891	#fa_faz_aze_zen_end_ndo_do#	24199	odnezaf	VCCVCVC	#o_od_dn_ne_ez_za_af_f#	#od_odn_dne_nez_eza_zaf_af#	0,20356720	702
pedido	nom		4011	127,8298	3,6033	5,1160	675	6	3	adj,ver,	6	6	1,10	CVCVCV	#p_pe_ed_di_id_do_o#	123929	#pe_ped_edi_did_ido_do#	20490	odidep	VCVCVC	#o_od_di_id_de_ep_p#	#od_odi_did_ide_dep_ep#	0,08175343	703
medidas	nom		4003	127,5748	3,6024	5,1152	676	7	2	ver,	7	12	1,10	CVCVCVC	#m_me_ed_di_id_da_as_s#	156952	#me_med_edi_did_ida_das_as#	33563	sadidem	CVCVCVC	#s_sa_ad_di_id_de_em_m#	#sa_sad_adi_did_ide_dem_em#	0,29190487	704
9	num		3987	127,0649	3,6006	5,1134	677	1	3	adj,gram,	1	166	1,00	N	#9_9#	143	#9#	3	9	N	#9_9#	#9#	0,75136827	705
data	nom		3979	126,8099	3,5998	5,1126	678	4	3	gram,ver,	4	29	1,00	CVCV	#d_da_at_ta_a#	113039	#da_dat_ata_ta#	7127	atad	VCVC	#a_at_ta_ad_d#	#at_ata_tad_ad#	0,08371108	706
assunto	nom		3971	126,5550	3,5989	5,1117	679	7	1		7	4	1,65	VCCVCCV	#a_as_ss_su_un_nt_to_o#	151129	#as_ass_ssu_sun_unt_nto_to#	13729	otnussa	VCCVCCV	#o_ot_tn_nu_us_ss_sa_a#	#ot_otn_tnu_nus_uss_ssa_sa#	0,05617012	707
contrário	nom		3968	126,4594	3,5986	5,1113	680	9	2	adj,	9	2	1,45	CVCCCVCVV	#c_co_on_nt_tr_rá_ár_ri_io_o#	180868	#co_con_ont_ntr_trá_rár_ári_rio_io#	32051	oirártnoc	VVCVCCCVC	#o_oi_ir_rá_ár_rt_tn_no_oc_c#	#oi_oir_irá_rár_árt_rtn_tno_noc_oc#	0,70527969	708
encontro	nom		3957	126,1088	3,5974	5,1101	681	8	2	ver,	8	4	1,50	VCCVCCCV	#e_en_nc_co_on_nt_tr_ro_o#	190993	#en_enc_nco_con_ont_ntr_tro_ro#	26394	ortnocne	VCCCVCCV	#o_or_rt_tn_no_oc_cn_ne_e#	#or_ort_rtn_tno_noc_ocn_cne_ne#	0,74285956	709
experiência	nom		3945	125,7264	3,5960	5,1088	682	11	1		6	1	2,25	VCCVCVVCCVV	#e_ex_xp_pe_er_ri_iê_ên_nc_ci_ia_a#	161145	#ex_exp_xpe_per_eri_riê_iên_ênc_nci_cia_ia#	26369	aicnêirepxe	VVCCVVCVCCV	#a_ai_ic_cn_nê_êi_ir_re_ep_px_xe_e#	#ai_aic_icn_cnê_nêi_êir_ire_rep_epx_pxe_xe#	0,44321785	710
imagens	nom		3944	125,6945	3,5959	5,1087	683	7	1		7	2	1,70	VCVCVCC	#i_im_ma_ag_ge_en_ns_s#	131860	#im_ima_mag_age_gen_ens_ns#	8633	snegami	CCVCVCV	#s_sn_ne_eg_ga_am_mi_i#	#sn_sne_neg_ega_gam_ami_mi#	0,36838978	711
lista	nom		3939	125,5351	3,5954	5,1082	684	5	2	ver,	5	8	1,10	CVCCV	#l_li_is_st_ta_a#	119059	#li_lis_ist_sta_ta#	20367	atsil	VCCVC	#a_at_ts_si_il_l#	#at_ats_tsi_sil_il#	0,44434551	712
construção	nom		3931	125,2802	3,5945	5,1073	685	10	2	adj,	10	3	1,65	CVCCCCVCVV	#c_co_on_ns_st_tr_ru_uç_çã_ão_o#	158541	#co_con_ons_nst_str_tru_ruç_uçã_ção_ão#	36055	oãçurtsnoc	VVCVCCCCVC	#o_oã_ãç_çu_ur_rt_ts_sn_no_oc_c#	#oã_oãç_ãçu_çur_urt_rts_tsn_sno_noc_oc#	0,90059027	713
sim	adv		3921	124,9615	3,5934	5,1062	686	3	3	gram,nom,	3	28	1,00	CVC	#s_si_im_m#	45400	#si_sim_im#	2959	mis	CVC	#m_mi_is_s#	#mi_mis_is#	0,12211449	714
crédito	nom		3915	124,7703	3,5927	5,1055	687	7	2	adj,	7	1	1,80	CCVCVCV	#c_cr_ré_éd_di_it_to_o#	105320	#cr_cré_réd_édi_dit_ito_to#	7868	otidérc	VCVCVCC	#o_ot_ti_id_dé_ér_rc_c#	#ot_oti_tid_idé_dér_érc_rc#	0,20776798	715
estados	nom		3913	124,7065	3,5925	5,1053	688	7	1		7	6	1,40	VCCVCVC	#e_es_st_ta_ad_do_os_s#	234335	#es_est_sta_tad_ado_dos_os#	60674	sodatse	CVCVCCV	#s_so_od_da_at_ts_se_e#	#so_sod_oda_dat_ats_tse_se#	0,72703809	716
arts	nom		3912	124,6746	3,5924	5,1052	689	4	1		3	11	1,20	VCCC	#a_ar_rt_ts_s#	117839	#ar_art_rts_ts#	4089	stra	CCCV	#s_st_tr_ra_a#	#st_str_tra_ra#	0,60911619	717
administração	nom		3907	124,5153	3,5918	5,1046	690	13	1		13	2	1,45	VCCVCVCCCVCVV	#a_ad_dm_mi_in_ni_is_st_tr_ra_aç_çã_ão_o#	232013	#ad_adm_dmi_min_ini_nis_ist_str_tra_raç_açã_ção_ão#	35317	oãçartsinimda	VVCVCCCVCVCCV	#o_oã_ãç_ça_ar_rt_ts_si_in_ni_im_md_da_a#	#oã_oãç_ãça_çar_art_rts_tsi_sin_ini_nim_imd_mda_da#	0,51358882	718
atrás	adv		3901	124,3241	3,5912	5,1040	691	5	1		5	2	1,70	VCCVC	#a_at_tr_rá_ás_s#	109241	#at_atr_trá_rás_ás#	3210	sárta	CVCCV	#s_sá_ár_rt_ta_a#	#sá_sár_árt_rta_ta#	0,01023056	719
n'se	gram	prp+det	3889	123,9416	3,5898	5,1026	692	4	1		3	15	1,00	CSCV	#n_n'_'s_se_e#	50903	#n'_n's_'se_se#	9342	es'n	VCSC	#e_es_s'_'n_n#	#es_es'_s'n_'n#	0,62634582	721
pouco	adv		3879	123,6229	3,5887	5,1015	693	5	3	gram,ver,	5	9	1,40	CVVCV	#p_po_ou_uc_co_o#	99998	#po_pou_ouc_uco_co#	5511	ocuop	VCVVC	#o_oc_cu_uo_op_p#	#oc_ocu_cuo_uop_op#	0,79720732	722
n'ta	gram	prp+det	3858	122,9537	3,5864	5,0991	694	4	1		3	16	1,00	CSCV	#n_n'_'t_ta_a#	72088	#n'_n't_'ta_ta#	4831	at'n	VCSC	#a_at_t'_'n_n#	#at_at'_t'n_'n#	0,30185129	723
diferença	nom		3856	122,8899	3,5861	5,0989	695	9	1		8	2	1,55	CVCVCVCCV	#d_di_if_fe_er_re_en_nç_ça_a#	164041	#di_dif_ife_fer_ere_ren_enç_nça_ça#	10904	açnerefid	VCCVCVCVC	#a_aç_çn_ne_er_re_ef_fi_id_d#	#aç_açn_çne_ner_ere_ref_efi_fid_id#	0,10421151	724
final	adj		3850	122,6987	3,5855	5,0982	696	5	2	nom,	5	7	1,30	CVCVC	#f_fi_in_na_al_l#	71490	#fi_fin_ina_nal_al#	10072	lanif	CVCVC	#l_la_an_ni_if_f#	#la_lan_ani_nif_if#	0,55937080	725
função	nom		3842	122,4438	3,5846	5,0973	698	6	1		4	4	1,55	CVCCVV	#f_fu_un_nç_çã_ão_o#	67615	#fu_fun_unç_nçã_ção_ão#	11222	oãçnuf	VVCCVC	#o_oã_ãç_çn_nu_uf_f#	#oã_oãç_ãçn_çnu_nuf_uf#	0,02681328	726
político	adj		3842	122,4438	3,5846	5,0973	698	8	2	nom,	8	5	1,55	CVCVCVCV	#p_po_ol_lí_ít_ti_ic_co_o#	137054	#po_pol_olí_lít_íti_tic_ico_co#	15576	ocitílop	VCVCVCVC	#o_oc_ci_it_tí_íl_lo_op_p#	#oc_oci_cit_ití_tíl_ílo_lop_op#	0,56361455	727
como	gram	ks	3841	122,4119	3,5844	5,0972	700	4	4	adv,nom,ver,	4	37	1,00	CVCV	#c_co_om_mo_o#	107748	#co_com_omo_mo#	17610	omoc	VCVC	#o_om_mo_oc_c#	#om_omo_moc_oc#	0,77521812	728
festa	nom		3841	122,4119	3,5844	5,0972	700	5	2	ver,	5	17	1,00	CVCCV	#f_fe_es_st_ta_a#	126320	#fe_fes_est_sta_ta#	17310	atsef	VCCVC	#a_at_ts_se_ef_f#	#at_ats_tse_sef_ef#	0,16653824	729
x	nom		3834	122,1888	3,5837	5,0964	701	1	2	adj,	1	167	1,00	C	#x_x#	507	#x#	2	x	C	#x_x#	#x#	0,46423206	730
contrato	nom		3825	121,9020	3,5826	5,0954	702	8	3	adj,ver,	8	6	1,15	CVCCCVCV	#c_co_on_nt_tr_ra_at_to_o#	202674	#co_con_ont_ntr_tra_rat_ato_to#	37878	otartnoc	VCVCCCVC	#o_ot_ta_ar_rt_tn_no_oc_c#	#ot_ota_tar_art_rtn_tno_noc_oc#	0,37991604	731
cargo	nom		3819	121,7108	3,5819	5,0947	703	5	1		5	12	1,05	CVCCV	#c_ca_ar_rg_go_o#	121406	#ca_car_arg_rgo_go#	9644	ograc	VCCVC	#o_og_gr_ra_ac_c#	#og_ogr_gra_rac_ac#	0,58823667	732
portanto	adv		3816	121,6151	3,5816	5,0944	704	8	1		8	4	1,75	CVCCVCCV	#p_po_or_rt_ta_an_nt_to_o#	180050	#po_por_ort_rta_tan_ant_nto_to#	22035	otnatrop	VCCVCCVC	#o_ot_tn_na_at_tr_ro_op_p#	#ot_otn_tna_nat_atr_tro_rop_op#	0,26795127	733
razão	nom		3813	121,5195	3,5813	5,0940	705	5	1		3	4	1,60	CVCVV	#r_ra_az_zã_ão_o#	98392	#ra_raz_azã_zão_ão#	7449	oãzar	VVCVC	#o_oã_ãz_za_ar_r#	#oã_oãz_ãza_zar_ar#	0,93231130	734
partidos	nom		3810	121,4239	3,5809	5,0937	706	8	2	ver,	8	7	1,45	CVCCVCVC	#p_pa_ar_rt_ti_id_do_os_s#	206321	#pa_par_art_rti_tid_ido_dos_os#	40263	soditrap	CVCVCCVC	#s_so_od_di_it_tr_ra_ap_p#	#so_sod_odi_dit_itr_tra_rap_ap#	0,39900139	735
seguinte	adj		3807	121,3283	3,5806	5,0934	707	8	1		6	2	1,75	CVCVVCCV	#s_se_eg_gu_ui_in_nt_te_e#	144115	#se_seg_egu_gui_uin_int_nte_te#	25087	etniuges	VCCVVCVC	#e_et_tn_ni_iu_ug_ge_es_s#	#et_etn_tni_niu_iug_uge_ges_es#	0,38886281	736
enviado	nom		3786	120,6591	3,5782	5,0910	708	7	2	ver,	7	4	1,50	VCCVVCV	#e_en_nv_vi_ia_ad_do_o#	170477	#en_env_nvi_via_iad_ado_do#	32811	odaivne	VCVVCCV	#o_od_da_ai_iv_vn_ne_e#	#od_oda_dai_aiv_ivn_vne_ne#	0,15829331	737
acabou	ver		3783	120,5634	3,5778	5,0906	709	6	1		6	2	1,80	VCVCVV	#a_ac_ca_ab_bo_ou_u#	70981	#ac_aca_cab_abo_bou_ou#	7800	uobaca	VVCVCV	#u_uo_ob_ba_ac_ca_a#	#uo_uob_oba_bac_aca_ca#	0,50602742	738
sair	ver		3781	120,4997	3,5776	5,0904	710	4	1		4	13	1,00	CVVC	#s_sa_ai_ir_r#	47099	#sa_sai_air_ir#	3203	rias	CVVC	#r_ri_ia_as_s#	#ri_ria_ias_as#	0,93531090	739
mínimo	adj		3773	120,2447	3,5767	5,0895	711	6	2	nom,	6	6	1,50	CVCVCV	#m_mí_ín_ni_im_mo_o#	81802	#mí_mín_íni_nim_imo_mo#	4244	ominím	VCVCVC	#o_om_mi_in_ní_ím_m#	#om_omi_min_iní_ním_ím#	0,02114402	740
'tavam	ver		3772	120,2129	3,5766	5,0893	712	6	1		5	13	1,10	SCVCVC	#'_'t_ta_av_va_am_m#	85569	#'t_'ta_tav_ava_vam_am#	19679	mavat'	CVCVCS	#m_ma_av_va_at_t'_'#	#ma_mav_ava_vat_at'_t'#	0,94402538	741
levar	ver		3766	120,0217	3,5759	5,0887	714	5	1		5	10	1,05	CVCVC	#l_le_ev_va_ar_r#	68056	#le_lev_eva_var_ar#	7889	ravel	CVCVC	#r_ra_av_ve_el_l#	#ra_rav_ave_vel_el#	0,37577100	742
torno	nom		3766	120,0217	3,5759	5,0887	714	5	2	ver,	5	18	1,00	CVCCV	#t_to_or_rn_no_o#	91894	#to_tor_orn_rno_no#	6285	onrot	VCCVC	#o_on_nr_ro_ot_t#	#on_onr_nro_rot_ot#	0,97236442	743
capacidade	nom		3764	119,9579	3,5756	5,0884	715	10	1		10	2	1,90	CVCVCVCVCV	#c_ca_ap_pa_ac_ci_id_da_ad_de_e#	186540	#ca_cap_apa_pac_aci_cid_ida_dad_ade_de#	23592	edadicapac	VCVCVCVCVC	#e_ed_da_ad_di_ic_ca_ap_pa_ac_c#	#ed_eda_dad_adi_dic_ica_cap_apa_pac_ac#	0,47800696	744
comum	adj		3761	119,8623	3,5753	5,0881	716	5	2	nom,	5	5	1,60	CVCVC	#c_co_om_mu_um_m#	74355	#co_com_omu_mum_um#	15322	mumoc	CVCVC	#m_mu_um_mo_oc_c#	#mu_mum_umo_moc_oc#	0,91117224	745
fazenda	nom		3759	119,7986	3,5751	5,0878	717	7	2	adj,	7	1	1,90	CVCVCCV	#f_fa_az_ze_en_nd_da_a#	116581	#fa_faz_aze_zen_end_nda_da#	14317	adnezaf	VCCVCVC	#a_ad_dn_ne_ez_za_af_f#	#ad_adn_dne_nez_eza_zaf_af#	0,24685643	746
gols	nom		3755	119,6711	3,5746	5,0874	718	4	1		4	12	1,05	CVCC	#g_go_ol_ls_s#	73799	#go_gol_ols_ls#	1019	slog	CCVC	#s_sl_lo_og_g#	#sl_slo_log_og#	0,82602081	747
devido	ver		3749	119,4799	3,5739	5,0867	719	6	3	adj,nom,	6	11	1,30	CVCVCV	#d_de_ev_vi_id_do_o#	126947	#de_dev_evi_vid_ido_do#	27593	odived	VCVCVC	#o_od_di_iv_ve_ed_d#	#od_odi_div_ive_ved_ed#	0,15407776	748
quadro	nom		3745	119,3524	3,5735	5,0862	720	6	1		6	6	1,30	CVVCCV	#q_qu_ua_ad_dr_ro_o#	99825	#qu_qua_uad_adr_dro_ro#	5907	ordauq	VCCVVC	#o_or_rd_da_au_uq_q#	#or_ord_rda_dau_auq_uq#	0,86984927	749
revisão	nom		3743	119,2887	3,5732	5,0860	721	7	1		7	3	1,75	CVCVCVV	#r_re_ev_vi_is_sã_ão_o#	121515	#re_rev_evi_vis_isã_são_ão#	20757	oãsiver	VVCVCVC	#o_oã_ãs_si_iv_ve_er_r#	#oã_oãs_ãsi_siv_ive_ver_er#	0,43098247	750
revista	nom		3740	119,1930	3,5729	5,0856	722	7	2	ver,	7	4	1,20	CVCVCCV	#r_re_ev_vi_is_st_ta_a#	154827	#re_rev_evi_vis_ist_sta_ta#	31388	atsiver	VCCVCVC	#a_at_ts_si_iv_ve_er_r#	#at_ats_tsi_siv_ive_ver_er#	0,80711973	751
interesse	nom		3734	119,0018	3,5722	5,0850	723	9	2	ver,	9	5	1,45	VCCVCVCCV	#i_in_nt_te_er_re_es_ss_se_e#	224943	#in_int_nte_ter_ere_res_ess_sse_se#	48500	esseretni	VCCVCVCCV	#e_es_ss_se_er_re_et_tn_ni_i#	#es_ess_sse_ser_ere_ret_etn_tni_ni#	0,77585197	752
'paço	nom		3727	118,7787	3,5714	5,0841	724	5	1		4	21	1,00	SCVCV	#'_'p_pa_aç_ço_o#	61278	#'p_'pa_paç_aço_ço#	1902	oçap'	VCVCS	#o_oç_ça_ap_p'_'#	#oç_oça_çap_ap'_p'#	0,71547716	753
professor	nom		3723	118,6513	3,5709	5,0837	725	9	1		9	4	1,55	CCVCVCCVC	#p_pr_ro_of_fe_es_ss_so_or_r#	127837	#pr_pro_rof_ofe_fes_ess_sso_sor_or#	18406	rosseforp	CVCCVCVCC	#r_ro_os_ss_se_ef_fo_or_rp_p#	#ro_ros_oss_sse_sef_efo_for_orp_rp#	0,75736783	754
áreas	nom		3714	118,3644	3,5698	5,0826	726	5	1		0	5	1,40	VCVVC	#á_ár_re_ea_as_s#	123676	#ár_áre_rea_eas_as#	20306	saerá	CVVCV	#s_sa_ae_er_rá_á#	#sa_sae_aer_erá_rá#	0,03984912	755
cidades	nom		3706	118,1095	3,5689	5,0817	727	7	1		7	4	1,55	CVCVCVC	#c_ci_id_da_ad_de_es_s#	206331	#ci_cid_ida_dad_ade_des_es#	30941	sedadic	CVCVCVC	#s_se_ed_da_ad_di_ic_c#	#se_sed_eda_dad_adi_dic_ic#	0,80634387	756
abertura	nom		3704	118,0457	3,5687	5,0814	730	8	1		8	1	1,95	VCVCCVCV	#a_ab_be_er_rt_tu_ur_ra_a#	147253	#ab_abe_ber_ert_rtu_tur_ura_ra#	13831	arutreba	VCVCCVCV	#a_ar_ru_ut_tr_re_eb_ba_a#	#ar_aru_rut_utr_tre_reb_eba_ba#	0,46040649	757
opinião	nom		3704	118,0457	3,5687	5,0814	730	7	1		7	0	1,85	VCVCVVV	#o_op_pi_in_ni_iã_ão_o#	92900	#op_opi_pin_ini_niã_ião_ão#	9180	oãinipo	VVVCVCV	#o_oã_ãi_in_ni_ip_po_o#	#oã_oãi_ãin_ini_nip_ipo_po#	0,60598472	758
traz	ver		3704	118,0457	3,5687	5,0814	730	4	1		4	11	1,30	CCVC	#t_tr_ra_az_z#	57826	#tr_tra_raz_az#	9688	zart	CVCC	#z_za_ar_rt_t#	#za_zar_art_rt#	0,55061463	759
total	nom		3685	117,4402	3,5664	5,0792	731	5	2	adj,	5	8	1,40	CVCVC	#t_to_ot_ta_al_l#	71698	#to_tot_ota_tal_al#	5981	latot	CVCVC	#l_la_at_to_ot_t#	#la_lat_ato_tot_ot#	0,51029377	760
fundo	nom		3681	117,3127	3,5660	5,0787	732	5	3	adj,ver,	5	15	1,00	CVCCV	#f_fu_un_nd_do_o#	96041	#fu_fun_und_ndo_do#	20958	odnuf	VCCVC	#o_od_dn_nu_uf_f#	#od_odn_dnu_nuf_uf#	0,45804369	761
reforma	nom		3670	116,9622	3,5647	5,0774	733	7	3	adj,ver,	7	4	1,30	CVCVCCV	#r_re_ef_fo_or_rm_ma_a#	127082	#re_ref_efo_for_orm_rma_ma#	17523	amrofer	VCCVCVC	#a_am_mr_ro_of_fe_er_r#	#am_amr_mro_rof_ofe_fer_er#	0,34099273	762
melhores	adj		3647	116,2292	3,5619	5,0747	734	8	2	ver,	8	4	1,75	CVCCVCVC	#m_me_el_lh_ho_or_re_es_s#	184945	#me_mel_elh_lho_hor_ore_res_es#	23091	serohlem	CVCVCCVC	#s_se_er_ro_oh_hl_le_em_m#	#se_ser_ero_roh_ohl_hle_lem_em#	0,11022744	764
deveria	ver		3645	116,1654	3,5617	5,0745	735	7	1		7	2	1,75	CVCVCVV	#d_de_ev_ve_er_ri_ia_a#	155181	#de_dev_eve_ver_eri_ria_ia#	29759	aireved	VVCVCVC	#a_ai_ir_re_ev_ve_ed_d#	#ai_air_ire_rev_eve_ved_ed#	0,74886338	765
realidade	nom		3638	115,9423	3,5609	5,0736	736	9	1		9	0	1,60	CVVCVCVCV	#r_re_ea_al_li_id_da_ad_de_e#	188395	#re_rea_eal_ali_lid_ida_dad_ade_de#	31747	edadilaer	VCVCVCVVC	#e_ed_da_ad_di_il_la_ae_er_r#	#ed_eda_dad_adi_dil_ila_lae_aer_er#	0,50596758	766
clube	nom		3631	115,7192	3,5600	5,0728	737	5	1		5	2	1,65	CCVCV	#c_cl_lu_ub_be_e#	60702	#cl_clu_lub_ube_be#	1331	ebulc	VCVCC	#e_eb_bu_ul_lc_c#	#eb_ebu_bul_ulc_lc#	0,35895197	767
mudança	nom		3624	115,4961	3,5592	5,0720	738	7	1		7	1	1,70	CVCVCCV	#m_mu_ud_da_an_nç_ça_a#	104245	#mu_mud_uda_dan_anç_nça_ça#	4152	açnadum	VCCVCVC	#a_aç_çn_na_ad_du_um_m#	#aç_açn_çna_nad_adu_dum_um#	0,93798834	768
si	gram	pers	3622	115,4324	3,5589	5,0717	739	2	2	nom,	2	80	1,00	CV	#s_si_i#	25805	#si_si#	1330	is	VC	#i_is_s#	#is_is#	0,11219722	769
compra	nom		3608	114,9862	3,5573	5,0700	740	6	2	ver,	6	4	1,35	CVCCCV	#c_co_om_mp_pr_ra_a#	146346	#co_com_omp_mpr_pra_ra#	23059	arpmoc	VCCCVC	#a_ar_rp_pm_mo_oc_c#	#ar_arp_rpm_pmo_moc_oc#	0,07969208	770
filhos	nom		3600	114,7313	3,5563	5,0691	741	6	1		6	5	1,50	CVCCVC	#f_fi_il_lh_ho_os_s#	117698	#fi_fil_ilh_lho_hos_os#	26576	sohlif	CVCCVC	#s_so_oh_hl_li_if_f#	#so_soh_ohl_hli_lif_if#	0,87933351	771
violência	nom		3593	114,5082	3,5555	5,0682	742	9	1		4	0	2,45	CVVCVCCVV	#v_vi_io_ol_lê_ên_nc_ci_ia_a#	111778	#vi_vio_iol_olê_lên_ênc_nci_cia_ia#	16573	aicnêloiv	VVCCVCVVC	#a_ai_ic_cn_nê_êl_lo_oi_iv_v#	#ai_aic_icn_cnê_nêl_êlo_loi_oiv_iv#	0,20065002	772
total	adj		3592	114,4763	3,5553	5,0681	744	5	2	nom,	5	8	1,40	CVCVC	#t_to_ot_ta_al_l#	71698	#to_tot_ota_tal_al#	5981	latot	CVCVC	#l_la_at_to_ot_t#	#la_lat_ato_tot_ot#	0,08434188	773
voto	nom		3592	114,4763	3,5553	5,0681	744	4	2	ver,	4	20	1,00	CVCV	#v_vo_ot_to_o#	67509	#vo_vot_oto_to#	5282	otov	VCVC	#o_ot_to_ov_v#	#ot_oto_tov_ov#	0,07735302	774
nomes	nom		3584	114,2214	3,5544	5,0671	745	5	1		5	14	1,15	CVCVC	#n_no_om_me_es_s#	122515	#no_nom_ome_mes_es#	13173	semon	CVCVC	#s_se_em_mo_on_n#	#se_sem_emo_mon_on#	0,56532137	775
volume	nom		3580	114,0939	3,5539	5,0667	746	6	1		6	0	2,15	CVCVCV	#v_vo_ol_lu_um_me_e#	64118	#vo_vol_olu_lum_ume_me#	4226	emulov	VCVCVC	#e_em_mu_ul_lo_ov_v#	#em_emu_mul_ulo_lov_ov#	0,73173760	776
deputados	nom		3577	113,9983	3,5535	5,0663	748	9	2	ver,	9	5	1,60	CVCVCVCVC	#d_de_ep_pu_ut_ta_ad_do_os_s#	216655	#de_dep_epu_put_uta_tad_ado_dos_os#	58173	sodatuped	CVCVCVCVC	#s_so_od_da_at_tu_up_pe_ed_d#	#so_sod_oda_dat_atu_tup_upe_ped_ed#	0,84256576	778
regras	nom		3577	113,9983	3,5535	5,0663	748	6	1		6	4	1,65	CVCCVC	#r_re_eg_gr_ra_as_s#	173243	#re_reg_egr_gra_ras_as#	36290	sarger	CVCCVC	#s_sa_ar_rg_ge_er_r#	#sa_sar_arg_rge_ger_er#	0,49456409	779
folha	nom		3575	113,9345	3,5533	5,0661	749	5	2	num,	5	16	1,00	CVCCV	#f_fo_ol_lh_ha_a#	73510	#fo_fol_olh_lha_ha#	5693	ahlof	VCCVC	#a_ah_hl_lo_of_f#	#ah_ahl_hlo_lof_of#	0,93005573	780
disco	nom		3569	113,7433	3,5525	5,0653	750	5	2	ver,	5	11	1,05	CVCCV	#d_di_is_sc_co_o#	116508	#di_dis_isc_sco_co#	10609	ocsid	VCCVC	#o_oc_cs_si_id_d#	#oc_ocs_csi_sid_id#	0,19356906	781
pesquisas	nom		3564	113,5840	3,5519	5,0647	751	9	2	ver,	9	3	1,60	CVCCVVCVC	#p_pe_es_sq_qu_ui_is_sa_as_s#	184338	#pe_pes_esq_squ_qui_uis_isa_sas_as#	27945	sasiuqsep	CVCVVCCVC	#s_sa_as_si_iu_uq_qs_se_ep_p#	#sa_sas_asi_siu_iuq_uqs_qse_sep_ep#	0,21628901	782
feitas	ver		3554	113,2653	3,5507	5,0635	752	6	2	nom,	6	8	1,25	CVVCVC	#f_fe_ei_it_ta_as_s#	142191	#fe_fei_eit_ita_tas_as#	28290	satief	CVCVVC	#s_sa_at_ti_ie_ef_f#	#sa_sat_ati_tie_ief_ef#	0,45574606	783
informação	nom		3546	113,0103	3,5497	5,0625	753	10	1		7	2	1,65	VCCVCCVCVV	#i_in_nf_fo_or_rm_ma_aç_çã_ão_o#	132873	#in_inf_nfo_for_orm_rma_maç_açã_ção_ão#	25233	oãçamrofni	VVCVCCVCCV	#o_oã_ãç_ça_am_mr_ro_of_fn_ni_i#	#oã_oãç_ãça_çam_amr_mro_rof_ofn_fni_ni#	0,81747403	785
conversão	nom		3537	112,7235	3,5486	5,0614	754	9	2	adj,	9	2	1,55	CVCCVCCVV	#c_co_on_nv_ve_er_rs_sã_ão_o#	150252	#co_con_onv_nve_ver_ers_rsã_são_ão#	30940	oãsrevnoc	VVCCVCCVC	#o_oã_ãs_sr_re_ev_vn_no_oc_c#	#oã_oãs_ãsr_sre_rev_evn_vno_noc_oc#	0,27874243	786
necessidade	nom		3535	112,6597	3,5484	5,0612	755	11	1		11	0	1,35	CVCVCCVCVCV	#n_ne_ec_ce_es_ss_si_id_da_ad_de_e#	185978	#ne_nec_ece_ces_ess_ssi_sid_ida_dad_ade_de#	23338	edadissecen	VCVCVCCVCVC	#e_ed_da_ad_di_is_ss_se_ec_ce_en_n#	#ed_eda_dad_adi_dis_iss_sse_sec_ece_cen_en#	0,04137885	787
contas	nom		3534	112,6279	3,5483	5,0610	757	6	2	ver,	6	16	1,00	CVCCVC	#c_co_on_nt_ta_as_s#	199797	#co_con_ont_nta_tas_as#	48587	satnoc	CVCCVC	#s_sa_at_tn_no_oc_c#	#sa_sat_atn_tno_noc_oc#	0,51607881	788
resposta	nom		3534	112,6279	3,5483	5,0610	757	8	1		7	1	1,70	CVCCVCCV	#r_re_es_sp_po_os_st_ta_a#	200133	#re_res_esp_spo_pos_ost_sta_ta#	34151	atsopser	VCCVCCVC	#a_at_ts_so_op_ps_se_er_r#	#at_ats_tso_sop_ops_pse_ser_er#	0,46239629	789
usar	ver		3532	112,5641	3,5480	5,0608	758	4	1		4	3	1,55	VCVC	#u_us_sa_ar_r#	55877	#us_usa_sar_ar#	6717	rasu	CVCV	#r_ra_as_su_u#	#ra_ras_asu_su#	0,17421726	790
interior	nom		3525	112,3410	3,5472	5,0599	759	8	2	adj,	8	4	1,80	VCCVCVVC	#i_in_nt_te_er_ri_io_or_r#	165394	#in_int_nte_ter_eri_rio_ior_or#	32041	roiretni	CVVCVCCV	#r_ro_oi_ir_re_et_tn_ni_i#	#ro_roi_oir_ire_ret_etn_tni_ni#	0,06022424	792
curso	nom		3520	112,1817	3,5465	5,0593	760	5	1		5	9	1,20	CVCCV	#c_cu_ur_rs_so_o#	84643	#cu_cur_urs_rso_so#	3416	osruc	VCCVC	#o_os_sr_ru_uc_c#	#os_osr_sru_ruc_uc#	0,53408528	793
encontrar	ver		3508	111,7993	3,5451	5,0578	761	9	1		9	1	1,60	VCCVCCCVC	#e_en_nc_co_on_nt_tr_ra_ar_r#	209145	#en_enc_nco_con_ont_ntr_tra_rar_ar#	35457	rartnocne	CVCCCVCCV	#r_ra_ar_rt_tn_no_oc_cn_ne_e#	#ra_rar_art_rtn_tno_noc_ocn_cne_ne#	0,97203372	795
acredita	ver		3483	111,0025	3,5420	5,0547	763	8	1		8	4	1,45	VCCVCVCV	#a_ac_cr_re_ed_di_it_ta_a#	159383	#ac_acr_cre_red_edi_dit_ita_ta#	15328	atiderca	VCVCVCCV	#a_at_ti_id_de_er_rc_ca_a#	#at_ati_tid_ide_der_erc_rca_ca#	0,86153747	796
saída	nom		3483	111,0025	3,5420	5,0547	763	5	3	adj,ver,	5	12	1,20	CVVCV	#s_sa_aí_íd_da_a#	84365	#sa_saí_aíd_ída_da#	9246	adías	VCVVC	#a_ad_dí_ía_as_s#	#ad_adí_día_ías_as#	0,08768626	797
criar	ver		3481	110,9388	3,5417	5,0545	764	5	1		5	10	1,25	CCVVC	#c_cr_ri_ia_ar_r#	108110	#cr_cri_ria_iar_ar#	14261	rairc	CVVCC	#r_ra_ai_ir_rc_c#	#ra_rai_air_irc_rc#	0,94249200	798
desses	gram	prp+det	3480	110,9069	3,5416	5,0544	765	6	2	ver,	6	10	1,25	CVCCVC	#d_de_es_ss_se_es_s#	189138	#de_des_ess_sse_ses_es#	36287	sessed	CVCCVC	#s_se_es_ss_se_ed_d#	#se_ses_ess_sse_sed_ed#	0,81636568	799
sei	ver		3473	110,6838	3,5407	5,0535	766	3	2	nom,	3	37	1,00	CVV	#s_se_ei_i#	46251	#se_sei_ei#	4631	ies	VVC	#i_ie_es_s#	#ie_ies_es#	0,95059588	800
teatro	nom		3472	110,6519	3,5406	5,0534	767	6	1		6	0	1,90	CVVCCV	#t_te_ea_at_tr_ro_o#	116062	#te_tea_eat_atr_tro_ro#	8003	ortaet	VCCVVC	#o_or_rt_ta_ae_et_t#	#or_ort_rta_tae_aet_et#	0,33467660	801
prevê	ver		3471	110,6201	3,5405	5,0532	768	5	1		5	5	1,60	CCVCV	#p_pr_re_ev_vê_ê#	66284	#pr_pre_rev_evê_vê#	12599	êverp	VCVCC	#ê_êv_ve_er_rp_p#	#êv_êve_ver_erp_rp#	0,93261856	802
respeito	nom		3465	110,4288	3,5397	5,0525	769	8	3	adv,ver,	8	5	1,40	CVCCVVCV	#r_re_es_sp_pe_ei_it_to_o#	166291	#re_res_esp_spe_pei_eit_ito_to#	28474	otiepser	VCVVCCVC	#o_ot_ti_ie_ep_ps_se_er_r#	#ot_oti_tie_iep_eps_pse_ser_er#	0,19003529	803
tiveram	ver		3464	110,3970	3,5396	5,0524	770	7	1		7	4	1,60	CVCVCVC	#t_ti_iv_ve_er_ra_am_m#	134622	#ti_tiv_ive_ver_era_ram_am#	23480	marevit	CVCVCVC	#m_ma_ar_re_ev_vi_it_t#	#ma_mar_are_rev_evi_vit_it#	0,94649355	804
comissão	nom		3450	109,9508	3,5378	5,0506	771	8	1		8	0	1,80	CVCVCCVV	#c_co_om_mi_is_ss_sã_ão_o#	139199	#co_com_omi_mis_iss_ssã_são_ão#	24058	oãssimoc	VVCCVCVC	#o_oã_ãs_ss_si_im_mo_oc_c#	#oã_oãs_ãss_ssi_sim_imo_moc_oc#	0,21213087	805
greve	nom		3447	109,8552	3,5374	5,0502	772	5	1		5	8	1,50	CCVCV	#g_gr_re_ev_ve_e#	78565	#gr_gre_rev_eve_ve#	4469	everg	VCVCC	#e_ev_ve_er_rg_g#	#ev_eve_ver_erg_rg#	0,56474080	806
central	adj		3445	109,7915	3,5372	5,0500	773	7	2	nom,	7	3	1,70	CVCCCVC	#c_ce_en_nt_tr_ra_al_l#	152090	#ce_cen_ent_ntr_tra_ral_al#	27674	lartnec	CVCCCVC	#l_la_ar_rt_tn_ne_ec_c#	#la_lar_art_rtn_tne_nec_ec#	0,67512952	807
povo	nom		3431	109,3453	3,5354	5,0482	774	4	1		4	13	1,00	CVCV	#p_po_ov_vo_o#	73662	#po_pov_ovo_vo#	3575	ovop	VCVC	#o_ov_vo_op_p#	#ov_ovo_vop_op#	0,03805682	808
militar	adj		3425	109,1541	3,5347	5,0474	775	7	3	nom,ver,	7	4	1,45	CVCVCVC	#m_mi_il_li_it_ta_ar_r#	116543	#mi_mil_ili_lit_ita_tar_ar#	18152	ratilim	CVCVCVC	#r_ra_at_ti_il_li_im_m#	#ra_rat_ati_til_ili_lim_im#	0,99205424	809
comercial	adj		3419	108,9628	3,5339	5,0467	776	9	2	nom,	9	3	1,65	CVCVCCVVC	#c_co_om_me_er_rc_ci_ia_al_l#	147219	#co_com_ome_mer_erc_rci_cia_ial_al#	25926	laicremoc	CVVCCVCVC	#l_la_ai_ic_cr_re_em_mo_oc_c#	#la_lai_aic_icr_cre_rem_emo_moc_oc#	0,84624845	810
dívida	nom		3408	108,6123	3,5325	5,0453	777	6	1		1	8	1,55	CVCVCV	#d_dí_ív_vi_id_da_a#	94513	#dí_dív_ívi_vid_ida_da#	12687	adivíd	VCVCVC	#a_ad_di_iv_ví_íd_d#	#ad_adi_div_iví_víd_íd#	0,44806480	811
brasileiros	nom		3407	108,5804	3,5324	5,0451	779	11	2	adj,	11	5	1,35	CCVCVCVVCVC	#b_br_ra_as_si_il_le_ei_ir_ro_os_s#	216555	#br_bra_ras_asi_sil_ile_lei_eir_iro_ros_os#	36958	sorielisarb	CVCVVCVCVCC	#s_so_or_ri_ie_el_li_is_sa_ar_rb_b#	#so_sor_ori_rie_iel_eli_lis_isa_sar_arb_rb#	0,96113893	812
receita	nom		3407	108,5804	3,5324	5,0451	779	7	2	ver,	7	3	1,50	CVCVVCV	#r_re_ec_ce_ei_it_ta_a#	148868	#re_rec_ece_cei_eit_ita_ta#	26388	atiecer	VCVVCVC	#a_at_ti_ie_ec_ce_er_r#	#at_ati_tie_iec_ece_cer_er#	0,64907255	813
que	gram	det	3406	108,5485	3,5322	5,0450	780	3	6	adv,nom,	3	25	1,00	CVV	#q_qu_ue_e#	40288	#qu_que_ue#	5508	euq	VVC	#e_eu_uq_q#	#eu_euq_uq#	0,81480329	814
caminho	nom		3397	108,2617	3,5311	5,0439	781	7	2	ver,	7	9	1,10	CVCVCCV	#c_ca_am_mi_in_nh_ho_o#	148973	#ca_cam_ami_min_inh_nho_ho#	16946	ohnimac	VCCVCVC	#o_oh_hn_ni_im_ma_ac_c#	#oh_ohn_hni_nim_ima_mac_ac#	0,61186384	815
2º	adj		3395	108,1980	3,5308	5,0436	782	2	1		1	11	1,25	S	#2_2º_º#	38	#2º_2º#	3	º2	S	#º_º2_2#	#º2_º2#	0,23369099	816
ruas	nom		3385	107,8793	3,5296	5,0423	783	4	1		4	16	1,00	CVVC	#r_ru_ua_as_s#	105746	#ru_rua_uas_as#	19204	saur	CVVC	#s_sa_au_ur_r#	#sa_sau_aur_ur#	0,52752208	817
ganhar	ver		3383	107,8155	3,5293	5,0421	784	6	1		6	4	1,35	CVCCVC	#g_ga_an_nh_ha_ar_r#	90157	#ga_gan_anh_nha_har_ar#	11800	rahnag	CVCCVC	#r_ra_ah_hn_na_ag_g#	#ra_rah_ahn_hna_nag_ag#	0,29530188	818
aconteceu	ver		3376	107,5924	3,5284	5,0412	785	9	1		9	4	1,70	VCVCCVCVV	#a_ac_co_on_nt_te_ec_ce_eu_u#	142812	#ac_aco_con_ont_nte_tec_ece_ceu_eu#	27783	uecetnoca	VVCVCCVCV	#u_ue_ec_ce_et_tn_no_oc_ca_a#	#ue_uec_ece_cet_etn_tno_noc_oca_ca#	0,67497507	819
demais	gram	det	3373	107,4968	3,5280	5,0408	786	6	3	adv,nom,	6	3	1,75	CVCVVC	#d_de_em_ma_ai_is_s#	143390	#de_dem_ema_mai_ais_is#	18300	siamed	CVVCVC	#s_si_ia_am_me_ed_d#	#si_sia_iam_ame_med_ed#	0,50154811	820
mudanças	nom		3371	107,4331	3,5278	5,0405	787	8	1		8	2	1,80	CVCVCCVC	#m_mu_ud_da_an_nç_ça_as_s#	148695	#mu_mud_uda_dan_anç_nça_ças_as#	22429	saçnadum	CVCCVCVC	#s_sa_aç_çn_na_ad_du_um_m#	#sa_saç_açn_çna_nad_adu_dum_um#	0,28205883	821
exterior	nom		3365	107,2419	3,5270	5,0398	789	8	2	adj,	8	0	1,75	VCCVCVVC	#e_ex_xt_te_er_ri_io_or_r#	129491	#ex_ext_xte_ter_eri_rio_ior_or#	16867	roiretxe	CVVCVCCV	#r_ro_oi_ir_re_et_tx_xe_e#	#ro_roi_oir_ire_ret_etx_txe_xe#	0,46374254	822
reais	adj		3365	107,2419	3,5270	5,0398	789	5	2	nom,	5	3	1,50	CVVVC	#r_re_ea_ai_is_s#	128231	#re_rea_eai_ais_is#	17253	siaer	CVVVC	#s_si_ia_ae_er_r#	#si_sia_iae_aer_er#	0,85177410	823
sejam	ver		3363	107,1781	3,5267	5,0395	790	5	1		5	7	1,50	CVCVC	#s_se_ej_ja_am_m#	71821	#se_sej_eja_jam_am#	12398	majes	CVCVC	#m_ma_aj_je_es_s#	#ma_maj_aje_jes_es#	0,95923086	824
'cola	nom		3358	107,0188	3,5261	5,0389	791	5	1		4	50	1,00	SCVCV	#'_'c_co_ol_la_a#	92360	#'c_'co_col_ola_la#	6599	aloc'	VCVCS	#a_al_lo_oc_c'_'#	#al_alo_loc_oc'_c'#	0,39459424	825
julgamento	nom		3357	106,9869	3,5260	5,0387	793	10	1		10	1	2,25	CVCCVCVCCV	#j_ju_ul_lg_ga_am_me_en_nt_to_o#	160924	#ju_jul_ulg_lga_gam_ame_men_ent_nto_to#	33255	otnemagluj	VCCVCVCCVC	#o_ot_tn_ne_em_ma_ag_gl_lu_uj_j#	#ot_otn_tne_nem_ema_mag_agl_glu_luj_uj#	0,27056876	827
viagem	nom		3357	106,9869	3,5260	5,0387	793	6	1		6	6	1,40	CVVCVC	#v_vi_ia_ag_ge_em_m#	65935	#vi_via_iag_age_gem_em#	9212	megaiv	CVCVVC	#m_me_eg_ga_ai_iv_v#	#me_meg_ega_gai_aiv_iv#	0,61434417	828
show	nom		3356	106,9550	3,5258	5,0386	794	4	2	ver,	4	6	1,50	CCVC	#s_sh_ho_ow_w#	19413	#sh_sho_how_ow#	505	wohs	CVCC	#w_wo_oh_hs_s#	#wo_woh_ohs_hs#	0,16403061	829
livre	adj		3350	106,7638	3,5250	5,0378	795	5	3	nom,ver,	5	7	1,20	CVCCV	#l_li_iv_vr_re_e#	84093	#li_liv_ivr_vre_re#	2914	ervil	VCCVC	#e_er_rv_vi_il_l#	#er_erv_rvi_vil_il#	0,46494431	830
voltar	ver		3348	106,7001	3,5248	5,0376	796	6	1		6	7	1,30	CVCCVC	#v_vo_ol_lt_ta_ar_r#	85521	#vo_vol_olt_lta_tar_ar#	11090	ratlov	CVCCVC	#r_ra_at_tl_lo_ov_v#	#ra_rat_atl_tlo_lov_ov#	0,25129642	831
taxas	nom		3347	106,6682	3,5247	5,0374	797	5	2	ver,	5	16	1,10	CVCVC	#t_ta_ax_xa_as_s#	120748	#ta_tax_axa_xas_as#	19902	saxat	CVCVC	#s_sa_ax_xa_at_t#	#sa_sax_axa_xat_at#	0,39947281	832
`	gram	pu	3346	106,6363	3,5245	5,0373	799	1	1		0	168	1,00	A	#`_`#	2	#`#	1	`	A	#`_`#	#`#	0,82195169	833
exército	nom		3346	106,6363	3,5245	5,0373	799	8	1		8	1	2,40	VCVCCVCV	#e_ex_xé_ér_rc_ci_it_to_o#	104280	#ex_exé_xér_érc_rci_cit_ito_to#	10779	oticréxe	VCVCCVCV	#o_ot_ti_ic_cr_ré_éx_xe_e#	#ot_oti_tic_icr_cré_réx_éxe_xe#	0,00468287	834
edição	nom		3344	106,5726	3,5243	5,0370	800	6	1		6	3	1,65	VCVCVV	#e_ed_di_iç_çã_ão_o#	88026	#ed_edi_diç_içã_ção_ão#	11830	oãçide	VVCVCV	#o_oã_ãç_çi_id_de_e#	#oã_oãç_ãçi_çid_ide_de#	0,85139672	835
olhos	nom		3340	106,4451	3,5237	5,0365	801	5	1		5	5	1,40	VCCVC	#o_ol_lh_ho_os_s#	109288	#ol_olh_lho_hos_os#	24443	sohlo	CVCCV	#s_so_oh_hl_lo_o#	#so_soh_ohl_hlo_lo#	0,54089912	836
trabalhar	ver		3336	106,3176	3,5232	5,0360	802	9	1		9	3	1,55	CCVCVCCVC	#t_tr_ra_ab_ba_al_lh_ha_ar_r#	136370	#tr_tra_rab_aba_bal_alh_lha_har_ar#	20536	rahlabart	CVCCVCVCC	#r_ra_ah_hl_la_ab_ba_ar_rt_t#	#ra_rah_ahl_hla_lab_aba_bar_art_rt#	0,93702757	837
livros	nom		3332	106,1902	3,5227	5,0355	804	6	1		6	6	1,55	CVCCVC	#l_li_iv_vr_ro_os_s#	126690	#li_liv_ivr_vro_ros_os#	26119	sorvil	CVCCVC	#s_so_or_rv_vi_il_l#	#so_sor_orv_rvi_vil_il#	0,05611714	838
segunda-feira	nom		3332	106,1902	3,5227	5,0355	804	13	2	adj,	13	0	3,20	CVCVCCV-CVVCV	#s_se_eg_gu_un_nd_da_a-_-f_fe_ei_ir_ra_a#	183251	#se_seg_egu_gun_und_nda_da-_a-f_-fe_fei_eir_ira_ra#	19252	arief-adnuges	VCVVC-VCCVCVC	#a_ar_ri_ie_ef_f-_-a_ad_dn_nu_ug_ge_es_s#	#ar_ari_rie_ief_ef-_f-a_-ad_adn_dnu_nug_uge_ges_es#	0,54812046	839
natureza	nom		3331	106,1583	3,5226	5,0354	805	8	1		8	3	1,95	CVCVCVCV	#n_na_at_tu_ur_re_ez_za_a#	120015	#na_nat_atu_tur_ure_rez_eza_za#	5436	azerutan	VCVCVCVC	#a_az_ze_er_ru_ut_ta_an_n#	#az_aze_zer_eru_rut_uta_tan_an#	0,21720340	840
perdeu	ver		3318	105,7440	3,5209	5,0337	806	6	1		6	5	1,60	CVCCVV	#p_pe_er_rd_de_eu_u#	84355	#pe_per_erd_rde_deu_eu#	10062	uedrep	VVCCVC	#u_ue_ed_dr_re_ep_p#	#ue_ued_edr_dre_rep_ep#	0,17952744	841
voltou	ver		3317	105,7121	3,5207	5,0335	807	6	1		6	1	1,85	CVCCVV	#v_vo_ol_lt_to_ou_u#	44490	#vo_vol_olt_lto_tou_ou#	6055	uotlov	VVCCVC	#u_uo_ot_tl_lo_ov_v#	#uo_uot_otl_tlo_lov_ov#	0,54509184	842
brasileiro	nom		3311	105,5209	3,5200	5,0327	808	10	2	adj,	10	5	1,35	CCVCVCVVCV	#b_br_ra_as_si_il_le_ei_ir_ro_o#	171568	#br_bra_ras_asi_sil_ile_lei_eir_iro_ro#	14872	orielisarb	VCVVCVCVCC	#o_or_ri_ie_el_li_is_sa_ar_rb_b#	#or_ori_rie_iel_eli_lis_isa_sar_arb_rb#	0,62915148	843
empresário	nom		3306	105,3616	3,5193	5,0321	809	10	1		10	1	2,40	VCCCVCVCVV	#e_em_mp_pr_re_es_sá_ár_ri_io_o#	187548	#em_emp_mpr_pre_res_esá_sár_ári_rio_io#	22815	oiráserpme	VVCVCVCCCV	#o_oi_ir_rá_ás_se_er_rp_pm_me_e#	#oi_oir_irá_rás_áse_ser_erp_rpm_pme_me#	0,49766802	845
chefe	nom		3305	105,3297	3,5192	5,0319	810	5	1		5	3	1,65	CCVCV	#c_ch_he_ef_fe_e#	65619	#ch_che_hef_efe_fe#	3411	efehc	VCVCC	#e_ef_fe_eh_hc_c#	#ef_efe_feh_ehc_hc#	0,22089221	846
mim	gram	pers	3301	105,2022	3,5186	5,0314	812	3	2	adv,	3	26	1,00	CVC	#m_mi_im_m#	42457	#mi_mim_im#	2160	mim	CVC	#m_mi_im_m#	#mi_mim_im#	0,44604672	847
necessário	adj		3301	105,2022	3,5186	5,0314	812	10	2	nom,	10	1	2,25	CVCVCCVCVV	#n_ne_ec_ce_es_ss_sá_ár_ri_io_o#	144607	#ne_nec_ece_ces_ess_ssá_sár_ári_rio_io#	14139	oirássecen	VVCVCCVCVC	#o_oi_ir_rá_ás_ss_se_ec_ce_en_n#	#oi_oir_irá_rás_áss_sse_sec_ece_cen_en#	0,71642388	848
milhão	nom		3293	104,9472	3,5176	5,0304	813	6	1		6	3	1,55	CVCCVV	#m_mi_il_lh_hã_ão_o#	81392	#mi_mil_ilh_lhã_hão_ão#	9379	oãhlim	VVCCVC	#o_oã_ãh_hl_li_im_m#	#oã_oãh_ãhl_hli_lim_im#	0,23006382	849
poucos	gram	det	3291	104,8835	3,5173	5,0301	814	6	1		6	9	1,35	CVVCVC	#p_po_ou_uc_co_os_s#	144985	#po_pou_ouc_uco_cos_os#	27003	socuop	CVCVVC	#s_so_oc_cu_uo_op_p#	#so_soc_ocu_cuo_uop_op#	0,11411123	850
títulos	nom		3280	104,5329	3,5159	5,0287	815	7	1		1	4	1,70	CVCVCVC	#t_tí_ít_tu_ul_lo_os_s#	116531	#tí_tít_ítu_tul_ulo_los_os#	24537	solutít	CVCVCVC	#s_so_ol_lu_ut_tí_ít_t#	#so_sol_olu_lut_utí_tít_ít#	0,36579258	851
aquele	gram	det	3277	104,4373	3,5155	5,0283	816	6	1		0	5	1,45	VCVVCV	#a_aq_qu_ue_el_le_e#	79483	#aq_aqu_que_uel_ele_le#	6886	eleuqa	VCVVCV	#e_el_le_eu_uq_qa_a#	#el_ele_leu_euq_uqa_qa#	0,06300384	852
educação	nom		3273	104,3098	3,5149	5,0277	817	8	1		8	2	1,75	VCVCVCVV	#e_ed_du_uc_ca_aç_çã_ão_o#	104665	#ed_edu_duc_uca_caç_açã_ção_ão#	13781	oãçacude	VVCVCVCV	#o_oã_ãç_ça_ac_cu_ud_de_e#	#oã_oãç_ãça_çac_acu_cud_ude_de#	0,12688660	853
evento	nom		3272	104,2780	3,5148	5,0276	818	6	1		6	2	1,60	VCVCCV	#e_ev_ve_en_nt_to_o#	137778	#ev_eve_ven_ent_nto_to#	22873	otneve	VCCVCV	#o_ot_tn_ne_ev_ve_e#	#ot_otn_tne_nev_eve_ve#	0,45197112	854
tema	nom		3267	104,1186	3,5141	5,0269	819	4	2	ver,	4	27	1,00	CVCV	#t_te_em_ma_a#	97579	#te_tem_ema_ma#	5468	amet	VCVC	#a_am_me_et_t#	#am_ame_met_et#	0,99264800	855
termos	nom		3261	103,9274	3,5134	5,0261	820	6	2	ver,	6	10	1,00	CVCCVC	#t_te_er_rm_mo_os_s#	156444	#te_ter_erm_rmo_mos_os#	34387	somret	CVCCVC	#s_so_om_mr_re_et_t#	#so_som_omr_mre_ret_et#	0,06130817	857
pena	nom		3258	103,8318	3,5130	5,0257	821	4	3	gram,ver,	4	28	1,00	CVCV	#p_pe_en_na_a#	111234	#pe_pen_ena_na#	7865	anep	VCVC	#a_an_ne_ep_p#	#an_ane_nep_ep#	0,58191509	858
palavras	nom		3254	103,7043	3,5124	5,0252	822	8	2	adv,	8	2	1,75	CVCVCCVC	#p_pa_al_la_av_vr_ra_as_s#	185456	#pa_pal_ala_lav_avr_vra_ras_as#	27583	sarvalap	CVCCVCVC	#s_sa_ar_rv_va_al_la_ap_p#	#sa_sar_arv_rva_val_ala_lap_ap#	0,42300628	859
pediu	ver		3244	103,3856	3,5111	5,0239	823	5	1		5	5	1,70	CVCVV	#p_pe_ed_di_iu_u#	51358	#pe_ped_edi_diu_iu#	6175	uidep	VVCVC	#u_ui_id_de_ep_p#	#ui_uid_ide_dep_ep#	0,19677464	860
levou	ver		3243	103,3538	3,5109	5,0237	825	5	1		5	4	1,65	CVCVV	#l_le_ev_vo_ou_u#	31132	#le_lev_evo_vou_ou#	5404	uovel	VVCVC	#u_uo_ov_ve_el_l#	#uo_uov_ove_vel_el#	0,86395307	861
melhor	adv		3243	103,3538	3,5109	5,0237	825	6	3	adj,nom,	6	2	1,40	CVCCVC	#m_me_el_lh_ho_or_r#	73864	#me_mel_elh_lho_hor_or#	6858	rohlem	CVCCVC	#r_ro_oh_hl_le_em_m#	#ro_roh_ohl_hle_lem_em#	0,05087125	862
comprar	ver		3237	103,1625	3,5101	5,0229	826	7	1		7	9	1,20	CVCCCVC	#c_co_om_mp_pr_ra_ar_r#	146418	#co_com_omp_mpr_pra_rar_ar#	25520	rarpmoc	CVCCCVC	#r_ra_ar_rp_pm_mo_oc_c#	#ra_rar_arp_rpm_pmo_moc_oc#	0,17889642	863
conjunto	nom		3234	103,0669	3,5097	5,0225	827	8	2	adj,	8	5	1,55	CVCCVCCV	#c_co_on_nj_ju_un_nt_to_o#	150429	#co_con_onj_nju_jun_unt_nto_to#	27559	otnujnoc	VCCVCCVC	#o_ot_tn_nu_uj_jn_no_oc_c#	#ot_otn_tnu_nuj_ujn_jno_noc_oc#	0,83793587	864
amigos	nom		3232	103,0032	3,5095	5,0222	830	6	2	adj,	6	3	1,75	VCVCVC	#a_am_mi_ig_go_os_s#	145704	#am_ami_mig_igo_gos_os#	24973	sogima	CVCVCV	#s_so_og_gi_im_ma_a#	#so_sog_ogi_gim_ima_ma#	0,45480812	865
carreira	nom		3232	103,0032	3,5095	5,0222	830	8	1		8	6	1,55	CVCCVVCV	#c_ca_ar_rr_re_ei_ir_ra_a#	207524	#ca_car_arr_rre_rei_eir_ira_ra#	25216	arierrac	VCVVCCVC	#a_ar_ri_ie_er_rr_ra_ac_c#	#ar_ari_rie_ier_err_rra_rac_ac#	0,76499201	866
oeste	nom		3232	103,0032	3,5095	5,0222	830	5	1		5	15	1,05	VVCCV	#o_oe_es_st_te_e#	102895	#oe_oes_est_ste_te#	13145	etseo	VCCVV	#e_et_ts_se_eo_o#	#et_ets_tse_seo_eo#	0,99500527	867
marca	nom		3222	102,6845	3,5081	5,0209	831	5	2	ver,	5	13	1,00	CVCCV	#m_ma_ar_rc_ca_a#	118755	#ma_mar_arc_rca_ca#	9909	acram	VCCVC	#a_ac_cr_ra_am_m#	#ac_acr_cra_ram_am#	0,07888738	868
atenção	nom		3221	102,6526	3,5080	5,0208	832	7	1		5	2	1,85	VCVCCVV	#a_at_te_en_nç_çã_ão_o#	138963	#at_ate_ten_enç_nçã_ção_ão#	14950	oãçneta	VVCCVCV	#o_oã_ãç_çn_ne_et_ta_a#	#oã_oãç_ãçn_çne_net_eta_ta#	0,00537277	869
local	adj		3217	102,5251	3,5075	5,0202	833	5	2	nom,	5	6	1,55	CVCVC	#l_lo_oc_ca_al_l#	59565	#lo_loc_oca_cal_al#	6048	lacol	CVCVC	#l_la_ac_co_ol_l#	#la_lac_aco_col_ol#	0,29857305	870
relações	nom		3207	102,2064	3,5061	5,0189	834	8	1		8	7	1,50	CVCVCVVC	#r_re_el_la_aç_çõ_õe_es_s#	165872	#re_rel_ela_laç_açõ_çõe_ões_es#	28516	seõçaler	CVVCVCVC	#s_se_eõ_õç_ça_al_le_er_r#	#se_seõ_eõç_õça_çal_ale_ler_er#	0,49047013	871
trabalhadores	nom		3204	102,1108	3,5057	5,0185	835	13	2	adj,	13	3	1,95	CCVCVCCVCVCVC	#t_tr_ra_ab_ba_al_lh_ha_ad_do_or_re_es_s#	291775	#tr_tra_rab_aba_bal_alh_lha_had_ado_dor_ore_res_es#	52075	serodahlabart	CVCVCVCCVCVCC	#s_se_er_ro_od_da_ah_hl_la_ab_ba_ar_rt_t#	#se_ser_ero_rod_oda_dah_ahl_hla_lab_aba_bar_art_rt#	0,86375454	872
decidiu	ver		3197	101,8877	3,5047	5,0175	836	7	1		7	4	1,65	CVCVCVV	#d_de_ec_ci_id_di_iu_u#	89244	#de_dec_eci_cid_idi_diu_iu#	16723	uidiced	VVCVCVC	#u_ui_id_di_ic_ce_ed_d#	#ui_uid_idi_dic_ice_ced_ed#	0,64547450	873
permite	ver		3194	101,7921	3,5043	5,0171	838	7	1		7	3	1,60	CVCCVCV	#p_pe_er_rm_mi_it_te_e#	123811	#pe_per_erm_rmi_mit_ite_te#	17775	etimrep	VCVCCVC	#e_et_ti_im_mr_re_ep_p#	#et_eti_tim_imr_mre_rep_ep#	0,50972783	874
'ses	gram	det	3194	101,7921	3,5043	5,0171	838	4	1		3	48	1,00	SCVC	#'_'s_se_es_s#	112437	#'s_'se_ses_es#	10632	ses'	CVCS	#s_se_es_s'_'#	#se_ses_es'_s'#	0,87675042	875
aumentar	ver		3189	101,6328	3,5037	5,0164	839	8	1		7	4	1,60	VVCVCCVC	#a_au_um_me_en_nt_ta_ar_r#	163122	#au_aum_ume_men_ent_nta_tar_ar#	35043	ratnemua	CVCCVCVV	#r_ra_at_tn_ne_em_mu_ua_a#	#ra_rat_atn_tne_nem_emu_mua_ua#	0,62006025	876
acidente	nom		3187	101,5690	3,5034	5,0162	841	8	1		8	2	1,85	VCVCVCCV	#a_ac_ci_id_de_en_nt_te_e#	178767	#ac_aci_cid_ide_den_ent_nte_te#	37515	etnedica	VCCVCVCV	#e_et_tn_ne_ed_di_ic_ca_a#	#et_etn_tne_ned_edi_dic_ica_ca#	0,46839735	877
querem	ver		3187	101,5690	3,5034	5,0162	841	6	1		6	5	1,50	CVVCVC	#q_qu_ue_er_re_em_m#	97371	#qu_que_uer_ere_rem_em#	15591	mereuq	CVCVVC	#m_me_er_re_eu_uq_q#	#me_mer_ere_reu_euq_uq#	0,40267745	878
negócios	nom		3179	101,3141	3,5023	5,0151	842	8	1		8	2	2,35	CVCVCVVC	#n_ne_eg_gó_óc_ci_io_os_s#	124970	#ne_neg_egó_góc_óci_cio_ios_os#	28396	soicógen	CVVCVCVC	#s_so_oi_ic_có_óg_ge_en_n#	#so_soi_oic_icó_cóg_óge_gen_en#	0,67878724	879
constituição	nom		3176	101,2185	3,5019	5,0147	843	12	1		12	1	2,40	CVCCCVCVVCVV	#c_co_on_ns_st_ti_it_tu_ui_iç_çã_ão_o#	181348	#co_con_ons_nst_sti_tit_itu_tui_uiç_içã_ção_ão#	38102	oãçiutitsnoc	VVCVVCVCCCVC	#o_oã_ãç_çi_iu_ut_ti_it_ts_sn_no_oc_c#	#oã_oãç_ãçi_çiu_iut_uti_tit_its_tsn_sno_noc_oc#	0,82292983	880
financeiro	adj		3172	101,0910	3,5013	5,0141	844	10	2	nom,	10	1	2,25	CVCVCCVVCV	#f_fi_in_na_an_nc_ce_ei_ir_ro_o#	168288	#fi_fin_ina_nan_anc_nce_cei_eir_iro_ro#	17583	oriecnanif	VCVVCCVCVC	#o_or_ri_ie_ec_cn_na_an_ni_if_f#	#or_ori_rie_iec_ecn_cna_nan_ani_nif_if#	0,05950750	881
formação	nom		3165	100,8679	3,5004	5,0132	845	8	1		8	4	1,55	CVCCVCVV	#f_fo_or_rm_ma_aç_çã_ão_o#	103808	#fo_for_orm_rma_maç_açã_ção_ão#	17959	oãçamrof	VVCVCCVC	#o_oã_ãç_ça_am_mr_ro_of_f#	#oã_oãç_ãça_çam_amr_mro_rof_of#	0,46038381	882
acesso	nom		3164	100,8360	3,5002	5,0130	846	6	2	ver,	6	4	1,40	VCVCCV	#a_ac_ce_es_ss_so_o#	128158	#ac_ace_ces_ess_sso_so#	8660	osseca	VCCVCV	#o_os_ss_se_ec_ca_a#	#os_oss_sse_sec_eca_ca#	0,04834213	883
brasileiros	adj		3150	100,3899	3,4983	5,0111	848	11	2	nom,	11	5	1,35	CCVCVCVVCVC	#b_br_ra_as_si_il_le_ei_ir_ro_os_s#	216555	#br_bra_ras_asi_sil_ile_lei_eir_iro_ros_os#	36958	sorielisarb	CVCVVCVCVCC	#s_so_or_ri_ie_el_li_is_sa_ar_rb_b#	#so_sor_ori_rie_iel_eli_lis_isa_sar_arb_rb#	0,71133372	884
conhecimento	nom		3150	100,3899	3,4983	5,0111	848	12	1		12	0	1,40	CVCCVCVCVCCV	#c_co_on_nh_he_ec_ci_im_me_en_nt_to_o#	228779	#co_con_onh_nhe_hec_eci_cim_ime_men_ent_nto_to#	51786	otnemicehnoc	VCCVCVCVCCVC	#o_ot_tn_ne_em_mi_ic_ce_eh_hn_no_oc_c#	#ot_otn_tne_nem_emi_mic_ice_ceh_ehn_hno_noc_oc#	0,25238504	885
lançamento	nom		3144	100,1986	3,4975	5,0103	849	10	1		10	0	1,85	CVCCVCVCCV	#l_la_an_nç_ça_am_me_en_nt_to_o#	191579	#la_lan_anç_nça_çam_ame_men_ent_nto_to#	35675	otnemaçnal	VCCVCVCCVC	#o_ot_tn_ne_em_ma_aç_çn_na_al_l#	#ot_otn_tne_nem_ema_maç_açn_çna_nal_al#	0,89091496	886
entidade	nom		3139	100,0393	3,4968	5,0096	851	8	1		8	1	2,20	VCCVCVCV	#e_en_nt_ti_id_da_ad_de_e#	197713	#en_ent_nti_tid_ida_dad_ade_de#	34565	edaditne	VCVCVCCV	#e_ed_da_ad_di_it_tn_ne_e#	#ed_eda_dad_adi_dit_itn_tne_ne#	0,06592227	887
peça	nom		3139	100,0393	3,4968	5,0096	851	4	2	ver,	4	28	1,00	CVCV	#p_pe_eç_ça_a#	73544	#pe_peç_eça_ça#	4425	açep	VCVC	#a_aç_çe_ep_p#	#aç_açe_çep_ep#	0,25306085	888
média	adj		3137	99,9756	3,4965	5,0093	852	5	2	nom,	5	7	1,30	CVCVV	#m_mé_éd_di_ia_a#	83196	#mé_méd_édi_dia_ia#	8072	aidém	VVCVC	#a_ai_id_dé_ém_m#	#ai_aid_idé_dém_ém#	0,79951150	889
futuro	nom		3135	99,9118	3,4962	5,0090	853	6	2	adj,	6	4	1,60	CVCVCV	#f_fu_ut_tu_ur_ro_o#	82676	#fu_fut_utu_tur_uro_ro#	5794	orutuf	VCVCVC	#o_or_ru_ut_tu_uf_f#	#or_oru_rut_utu_tuf_uf#	0,53346859	890
prática	nom		3134	99,8799	3,4961	5,0089	854	7	2	adj,	7	5	1,50	CCVCVCV	#p_pr_rá_át_ti_ic_ca_a#	131599	#pr_prá_rát_áti_tic_ica_ca#	21666	acitárp	VCVCVCC	#a_ac_ci_it_tá_ár_rp_p#	#ac_aci_cit_itá_tár_árp_rp#	0,63221521	891
geral	adj		3129	99,7206	3,4954	5,0082	855	5	2	nom,	5	2	1,85	CVCVC	#g_ge_er_ra_al_l#	85603	#ge_ger_era_ral_al#	8339	lareg	CVCVC	#l_la_ar_re_eg_g#	#la_lar_are_reg_eg#	0,02070683	892
luz	nom		3125	99,5931	3,4949	5,0076	856	3	1		3	10	1,15	CVC	#l_lu_uz_z#	9180	#lu_luz_uz#	548	zul	CVC	#z_zu_ul_l#	#zu_zul_ul#	0,44989930	894
mal	adv		3123	99,5294	3,4946	5,0073	857	3	3	gram,nom,	3	30	1,00	CVC	#m_ma_al_l#	44118	#ma_mal_al#	6900	lam	CVC	#l_la_am_m#	#la_lam_am#	0,47383134	895
ficaram	ver		3122	99,4975	3,4944	5,0072	858	7	1		7	6	1,50	CVCVCVC	#f_fi_ic_ca_ar_ra_am_m#	152807	#fi_fic_ica_car_ara_ram_am#	34443	maracif	CVCVCVC	#m_ma_ar_ra_ac_ci_if_f#	#ma_mar_ara_rac_aci_cif_if#	0,31347238	896
visão	nom		3120	99,4338	3,4942	5,0069	859	5	1		5	14	1,15	CVCVV	#v_vi_is_sã_ão_o#	77455	#vi_vis_isã_são_ão#	9477	oãsiv	VVCVC	#o_oã_ãs_si_iv_v#	#oã_oãs_ãsi_siv_iv#	0,86347232	897
morreu	ver		3114	99,2426	3,4933	5,0061	860	6	1		6	7	1,55	CVCCVV	#m_mo_or_rr_re_eu_u#	87150	#mo_mor_orr_rre_reu_eu#	7458	uerrom	VVCCVC	#u_ue_er_rr_ro_om_m#	#ue_uer_err_rro_rom_om#	0,04195882	898
deixa	ver		3105	98,9557	3,4921	5,0048	861	5	3	adj,nom,	5	7	1,20	CVVCV	#d_de_ei_ix_xa_a#	92522	#de_dei_eix_ixa_xa#	12943	axied	VCVVC	#a_ax_xi_ie_ed_d#	#ax_axi_xie_ied_ed#	0,28136444	900
energia	nom		3104	98,9239	3,4919	5,0047	862	7	1		5	4	1,60	VCVCCVV	#e_en_ne_er_rg_gi_ia_a#	140975	#en_ene_ner_erg_rgi_gia_ia#	14096	aigrene	VVCCVCV	#a_ai_ig_gr_re_en_ne_e#	#ai_aig_igr_gre_ren_ene_ne#	0,82736899	901
diferente	adj		3102	98,8601	3,4916	5,0044	864	9	1		9	2	1,60	CVCVCVCCV	#d_di_if_fe_er_re_en_nt_te_e#	193458	#di_dif_ife_fer_ere_ren_ent_nte_te#	38698	etnerefid	VCCVCVCVC	#e_et_tn_ne_er_re_ef_fi_id_d#	#et_etn_tne_ner_ere_ref_efi_fid_id#	0,63548276	902
próximos	adj		3102	98,8601	3,4916	5,0044	864	8	1		8	2	1,80	CCVCVCVC	#p_pr_ró_óx_xi_im_mo_os_s#	139109	#pr_pró_róx_óxi_xim_imo_mos_os#	34639	somixórp	CVCVCVCC	#s_so_om_mi_ix_xó_ór_rp_p#	#so_som_omi_mix_ixó_xór_órp_rp#	0,12329782	903
alguém	gram	spec	3101	98,8282	3,4915	5,0043	866	6	2	nom,	6	1	1,85	VCCVVC	#a_al_lg_gu_ué_ém_m#	59472	#al_alg_lgu_gué_uém_ém#	2620	méugla	CVVCCV	#m_mé_éu_ug_gl_la_a#	#mé_méu_éug_ugl_gla_la#	0,43276270	904
inclusive	adv		3101	98,8282	3,4915	5,0043	866	9	1		8	2	1,95	VCCCVCVCV	#i_in_nc_cl_lu_us_si_iv_ve_e#	101587	#in_inc_ncl_clu_lus_usi_siv_ive_ve#	12071	evisulcni	VCVCVCCCV	#e_ev_vi_is_su_ul_lc_cn_ni_i#	#ev_evi_vis_isu_sul_ulc_lcn_cni_ni#	0,53568035	905
claro	adj		3099	98,7645	3,4912	5,0040	867	5	4	adv,nom,ver,	5	7	1,30	CCVCV	#c_cl_la_ar_ro_o#	126762	#cl_cla_lar_aro_ro#	5953	oralc	VCVCC	#o_or_ra_al_lc_c#	#or_ora_ral_alc_lc#	0,74637242	906
abaixo	adv		3094	98,6052	3,4905	5,0033	868	6	2	ver,	6	2	1,55	VCVVCV	#a_ab_ba_ai_ix_xo_o#	81021	#ab_aba_bai_aix_ixo_xo#	3424	oxiaba	VCVVCV	#o_ox_xi_ia_ab_ba_a#	#ox_oxi_xia_iab_aba_ba#	0,97224214	908
motivo	nom		3093	98,5733	3,4904	5,0032	869	6	1		6	3	1,65	CVCVCV	#m_mo_ot_ti_iv_vo_o#	96642	#mo_mot_oti_tiv_ivo_vo#	7906	ovitom	VCVCVC	#o_ov_vi_it_to_om_m#	#ov_ovi_vit_ito_tom_om#	0,82385763	909
públicos	adj		3090	98,4777	3,4900	5,0027	870	8	2	nom,	8	5	1,55	CVCCVCVC	#p_pú_úb_bl_li_ic_co_os_s#	162115	#pú_púb_úbl_bli_lic_ico_cos_os#	30897	socilbúp	CVCVCCVC	#s_so_oc_ci_il_lb_bú_úp_p#	#so_soc_oci_cil_ilb_lbú_búp_úp#	0,38142600	910
terceiro	adj		3089	98,4458	3,4898	5,0026	871	8	2	nom,	8	6	1,30	CVCCVVCV	#t_te_er_rc_ce_ei_ir_ro_o#	141003	#te_ter_erc_rce_cei_eir_iro_ro#	15504	oriecret	VCVVCCVC	#o_or_ri_ie_ec_cr_re_et_t#	#or_ori_rie_iec_ecr_cre_ret_et#	0,96576015	911
existem	ver		3084	98,2865	3,4891	5,0019	872	7	1		7	4	1,70	VCVCCVC	#e_ex_xi_is_st_te_em_m#	108465	#ex_exi_xis_ist_ste_tem_em#	18803	metsixe	CVCCVCV	#m_me_et_ts_si_ix_xe_e#	#me_met_ets_tsi_six_ixe_xe#	0,09037082	912
semanas	nom		3079	98,1271	3,4884	5,0012	873	7	1		5	4	1,65	CVCVCVC	#s_se_em_ma_an_na_as_s#	181474	#se_sem_ema_man_ana_nas_as#	29991	sanames	CVCVCVC	#s_sa_an_na_am_me_es_s#	#sa_san_ana_nam_ame_mes_es#	0,25225840	913
queria	ver		3078	98,0952	3,4883	5,0010	874	6	1		6	5	1,35	CVVCVV	#q_qu_ue_er_ri_ia_a#	117511	#qu_que_uer_eri_ria_ia#	20048	aireuq	VVCVVC	#a_ai_ir_re_eu_uq_q#	#ai_air_ire_reu_euq_uq#	0,82390010	914
discurso	nom		3075	97,9996	3,4878	5,0006	875	8	1		8	3	1,60	CVCCVCCV	#d_di_is_sc_cu_ur_rs_so_o#	112469	#di_dis_isc_scu_cur_urs_rso_so#	9470	osrucsid	VCCVCCVC	#o_os_sr_ru_uc_cs_si_id_d#	#os_osr_sru_ruc_ucs_csi_sid_id#	0,16369228	915
setores	nom		3070	97,8403	3,4871	4,9999	877	7	1		5	2	1,80	CVCVCVC	#s_se_et_to_or_re_es_s#	194469	#se_set_eto_tor_ore_res_es#	24987	serotes	CVCVCVC	#s_se_er_ro_ot_te_es_s#	#se_ser_ero_rot_ote_tes_es#	0,46065915	916
significa	ver		3070	97,8403	3,4871	4,9999	877	9	1		8	3	1,50	CVCCVCVCV	#s_si_ig_gn_ni_if_fi_ic_ca_a#	122858	#si_sig_ign_gni_nif_ifi_fic_ica_ca#	17535	acifingis	VCVCVCCVC	#a_ac_ci_if_fi_in_ng_gi_is_s#	#ac_aci_cif_ifi_fin_ing_ngi_gis_is#	0,45913344	917
sociais	adj		3067	97,7447	3,4867	4,9995	878	7	1		7	0	1,90	CVCVVVC	#s_so_oc_ci_ia_ai_is_s#	134612	#so_soc_oci_cia_iai_ais_is#	12456	siaicos	CVVVCVC	#s_si_ia_ai_ic_co_os_s#	#si_sia_iai_aic_ico_cos_os#	0,44149397	918
oficial	adj		3057	97,4260	3,4853	4,9981	879	7	2	nom,	7	4	1,65	VCVCVVC	#o_of_fi_ic_ci_ia_al_l#	81377	#of_ofi_fic_ici_cia_ial_al#	12654	laicifo	CVVCVCV	#l_la_ai_ic_ci_if_fo_o#	#la_lai_aic_ici_cif_ifo_fo#	0,57589420	919
direitos	nom		3055	97,3622	3,4850	4,9978	881	8	2	adj,	8	5	1,45	CVCVVCVC	#d_di_ir_re_ei_it_to_os_s#	190530	#di_dir_ire_rei_eit_ito_tos_os#	34135	sotierid	CVCVVCVC	#s_so_ot_ti_ie_er_ri_id_d#	#so_sot_oti_tie_ier_eri_rid_id#	0,42661176	920
ganhou	ver		3055	97,3622	3,4850	4,9978	881	6	1		6	3	1,65	CVCCVV	#g_ga_an_nh_ho_ou_u#	57865	#ga_gan_anh_nho_hou_ou#	8291	uohnag	VVCCVC	#u_uo_oh_hn_na_ag_g#	#uo_uoh_ohn_hna_nag_ag#	0,66970234	921
avenida	nom		3054	97,3304	3,4849	4,9976	882	7	1		7	1	1,80	VCVCVCV	#a_av_ve_en_ni_id_da_a#	146239	#av_ave_ven_eni_nid_ida_da#	15316	adineva	VCVCVCV	#a_ad_di_in_ne_ev_va_a#	#ad_adi_din_ine_nev_eva_va#	0,97319939	922
origem	nom		3045	97,0435	3,4836	4,9964	883	6	1		4	2	1,85	VCVCVC	#o_or_ri_ig_ge_em_m#	80285	#or_ori_rig_ige_gem_em#	9132	megiro	CVCVCV	#m_me_eg_gi_ir_ro_o#	#me_meg_egi_gir_iro_ro#	0,28785159	923
metros	nom		3043	96,9798	3,4833	4,9961	884	6	1		5	4	1,50	CVCCVC	#m_me_et_tr_ro_os_s#	149251	#me_met_etr_tro_ros_os#	31033	sortem	CVCCVC	#s_so_or_rt_te_em_m#	#so_sor_ort_rte_tem_em#	0,60132881	924
participar	ver		3041	96,9161	3,4830	4,9958	885	10	1		10	3	1,70	CVCCVCVCVC	#p_pa_ar_rt_ti_ic_ci_ip_pa_ar_r#	165144	#pa_par_art_rti_tic_ici_cip_ipa_par_ar#	23453	rapicitrap	CVCVCVCCVC	#r_ra_ap_pi_ic_ci_it_tr_ra_ap_p#	#ra_rap_api_pic_ici_cit_itr_tra_rap_ap#	0,85630253	925
fácil	adj		3036	96,7567	3,4823	4,9951	886	5	1		1	1	1,95	CVCVC	#f_fá_ác_ci_il_l#	32415	#fá_fác_áci_cil_il#	739	licáf	CVCVC	#l_li_ic_cá_áf_f#	#li_lic_icá_cáf_áf#	0,87721194	926
hospital	nom		3035	96,7248	3,4822	4,9949	887	8	1		8	0	2,80	CVCCVCVC	#h_ho_os_sp_pi_it_ta_al_l#	100209	#ho_hos_osp_spi_pit_ita_tal_al#	10414	latipsoh	CVCVCCVC	#l_la_at_ti_ip_ps_so_oh_h#	#la_lat_ati_tip_ips_pso_soh_oh#	0,22907720	927
caso	gram	ks	3028	96,5017	3,4812	4,9939	888	4	3	nom,ver,	4	32	1,00	CVCV	#c_ca_as_so_o#	119384	#ca_cas_aso_so#	8749	osac	VCVC	#o_os_sa_ac_c#	#os_osa_sac_ac#	0,95232271	928
idade	nom		3027	96,4699	3,4810	4,9938	890	5	1		3	2	1,65	VCVCV	#i_id_da_ad_de_e#	118630	#id_ida_dad_ade_de#	13535	edadi	VCVCV	#e_ed_da_ad_di_i#	#ed_eda_dad_adi_di#	0,54332541	929
perto	adv		3027	96,4699	3,4810	4,9938	890	5	1		5	16	1,00	CVCCV	#p_pe_er_rt_to_o#	113108	#pe_per_ert_rto_to#	13823	otrep	VCCVC	#o_ot_tr_re_ep_p#	#ot_otr_tre_rep_ep#	0,48254485	930
temporada	nom		3024	96,3743	3,4806	4,9934	891	9	1		9	4	1,60	CVCCVCVCV	#t_te_em_mp_po_or_ra_ad_da_a#	199853	#te_tem_emp_mpo_por_ora_rad_ada_da#	30801	adaropmet	VCVCVCCVC	#a_ad_da_ar_ro_op_pm_me_et_t#	#ad_ada_dar_aro_rop_opm_pme_met_et#	0,23004430	931
mãos	nom		3020	96,2468	3,4800	4,9928	892	4	1		1	10	1,25	CVVC	#m_mã_ão_os_s#	106361	#mã_mão_ãos_os#	22126	soãm	CVVC	#s_so_oã_ãm_m#	#so_soã_oãm_ãm#	0,47193666	932
dúvida	nom		3018	96,1830	3,4797	4,9925	893	6	1		1	7	1,55	CVCVCV	#d_dú_úv_vi_id_da_a#	93497	#dú_dúv_úvi_vid_ida_da#	12608	adivúd	VCVCVC	#a_ad_di_iv_vú_úd_d#	#ad_adi_div_ivú_vúd_úd#	0,52786789	933
consumidor	nom		3013	96,0237	3,4790	4,9918	895	10	2	adj,	10	1	1,60	CVCCVCVCVC	#c_co_on_ns_su_um_mi_id_do_or_r#	153817	#co_con_ons_nsu_sum_umi_mid_ido_dor_or#	32026	rodimusnoc	CVCVCVCCVC	#r_ro_od_di_im_mu_us_sn_no_oc_c#	#ro_rod_odi_dim_imu_mus_usn_sno_noc_oc#	0,65926601	934
organização	nom		3013	96,0237	3,4790	4,9918	895	11	1		9	7	1,70	VCCVCVCVCVV	#o_or_rg_ga_an_ni_iz_za_aç_çã_ão_o#	135559	#or_org_rga_gan_ani_niz_iza_zaç_açã_ção_ão#	22923	oãçazinagro	VVCVCVCVCCV	#o_oã_ãç_ça_az_zi_in_na_ag_gr_ro_o#	#oã_oãç_ãça_çaz_azi_zin_ina_nag_agr_gro_ro#	0,39782270	935
esses	gram	det	3012	95,9918	3,4789	4,9916	897	5	2	nom,	5	4	1,40	VCCVC	#e_es_ss_se_es_s#	167579	#es_ess_sse_ses_es#	21067	sesse	CVCCV	#s_se_es_ss_se_e#	#se_ses_ess_sse_se#	0,67062925	936
troca	nom		3012	95,9918	3,4789	4,9916	897	5	2	ver,	5	13	1,00	CCVCV	#t_tr_ro_oc_ca_a#	103687	#tr_tro_roc_oca_ca#	10513	acort	VCVCC	#a_ac_co_or_rt_t#	#ac_aco_cor_ort_rt#	0,01369240	937
atividades	nom		3004	95,7369	3,4777	4,9905	898	10	1		10	1	2,10	VCVCVCVCVC	#a_at_ti_iv_vi_id_da_ad_de_es_s#	234802	#at_ati_tiv_ivi_vid_ida_dad_ade_des_es#	38065	sedadivita	CVCVCVCVCV	#s_se_ed_da_ad_di_iv_vi_it_ta_a#	#se_sed_eda_dad_adi_div_ivi_vit_ita_ta#	0,85240065	938
documento	nom		3002	95,6731	3,4774	4,9902	899	9	2	ver,	9	3	1,70	CVCVCVCCV	#d_do_oc_cu_um_me_en_nt_to_o#	179524	#do_doc_ocu_cum_ume_men_ent_nto_to#	30006	otnemucod	VCCVCVCVC	#o_ot_tn_ne_em_mu_uc_co_od_d#	#ot_otn_tne_nem_emu_muc_uco_cod_od#	0,33446971	939
avaliação	nom		3001	95,6413	3,4773	4,9900	900	9	1		9	3	1,65	VCVCVVCVV	#a_av_va_al_li_ia_aç_çã_ão_o#	149022	#av_ava_val_ali_lia_iaç_açã_ção_ão#	25100	oãçailava	VVCVVCVCV	#o_oã_ãç_ça_ai_il_la_av_va_a#	#oã_oãç_ãça_çai_ail_ila_lav_ava_va#	0,09691324	940
d'sa	gram	prp+det	3000	95,6094	3,4771	4,9899	901	4	1		3	22	1,00	CSCV	#d_d'_'s_sa_a#	67838	#d'_d's_'sa_sa#	1316	as'd	VCSC	#a_as_s'_'d_d#	#as_as'_s'd_'d#	0,70151336	941
entrou	ver		2999	95,5775	3,4770	4,9898	902	6	1		6	2	1,75	VCCCVV	#e_en_nt_tr_ro_ou_u#	111081	#en_ent_ntr_tro_rou_ou#	26160	uortne	VVCCCV	#u_uo_or_rt_tn_ne_e#	#uo_uor_ort_rtn_tne_ne#	0,19927659	942
saiu	ver		2997	95,5138	3,4767	4,9895	903	4	1		4	11	1,35	CVVV	#s_sa_ai_iu_u#	33311	#sa_sai_aiu_iu#	2807	uias	VVVC	#u_ui_ia_as_s#	#ui_uia_ias_as#	0,69515737	943
caiu	ver		2995	95,4500	3,4764	4,9892	904	4	2	nom,	4	12	1,25	CVVV	#c_ca_ai_iu_u#	53803	#ca_cai_aiu_iu#	5895	uiac	VVVC	#u_ui_ia_ac_c#	#ui_uia_iac_ac#	0,90720462	944
computador	nom		2989	95,2588	3,4755	4,9883	905	10	1		10	1	1,60	CVCCVCVCVC	#c_co_om_mp_pu_ut_ta_ad_do_or_r#	177164	#co_com_omp_mpu_put_uta_tad_ado_dor_or#	41700	rodatupmoc	CVCVCVCCVC	#r_ro_od_da_at_tu_up_pm_mo_oc_c#	#ro_rod_oda_dat_atu_tup_upm_pmo_moc_oc#	0,35540201	945
agência	nom		2984	95,0995	3,4748	4,9876	907	7	1		2	1	1,85	VCVCCVV	#a_ag_gê_ên_nc_ci_ia_a#	110244	#ag_agê_gên_ênc_nci_cia_ia#	15163	aicnêga	VVCCVCV	#a_ai_ic_cn_nê_êg_ga_a#	#ai_aic_icn_cnê_nêg_êga_ga#	0,82832150	946
tinham	ver		2984	95,0995	3,4748	4,9876	907	6	1		6	4	1,65	CVCCVC	#t_ti_in_nh_ha_am_m#	100305	#ti_tin_inh_nha_ham_am#	18029	mahnit	CVCCVC	#m_ma_ah_hn_ni_it_t#	#ma_mah_ahn_hni_nit_it#	0,84871272	947
favor	nom		2976	94,8445	3,4736	4,9864	908	5	1		5	4	1,70	CVCVC	#f_fa_av_vo_or_r#	52074	#fa_fav_avo_vor_or#	4639	rovaf	CVCVC	#r_ro_ov_va_af_f#	#ro_rov_ova_vaf_af#	0,71179039	948
contratos	nom		2970	94,6533	3,4728	4,9855	910	9	2	adj,	9	3	1,55	CVCCCVCVC	#c_co_on_nt_tr_ra_at_to_os_s#	247661	#co_con_ont_ntr_tra_rat_ato_tos_os#	58050	sotartnoc	CVCVCCCVC	#s_so_ot_ta_ar_rt_tn_no_oc_c#	#so_sot_ota_tar_art_rtn_tno_noc_oc#	0,56935735	949
geral	nom		2970	94,6533	3,4728	4,9855	910	5	2	adj,	5	2	1,85	CVCVC	#g_ge_er_ra_al_l#	85603	#ge_ger_era_ral_al#	8339	lareg	CVCVC	#l_la_ar_re_eg_g#	#la_lar_are_reg_eg#	0,26548307	950
alto	adj		2960	94,3346	3,4713	4,9841	911	4	3	adv,nom,	4	15	1,00	VCCV	#a_al_lt_to_o#	97151	#al_alt_lto_to#	7076	otla	VCCV	#o_ot_tl_la_a#	#ot_otl_tla_la#	0,13732016	951
turma	nom		2957	94,2390	3,4709	4,9836	912	5	1		5	11	1,35	CVCCV	#t_tu_ur_rm_ma_a#	77397	#tu_tur_urm_rma_ma#	4745	amrut	VCCVC	#a_am_mr_ru_ut_t#	#am_amr_mru_rut_ut#	0,79185005	952
serem	ver		2956	94,2071	3,4707	4,9835	913	5	1		5	15	1,10	CVCVC	#s_se_er_re_em_m#	117027	#se_ser_ere_rem_em#	14459	meres	CVCVC	#m_me_er_re_es_s#	#me_mer_ere_res_es#	0,99034279	953
bens	nom		2954	94,1434	3,4704	4,9832	914	4	2	adj,	4	12	1,25	CVCC	#b_be_en_ns_s#	103082	#be_ben_ens_ns#	4222	sneb	CCVC	#s_sn_ne_eb_b#	#sn_sne_neb_eb#	0,27896426	954
amor	nom		2934	93,5060	3,4675	4,9802	915	4	1		4	7	1,20	VCVC	#a_am_mo_or_r#	85326	#am_amo_mor_or#	6952	roma	CVCV	#r_ro_om_ma_a#	#ro_rom_oma_ma#	0,78709411	955
sai	ver		2932	93,4422	3,4672	4,9799	916	3	1		2	35	1,00	CVV	#s_sa_ai_i#	30792	#sa_sai_ai#	2500	ias	VVC	#i_ia_as_s#	#ia_ias_as#	0,12496680	956
terão	ver		2927	93,2829	3,4664	4,9792	917	5	1		5	18	1,00	CVCVV	#t_te_er_rã_ão_o#	105111	#te_ter_erã_rão_ão#	13463	oãret	VVCVC	#o_oã_ãr_re_et_t#	#oã_oãr_ãre_ret_et#	0,72852459	957
investimentos	nom		2922	93,1235	3,4657	4,9785	918	13	1		13	0	2,40	VCCVCCVCVCCVC	#i_in_nv_ve_es_st_ti_im_me_en_nt_to_os_s#	288440	#in_inv_nve_ves_est_sti_tim_ime_men_ent_nto_tos_os#	67631	sotnemitsevni	CVCCVCVCCVCCV	#s_so_ot_tn_ne_em_mi_it_ts_se_ev_vn_ni_i#	#so_sot_otn_tne_nem_emi_mit_its_tse_sev_evn_vni_ni#	0,77488889	958
'colas	nom		2921	93,0917	3,4655	4,9783	919	6	1		5	30	1,00	SCVCVC	#'_'c_co_ol_la_as_s#	136810	#'c_'co_col_ola_las_as#	24704	saloc'	CVCVCS	#s_sa_al_lo_oc_c'_'#	#sa_sal_alo_loc_oc'_c'#	0,68786420	959
r	nom		2918	92,9961	3,4651	4,9779	920	1	1		1	168	1,00	C	#r_r#	23742	#r#	1	r	C	#r_r#	#r#	0,39109370	960
médico	nom		2911	92,7730	3,4640	4,9768	921	6	2	adj,	6	8	1,30	CVCVCV	#m_mé_éd_di_ic_co_o#	106420	#mé_méd_édi_dic_ico_co#	9015	ocidém	VCVCVC	#o_oc_ci_id_dé_ém_m#	#oc_oci_cid_idé_dém_ém#	0,93068048	962
desempenho	nom		2910	92,7411	3,4639	4,9767	923	10	1		10	3	1,55	CVCVCCVCCV	#d_de_es_se_em_mp_pe_en_nh_ho_o#	199985	#de_des_ese_sem_emp_mpe_pen_enh_nho_ho#	30946	ohnepmesed	VCCVCCVCVC	#o_oh_hn_ne_ep_pm_me_es_se_ed_d#	#oh_ohn_hne_nep_epm_pme_mes_ese_sed_ed#	0,85905475	963
números	nom		2910	92,7411	3,4639	4,9767	923	7	1		7	4	1,60	CVCVCVC	#n_nú_úm_me_er_ro_os_s#	144599	#nú_núm_úme_mer_ero_ros_os#	26233	soremún	CVCVCVC	#s_so_or_re_em_mú_ún_n#	#so_sor_ore_rem_emú_mún_ún#	0,82326322	964
superior	adj		2909	92,7092	3,4637	4,9765	924	8	2	nom,	8	1	1,75	CVCVCVVC	#s_su_up_pe_er_ri_io_or_r#	116138	#su_sup_upe_per_eri_rio_ior_or#	19045	roirepus	CVVCVCVC	#r_ro_oi_ir_re_ep_pu_us_s#	#ro_roi_oir_ire_rep_epu_pus_us#	0,30453954	965
haverá	ver		2907	92,6455	3,4634	4,9762	926	6	1		5	1	1,80	CVCVCV	#h_ha_av_ve_er_rá_á#	55630	#ha_hav_ave_ver_erá_rá#	6350	árevah	VCVCVC	#á_ár_re_ev_va_ah_h#	#ár_áre_rev_eva_vah_ah#	0,63171273	966
tendência	nom		2907	92,6455	3,4634	4,9762	926	9	1		7	3	1,55	CVCCVCCVV	#t_te_en_nd_dê_ên_nc_ci_ia_a#	155922	#te_ten_end_ndê_dên_ênc_nci_cia_ia#	21677	aicnêdnet	VVCCVCCVC	#a_ai_ic_cn_nê_êd_dn_ne_et_t#	#ai_aic_icn_cnê_nêd_êdn_dne_net_et#	0,35916398	967
médio	adj		2902	92,4862	3,4627	4,9755	927	5	2	nom,	5	6	1,45	CVCVV	#m_mé_éd_di_io_o#	75442	#mé_méd_édi_dio_io#	3676	oidém	VVCVC	#o_oi_id_dé_ém_m#	#oi_oid_idé_dém_ém#	0,37417864	968
operações	nom		2899	92,3905	3,4622	4,9750	928	9	1		9	1	1,85	VCVCVCVVC	#o_op_pe_er_ra_aç_çõ_õe_es_s#	172250	#op_ope_per_era_raç_açõ_çõe_ões_es#	24107	seõçarepo	CVVCVCVCV	#s_se_eõ_õç_ça_ar_re_ep_po_o#	#se_seõ_eõç_õça_çar_are_rep_epo_po#	0,43316344	969
república	nom		2898	92,3587	3,4621	4,9749	929	9	2	adj,	9	0	2,25	CVCVCCVCV	#r_re_ep_pú_úb_bl_li_ic_ca_a#	142740	#re_rep_epú_púb_úbl_bli_lic_ica_ca#	24727	acilbúper	VCVCCVCVC	#a_ac_ci_il_lb_bú_úp_pe_er_r#	#ac_aci_cil_ilb_lbú_búp_úpe_per_er#	0,70771319	970
carta	nom		2896	92,2949	3,4618	4,9746	931	5	1		5	24	1,00	CVCCV	#c_ca_ar_rt_ta_a#	146045	#ca_car_art_rta_ta#	15738	atrac	VCCVC	#a_at_tr_ra_ac_c#	#at_atr_tra_rac_ac#	0,63447503	971
década	nom		2896	92,2949	3,4618	4,9746	931	6	1		6	2	1,75	CVCVCV	#d_dé_éc_ca_ad_da_a#	127930	#dé_déc_éca_cad_ada_da#	18689	adacéd	VCVCVC	#a_ad_da_ac_cé_éd_d#	#ad_ada_dac_acé_céd_éd#	0,53548552	972
atividade	nom		2887	92,0081	3,4604	4,9732	933	9	1		9	0	1,80	VCVCVCVCV	#a_at_ti_iv_vi_id_da_ad_de_e#	172779	#at_ati_tiv_ivi_vid_ida_dad_ade_de#	22845	edadivita	VCVCVCVCV	#e_ed_da_ad_di_iv_vi_it_ta_a#	#ed_eda_dad_adi_div_ivi_vit_ita_ta#	0,01311146	973
nove	num		2887	92,0081	3,4604	4,9732	933	4	2	nom,	4	22	1,00	CVCV	#n_no_ov_ve_e#	49356	#no_nov_ove_ve#	2377	evon	VCVC	#e_ev_vo_on_n#	#ev_evo_von_on#	0,75789836	974
acaba	ver		2884	91,9125	3,4600	4,9728	934	5	1		4	8	1,35	VCVCV	#a_ac_ca_ab_ba_a#	102890	#ac_aca_cab_aba_ba#	5191	abaca	VCVCV	#a_ab_ba_ac_ca_a#	#ab_aba_bac_aca_ca#	0,72028326	975
quarta-feira	nom		2883	91,8806	3,4598	4,9726	935	12	1		12	1	2,85	CVVCCV-CVVCV	#q_qu_ua_ar_rt_ta_a-_-f_fe_ei_ir_ra_a#	177795	#qu_qua_uar_art_rta_ta-_a-f_-fe_fei_eir_ira_ra#	18566	arief-atrauq	VCVVC-VCCVVC	#a_ar_ri_ie_ef_f-_-a_at_tr_ra_au_uq_q#	#ar_ari_rie_ief_ef-_f-a_-at_atr_tra_rau_auq_uq#	0,02728378	976
entretanto	adv		2880	91,7850	3,4594	4,9722	936	10	1		8	2	2,35	VCCCVCVCCV	#e_en_nt_tr_re_et_ta_an_nt_to_o#	254251	#en_ent_ntr_tre_ret_eta_tan_ant_nto_to#	39797	otnatertne	VCCVCVCCCV	#o_ot_tn_na_at_te_er_rt_tn_ne_e#	#ot_otn_tna_nat_ate_ter_ert_rtn_tne_ne#	0,68547649	977
casas	nom		2879	91,7531	3,4592	4,9720	937	5	2	ver,	5	25	1,00	CVCVC	#c_ca_as_sa_as_s#	166545	#ca_cas_asa_sas_as#	27481	sasac	CVCVC	#s_sa_as_sa_ac_c#	#sa_sas_asa_sac_ac#	0,66619415	978
tanto	gram	det	2877	91,6894	3,4589	4,9717	938	5	3	adv,nom,	5	26	1,00	CVCCV	#t_ta_an_nt_to_o#	138449	#ta_tan_ant_nto_to#	15698	otnat	VCCVC	#o_ot_tn_na_at_t#	#ot_otn_tna_nat_at#	0,32967007	979
pais	nom		2874	91,5938	3,4585	4,9713	939	4	1		3	34	1,00	CVVC	#p_pa_ai_is_s#	106396	#pa_pai_ais_is#	8639	siap	CVVC	#s_si_ia_ap_p#	#si_sia_iap_ap#	0,52375076	980
membros	nom		2873	91,5619	3,4583	4,9711	941	7	1		6	3	1,70	CVCCCVC	#m_me_em_mb_br_ro_os_s#	148870	#me_mem_emb_mbr_bro_ros_os#	28955	sorbmem	CVCCCVC	#s_so_or_rb_bm_me_em_m#	#so_sor_orb_rbm_bme_mem_em#	0,74962699	981
trabalhos	nom		2873	91,5619	3,4583	4,9711	941	9	1		9	4	1,45	CCVCVCCVC	#t_tr_ra_ab_ba_al_lh_ho_os_s#	179117	#tr_tra_rab_aba_bal_alh_lho_hos_os#	36289	sohlabart	CVCCVCVCC	#s_so_oh_hl_la_ab_ba_ar_rt_t#	#so_soh_ohl_hla_lab_aba_bar_art_rt#	0,81492576	982
§	gram	pu	2872	91,5301	3,4582	4,9710	942	1	1		0	168	1,00	S	#§_§#	2	#§#	1	§	S	#§_§#	#§#	0,35867686	983
piloto	nom		2869	91,4345	3,4577	4,9705	943	6	1		6	3	1,65	CVCVCV	#p_pi_il_lo_ot_to_o#	97316	#pi_pil_ilo_lot_oto_to#	6679	otolip	VCVCVC	#o_ot_to_ol_li_ip_p#	#ot_oto_tol_oli_lip_ip#	0,31337370	984
análise	nom		2866	91,3388	3,4573	4,9701	944	7	1		2	2	2,00	VCVCVCV	#a_an_ná_ál_li_is_se_e#	126145	#an_aná_nál_áli_lis_ise_se#	14352	esilána	VCVCVCV	#e_es_si_il_lá_án_na_a#	#es_esi_sil_ilá_lán_ána_na#	0,22807625	985
loja	nom		2859	91,1158	3,4562	4,9690	945	4	1		4	8	1,50	CVCV	#l_lo_oj_ja_a#	56585	#lo_loj_oja_ja#	985	ajol	VCVC	#a_aj_jo_ol_l#	#aj_ajo_jol_ol#	0,36262575	986
i	nom		2858	91,0839	3,4561	4,9688	946	1	2	adj,	1	167	1,00	V	#i_i#	13878	#i#	2	i	V	#i_i#	#i#	0,73970779	987
fora	ver		2852	90,8927	3,4551	4,9679	947	4	3	adv,nom,	4	39	1,00	CVCV	#f_fo_or_ra_a#	105003	#fo_for_ora_ra#	11054	arof	VCVC	#a_ar_ro_of_f#	#ar_aro_rof_of#	0,81840347	988
exposição	nom		2851	90,8608	3,4550	4,9678	948	9	1		7	1	1,90	VCCVCVCVV	#e_ex_xp_po_os_si_iç_çã_ão_o#	122400	#ex_exp_xpo_pos_osi_siç_içã_ção_ão#	16915	oãçisopxe	VVCVCVCCV	#o_oã_ãç_çi_is_so_op_px_xe_e#	#oã_oãç_ãçi_çis_iso_sop_opx_pxe_xe#	0,92280887	989
desta	gram	prp+det	2844	90,6377	3,4539	4,9667	949	5	1		5	25	1,00	CVCCV	#d_de_es_st_ta_a#	153910	#de_des_est_sta_ta#	35242	atsed	VCCVC	#a_at_ts_se_ed_d#	#at_ats_tse_sed_ed#	0,61114398	990
perder	ver		2843	90,6058	3,4538	4,9666	950	6	1		6	5	1,40	CVCCVC	#p_pe_er_rd_de_er_r#	111307	#pe_per_erd_rde_der_er#	12799	redrep	CVCCVC	#r_re_ed_dr_re_ep_p#	#re_red_edr_dre_rep_ep#	0,55488389	992
tempos	nom		2840	90,5102	3,4533	4,9661	951	6	1		6	5	1,30	CVCCVC	#t_te_em_mp_po_os_s#	144006	#te_tem_emp_mpo_pos_os#	28889	sopmet	CVCCVC	#s_so_op_pm_me_et_t#	#so_sop_opm_pme_met_et#	0,23405544	993
grau	nom		2837	90,4146	3,4529	4,9656	953	4	1		4	5	1,60	CCVV	#g_gr_ra_au_u#	49312	#gr_gra_rau_au#	3333	uarg	VVCC	#u_ua_ar_rg_g#	#ua_uar_arg_rg#	0,58646762	994
ouro	nom		2837	90,4146	3,4529	4,9656	953	4	1		4	23	1,00	VVCV	#o_ou_ur_ro_o#	74362	#ou_our_uro_ro#	3480	oruo	VCVV	#o_or_ru_uo_o#	#or_oru_ruo_uo#	0,61801048	995
banda	nom		2836	90,3827	3,4527	4,9655	955	5	1		5	16	1,00	CVCCV	#b_ba_an_nd_da_a#	110967	#ba_ban_and_nda_da#	17829	adnab	VCCVC	#a_ad_dn_na_ab_b#	#ad_adn_dna_nab_ab#	0,23440087	996
televisão	nom		2836	90,3827	3,4527	4,9655	955	9	1		9	1	2,40	CVCVCVCVV	#t_te_el_le_ev_vi_is_sã_ão_o#	122871	#te_tel_ele_lev_evi_vis_isã_são_ão#	13725	oãsivelet	VVCVCVCVC	#o_oã_ãs_si_iv_ve_el_le_et_t#	#oã_oãs_ãsi_siv_ive_vel_ele_let_et#	0,55881172	997
sala	nom		2835	90,3509	3,4526	4,9653	956	4	1		4	42	1,00	CVCV	#s_sa_al_la_a#	94349	#sa_sal_ala_la#	6682	alas	VCVC	#a_al_la_as_s#	#al_ala_las_as#	0,34690721	998
essas	gram	det	2833	90,2871	3,4522	4,9650	957	5	1		4	6	1,25	VCCVC	#e_es_ss_sa_as_s#	154371	#es_ess_ssa_sas_as#	27854	sasse	CVCCV	#s_sa_as_ss_se_e#	#sa_sas_ass_sse_se#	0,33870525	999
amigo	nom		2831	90,2234	3,4519	4,9647	958	5	2	adj,	5	3	1,55	VCVCV	#a_am_mi_ig_go_o#	100717	#am_ami_mig_igo_go#	3183	ogima	VCVCV	#o_og_gi_im_ma_a#	#og_ogi_gim_ima_ma#	0,95882637	1000
baixa	adj		2830	90,1915	3,4518	4,9646	959	5	3	nom,ver,	5	12	1,00	CVVCV	#b_ba_ai_ix_xa_a#	59421	#ba_bai_aix_ixa_xa#	3295	axiab	VCVVC	#a_ax_xi_ia_ab_b#	#ax_axi_xia_iab_ab#	0,00233687	1001
veículos	nom		2825	90,0322	3,4510	4,9638	960	8	1		8	2	2,00	CVVCVCVC	#v_ve_eí_íc_cu_ul_lo_os_s#	120271	#ve_veí_eíc_ícu_cul_ulo_los_os#	27412	solucíev	CVCVCVVC	#s_so_ol_lu_uc_cí_íe_ev_v#	#so_sol_olu_luc_ucí_cíe_íev_ev#	0,02203230	1002
fizeram	ver		2814	89,6816	3,4493	4,9621	961	7	1		7	2	1,85	CVCVCVC	#f_fi_iz_ze_er_ra_am_m#	115548	#fi_fiz_ize_zer_era_ram_am#	19164	marezif	CVCVCVC	#m_ma_ar_re_ez_zi_if_f#	#ma_mar_are_rez_ezi_zif_if#	0,32151629	1003
quanto	gram	det	2813	89,6497	3,4492	4,9619	962	6	3	adv,nom,	6	10	1,30	CVVCCV	#q_qu_ua_an_nt_to_o#	116712	#qu_qua_uan_ant_nto_to#	15495	otnauq	VCCVVC	#o_ot_tn_na_au_uq_q#	#ot_otn_tna_nau_auq_uq#	0,75781363	1004
neste	gram	prp+det	2810	89,5541	3,4487	4,9615	964	5	1		5	19	1,00	CVCCV	#n_ne_es_st_te_e#	108281	#ne_nes_est_ste_te#	14717	etsen	VCCVC	#e_et_ts_se_en_n#	#et_ets_tse_sen_en#	0,35011730	1005
pois	adv		2810	89,5541	3,4487	4,9615	964	4	3	gram,nom,	4	11	1,10	CVVC	#p_po_oi_is_s#	101330	#po_poi_ois_is#	5948	siop	CVVC	#s_si_io_op_p#	#si_sio_iop_op#	0,57676887	1006
leva	ver		2807	89,4585	3,4482	4,9610	965	4	2	nom,	4	25	1,00	CVCV	#l_le_ev_va_a#	67984	#le_lev_eva_va#	5233	avel	VCVC	#a_av_ve_el_l#	#av_ave_vel_el#	0,26642694	1007
b	nom		2806	89,4267	3,4481	4,9609	967	1	2	num,	1	167	1,00	C	#b_b#	6813	#b#	2	b	C	#b_b#	#b#	0,00765937	1008
disputa	nom		2806	89,4267	3,4481	4,9609	967	7	2	ver,	7	3	1,60	CVCCVCV	#d_di_is_sp_pu_ut_ta_a#	121612	#di_dis_isp_spu_put_uta_ta#	11701	atupsid	VCVCCVC	#a_at_tu_up_ps_si_id_d#	#at_atu_tup_ups_psi_sid_id#	0,19671446	1009
ambos	gram	det	2804	89,3629	3,4478	4,9606	968	5	1		3	1	1,75	VCCVC	#a_am_mb_bo_os_s#	137243	#am_amb_mbo_bos_os#	24405	sobma	CVCCV	#s_so_ob_bm_ma_a#	#so_sob_obm_bma_ma#	0,68955246	1010
mostrar	ver		2800	89,2354	3,4472	4,9599	970	7	1		7	4	1,35	CVCCCVC	#m_mo_os_st_tr_ra_ar_r#	157738	#mo_mos_ost_str_tra_rar_ar#	24135	rartsom	CVCCCVC	#r_ra_ar_rt_ts_so_om_m#	#ra_rar_art_rts_tso_som_om#	0,52374269	1011
paz	nom		2800	89,2354	3,4472	4,9599	970	3	2	adj,	3	29	1,00	CVC	#p_pa_az_z#	30009	#pa_paz_az#	3514	zap	CVC	#z_za_ap_p#	#za_zap_ap#	0,68378577	1012
dizem	ver		2798	89,1717	3,4468	4,9596	972	5	1		5	8	1,50	CVCVC	#d_di_iz_ze_em_m#	65180	#di_diz_ize_zem_em#	9345	mezid	CVCVC	#m_me_ez_zi_id_d#	#me_mez_ezi_zid_id#	0,07854175	1013
horário	nom		2798	89,1717	3,4468	4,9596	972	7	2	adj,	7	2	1,70	CVCVCVV	#h_ho_or_rá_ár_ri_io_o#	104656	#ho_hor_orá_rár_ári_rio_io#	8483	oirároh	VVCVCVC	#o_oi_ir_rá_ár_ro_oh_h#	#oi_oir_irá_rár_áro_roh_oh#	0,33295397	1014
relatório	nom		2794	89,0442	3,4462	4,9590	973	9	1		9	1	2,05	CVCVCVCVV	#r_re_el_la_at_tó_ór_ri_io_o#	154584	#re_rel_ela_lat_ató_tór_óri_rio_io#	21798	oirótaler	VVCVCVCVC	#o_oi_ir_ró_ót_ta_al_le_er_r#	#oi_oir_iró_rót_óta_tal_ale_ler_er#	0,84540023	1015
solução	nom		2793	89,0123	3,4461	4,9588	974	7	1		7	3	1,75	CVCVCVV	#s_so_ol_lu_uç_çã_ão_o#	84487	#so_sol_olu_luç_uçã_ção_ão#	12918	oãçulos	VVCVCVC	#o_oã_ãç_çu_ul_lo_os_s#	#oã_oãç_ãçu_çul_ulo_los_os#	0,04384457	1016
partes	nom		2792	88,9805	3,4459	4,9587	976	6	2	ver,	6	8	1,20	CVCCVC	#p_pa_ar_rt_te_es_s#	175467	#pa_par_art_rte_tes_es#	21345	setrap	CVCCVC	#s_se_et_tr_ra_ap_p#	#se_set_etr_tra_rap_ap#	0,24232805	1017
votação	nom		2792	88,9805	3,4459	4,9587	976	7	1		5	9	1,55	CVCVCVV	#v_vo_ot_ta_aç_çã_ão_o#	95270	#vo_vot_ota_taç_açã_ção_ão#	14288	oãçatov	VVCVCVC	#o_oã_ãç_ça_at_to_ov_v#	#oã_oãç_ãça_çat_ato_tov_ov#	0,46211753	1018
fala	ver		2787	88,8211	3,4451	4,9579	977	4	3	adj,nom,	4	45	1,00	CVCV	#f_fa_al_la_a#	82460	#fa_fal_ala_la#	5910	alaf	VCVC	#a_al_la_af_f#	#al_ala_laf_af#	0,57170136	1019
metade	nom		2780	88,5980	3,4440	4,9568	979	6	2	adv,	6	2	1,75	CVCVCV	#m_me_et_ta_ad_de_e#	138118	#me_met_eta_tad_ade_de#	14466	edatem	VCVCVC	#e_ed_da_at_te_em_m#	#ed_eda_dat_ate_tem_em#	0,11476669	1020
quero	ver		2780	88,5980	3,4440	4,9568	979	5	1		5	8	1,10	CVVCV	#q_qu_ue_er_ro_o#	93488	#qu_que_uer_ero_ro#	8259	oreuq	VCVVC	#o_or_re_eu_uq_q#	#or_ore_reu_euq_uq#	0,64218177	1021
modelos	nom		2779	88,5662	3,4439	4,9567	980	7	1		7	4	1,50	CVCVCVC	#m_mo_od_de_el_lo_os_s#	151575	#mo_mod_ode_del_elo_los_os#	28422	soledom	CVCVCVC	#s_so_ol_le_ed_do_om_m#	#so_sol_ole_led_edo_dom_om#	0,02767746	1022
notas	nom		2775	88,4387	3,4433	4,9560	981	5	2	ver,	5	23	1,00	CVCVC	#n_no_ot_ta_as_s#	125853	#no_not_ota_tas_as#	24088	saton	CVCVC	#s_sa_at_to_on_n#	#sa_sat_ato_ton_on#	0,02871710	1023
foto	nom		2771	88,3112	3,4426	4,9554	982	4	1		3	34	1,00	CVCV	#f_fo_ot_to_o#	70238	#fo_fot_oto_to#	6159	otof	VCVC	#o_ot_to_of_f#	#ot_oto_tof_of#	0,96391917	1024
algo	gram	spec	2770	88,2793	3,4425	4,9553	983	4	2	adv,	4	14	1,00	VCCV	#a_al_lg_go_o#	84717	#al_alg_lgo_go#	3011	ogla	VCCV	#o_og_gl_la_a#	#og_ogl_gla_la#	0,01541092	1025
meia	adj		2768	88,2156	3,4422	4,9549	984	4	3	nom,num,	4	33	1,00	CVVV	#m_me_ei_ia_a#	95522	#me_mei_eia_ia#	9522	aiem	VVVC	#a_ai_ie_em_m#	#ai_aie_iem_em#	0,90694172	1026
projetos	nom		2766	88,1519	3,4419	4,9546	985	8	1		8	2	1,75	CCVCVCVC	#p_pr_ro_oj_je_et_to_os_s#	154943	#pr_pro_roj_oje_jet_eto_tos_os#	36113	sotejorp	CVCVCVCC	#s_so_ot_te_ej_jo_or_rp_p#	#so_sot_ote_tej_ejo_jor_orp_rp#	0,90340940	1027
ciência	nom		2763	88,0563	3,4414	4,9542	986	7	1		7	2	1,85	CVVCCVV	#c_ci_iê_ên_nc_ci_ia_a#	118587	#ci_ciê_iên_ênc_nci_cia_ia#	15290	aicnêic	VVCCVVC	#a_ai_ic_cn_nê_êi_ic_c#	#ai_aic_icn_cnê_nêi_êic_ic#	0,96131960	1028
informou	ver		2762	88,0244	3,4412	4,9540	987	8	1		8	0	1,90	VCCVCCVV	#i_in_nf_fo_or_rm_mo_ou_u#	86374	#in_inf_nfo_for_orm_rmo_mou_ou#	15909	uomrofni	VVCCVCCV	#u_uo_om_mr_ro_of_fn_ni_i#	#uo_uom_omr_mro_rof_ofn_fni_ni#	0,02884745	1029
café	nom		2759	87,9288	3,4408	4,9535	988	4	1		4	1	1,80	CVCV	#c_ca_af_fé_é#	46810	#ca_caf_afé_fé#	5227	éfac	VCVC	#é_éf_fa_ac_c#	#éf_éfa_fac_ac#	0,59560963	1030
norte	adj		2753	87,7376	3,4398	4,9526	990	5	2	nom,	5	11	1,30	CVCCV	#n_no_or_rt_te_e#	84831	#no_nor_ort_rte_te#	10641	etron	VCCVC	#e_et_tr_ro_on_n#	#et_etr_tro_ron_on#	0,09864462	1031
questões	nom		2753	87,7376	3,4398	4,9526	990	8	1		7	1	2,45	CVVCCVVC	#q_qu_ue_es_st_tõ_õe_es_s#	153573	#qu_que_ues_est_stõ_tõe_ões_es#	22276	seõtseuq	CVVCCVVC	#s_se_eõ_õt_ts_se_eu_uq_q#	#se_seõ_eõt_õts_tse_seu_euq_uq#	0,36201993	1032
custa	ver		2749	87,6101	3,4392	4,9520	992	5	2	nom,	5	14	1,00	CVCCV	#c_cu_us_st_ta_a#	115511	#cu_cus_ust_sta_ta#	13729	atsuc	VCCVC	#a_at_ts_su_uc_c#	#at_ats_tsu_suc_uc#	0,04711464	1033
vontade	nom		2749	87,6101	3,4392	4,9520	992	7	1		7	1	1,75	CVCCVCV	#v_vo_on_nt_ta_ad_de_e#	154764	#vo_von_ont_nta_tad_ade_de#	17201	edatnov	VCVCCVC	#e_ed_da_at_tn_no_ov_v#	#ed_eda_dat_atn_tno_nov_ov#	0,22263202	1034
ali	adv		2743	87,4189	3,4382	4,9510	993	3	1		2	16	1,00	VCV	#a_al_li_i#	57092	#al_ali_li#	6927	ila	VCV	#i_il_la_a#	#il_ila_la#	0,90323522	1035
doença	nom		2735	87,1639	3,4370	4,9497	994	6	1		6	1	1,80	CVVCCV	#d_do_oe_en_nç_ça_a#	117640	#do_doe_oen_enç_nça_ça#	2659	açneod	VCCVVC	#a_aç_çn_ne_eo_od_d#	#aç_açn_çne_neo_eod_od#	0,05439255	1036
continuar	ver		2732	87,0683	3,4365	4,9493	995	9	1		9	4	1,55	CVCCVCVVC	#c_co_on_nt_ti_in_nu_ua_ar_r#	178022	#co_con_ont_nti_tin_inu_nua_uar_ar#	33362	raunitnoc	CVVCVCCVC	#r_ra_au_un_ni_it_tn_no_oc_c#	#ra_rau_aun_uni_nit_itn_tno_noc_oc#	0,03461839	1037
palavra	nom		2729	86,9727	3,4360	4,9488	996	7	2	adj,	7	4	1,50	CVCVCCV	#p_pa_al_la_av_vr_ra_a#	141006	#pa_pal_ala_lav_avr_vra_ra#	10857	arvalap	VCCVCVC	#a_ar_rv_va_al_la_ap_p#	#ar_arv_rva_val_ala_lap_ap#	0,16466611	1038
liberdade	nom		2727	86,9089	3,4357	4,9485	997	9	1		9	2	1,95	CVCVCCVCV	#l_li_ib_be_er_rd_da_ad_de_e#	149219	#li_lib_ibe_ber_erd_rda_dad_ade_de#	13333	edadrebil	VCVCCVCVC	#e_ed_da_ad_dr_re_eb_bi_il_l#	#ed_eda_dad_adr_dre_reb_ebi_bil_il#	0,01453080	1039
efeitos	nom		2721	86,7177	3,4347	4,9475	998	7	1		7	3	1,55	VCVVCVC	#e_ef_fe_ei_it_to_os_s#	143878	#ef_efe_fei_eit_ito_tos_os#	28650	sotiefe	CVCVVCV	#s_so_ot_ti_ie_ef_fe_e#	#so_sot_oti_tie_ief_efe_fe#	0,25023680	1040
filha	nom		2720	86,6859	3,4346	4,9473	1000	5	1		5	17	1,00	CVCCV	#f_fi_il_lh_ha_a#	74879	#fi_fil_ilh_lha_ha#	6467	ahlif	VCCVC	#a_ah_hl_li_if_f#	#ah_ahl_hli_lif_if#	0,93700640	1041
longe	adv		2720	86,6859	3,4346	4,9473	1000	5	1		5	5	1,45	CVCCV	#l_lo_on_ng_ge_e#	65511	#lo_lon_ong_nge_ge#	2235	egnol	VCCVC	#e_eg_gn_no_ol_l#	#eg_egn_gno_nol_ol#	0,59663936	1042
material	nom		2719	86,6540	3,4344	4,9472	1001	8	2	adj,	8	4	1,50	CVCVCVVC	#m_ma_at_te_er_ri_ia_al_l#	140523	#ma_mat_ate_ter_eri_ria_ial_al#	22556	lairetam	CVVCVCVC	#l_la_ai_ir_re_et_ta_am_m#	#la_lai_air_ire_ret_eta_tam_am#	0,44794395	1043
processos	nom		2717	86,5902	3,4341	4,9469	1002	9	1		9	5	1,50	CCVCVCCVC	#p_pr_ro_oc_ce_es_ss_so_os_s#	192714	#pr_pro_roc_oce_ces_ess_sso_sos_os#	39018	sossecorp	CVCCVCVCC	#s_so_os_ss_se_ec_co_or_rp_p#	#so_sos_oss_sse_sec_eco_cor_orp_rp#	0,46273463	1044
delas	gram	prp+pers	2714	86,4946	3,4336	4,9464	1003	5	1		5	12	1,10	CVCVC	#d_de_el_la_as_s#	147165	#de_del_ela_las_as#	34124	saled	CVCVC	#s_sa_al_le_ed_d#	#sa_sal_ale_led_ed#	0,79566452	1045
ato	nom		2707	86,2715	3,4325	4,9453	1004	3	1		2	34	1,00	VCV	#a_at_to_o#	89467	#at_ato_to#	6722	ota	VCV	#o_ot_ta_a#	#ot_ota_ta#	0,61538469	1046
mudar	ver		2705	86,2078	3,4322	4,9449	1005	5	1		5	6	1,40	CVCVC	#m_mu_ud_da_ar_r#	75905	#mu_mud_uda_dar_ar#	7566	radum	CVCVC	#r_ra_ad_du_um_m#	#ra_rad_adu_dum_um#	0,52585854	1047
opção	nom		2701	86,0803	3,4315	4,9443	1006	5	1		5	1	1,75	VCCVV	#o_op_pç_çã_ão_o#	60294	#op_opç_pçã_ção_ão#	9959	oãçpo	VVCCV	#o_oã_ãç_çp_po_o#	#oã_oãç_ãçp_çpo_po#	0,20227837	1048
treinador	nom		2698	85,9847	3,4310	4,9438	1007	9	1		9	1	1,80	CCVVCVCVC	#t_tr_re_ei_in_na_ad_do_or_r#	186023	#tr_tre_rei_ein_ina_nad_ado_dor_or#	32768	rodaniert	CVCVCVVCC	#r_ro_od_da_an_ni_ie_er_rt_t#	#ro_rod_oda_dan_ani_nie_ier_ert_rt#	0,67828665	1049
fechou	ver		2695	85,8891	3,4306	4,9433	1008	6	1		6	2	1,60	CVCCVV	#f_fe_ec_ch_ho_ou_u#	41548	#fe_fec_ech_cho_hou_ou#	5612	uohcef	VVCCVC	#u_uo_oh_hc_ce_ef_f#	#uo_uoh_ohc_hce_cef_ef#	0,45550306	1050
importantes	adj		2693	85,8254	3,4302	4,9430	1009	11	1		11	1	1,75	VCCVCCVCCVC	#i_im_mp_po_or_rt_ta_an_nt_te_es_s#	241603	#im_imp_mpo_por_ort_rta_tan_ant_nte_tes_es#	38815	setnatropmi	CVCCVCCVCCV	#s_se_et_tn_na_at_tr_ro_op_pm_mi_i#	#se_set_etn_tna_nat_atr_tro_rop_opm_pmi_mi#	0,91699862	1051
vê	ver		2689	85,6979	3,4296	4,9424	1010	2	2	nom,	2	41	1,00	CV	#v_vê_ê#	5446	#vê_vê#	50	êv	VC	#ê_êv_v#	#êv_êv#	0,32711273	1052
veio	ver		2687	85,6341	3,4293	4,9420	1011	4	2	nom,	4	19	1,00	CVVV	#v_ve_ei_io_o#	74984	#ve_vei_eio_io#	5298	oiev	VVVC	#o_oi_ie_ev_v#	#oi_oie_iev_ev#	0,71518702	1053
armas	nom		2686	85,6023	3,4291	4,9419	1014	5	2	ver,	5	9	1,05	VCCVC	#a_ar_rm_ma_as_s#	155559	#ar_arm_rma_mas_as#	24018	samra	CVCCV	#s_sa_am_mr_ra_a#	#sa_sam_amr_mra_ra#	0,20653501	1054
conseguir	ver		2686	85,6023	3,4291	4,9419	1014	9	1		9	3	1,60	CVCCVCVVC	#c_co_on_ns_se_eg_gu_ui_ir_r#	123378	#co_con_ons_nse_seg_egu_gui_uir_ir#	25634	riugesnoc	CVVCVCCVC	#r_ri_iu_ug_ge_es_sn_no_oc_c#	#ri_riu_iug_uge_ges_esn_sno_noc_oc#	0,50933487	1055
tomar	ver		2686	85,6023	3,4291	4,9419	1014	5	1		5	16	1,00	CVCVC	#t_to_om_ma_ar_r#	82497	#to_tom_oma_mar_ar#	9252	ramot	CVCVC	#r_ra_am_mo_ot_t#	#ra_ram_amo_mot_ot#	0,41214164	1056
idéias	nom		2683	85,5067	3,4286	4,9414	1015	6	1		6	1	1,80	VCVVVC	#i_id_dé_éi_ia_as_s#	124958	#id_idé_déi_éia_ias_as#	21082	saiédi	CVVVCV	#s_sa_ai_ié_éd_di_i#	#sa_sai_aié_iéd_édi_di#	0,94374952	1057
alimentos	nom		2682	85,4748	3,4285	4,9412	1016	9	1		9	2	1,70	VCVCVCCVC	#a_al_li_im_me_en_nt_to_os_s#	230039	#al_ali_lim_ime_men_ent_nto_tos_os#	56439	sotnemila	CVCCVCVCV	#s_so_ot_tn_ne_em_mi_il_la_a#	#so_sot_otn_tne_nem_emi_mil_ila_la#	0,42071311	1058
realizada	ver		2679	85,3792	3,4280	4,9408	1017	9	1		9	3	1,70	CVVCVCVCV	#r_re_ea_al_li_iz_za_ad_da_a#	182757	#re_rea_eal_ali_liz_iza_zad_ada_da#	43638	adazilaer	VCVCVCVVC	#a_ad_da_az_zi_il_la_ae_er_r#	#ad_ada_daz_azi_zil_ila_lae_aer_er#	0,69528944	1059
alunos	nom		2671	85,1242	3,4267	4,9395	1018	6	1		6	1	1,80	VCVCVC	#a_al_lu_un_no_os_s#	139752	#al_alu_lun_uno_nos_os#	26359	sonula	CVCVCV	#s_so_on_nu_ul_la_a#	#so_son_onu_nul_ula_la#	0,58202270	1060
moda	nom		2667	84,9968	3,4260	4,9388	1019	4	2	adj,	4	33	1,00	CVCV	#m_mo_od_da_a#	85737	#mo_mod_oda_da#	9959	adom	VCVC	#a_ad_do_om_m#	#ad_ado_dom_om#	0,65660402	1061
apresenta	ver		2663	84,8693	3,4254	4,9381	1021	9	1		8	4	1,60	VCCVCVCCV	#a_ap_pr_re_es_se_en_nt_ta_a#	241705	#ap_apr_pre_res_ese_sen_ent_nta_ta#	39566	atneserpa	VCCVCVCCV	#a_at_tn_ne_es_se_er_rp_pa_a#	#at_atn_tne_nes_ese_ser_erp_rpa_pa#	0,91940531	1062
tendo	ver		2663	84,8693	3,4254	4,9381	1021	5	1		5	19	1,00	CVCCV	#t_te_en_nd_do_o#	141688	#te_ten_end_ndo_do#	25846	odnet	VCCVC	#o_od_dn_ne_et_t#	#od_odn_dne_net_et#	0,47896074	1063
linguagem	nom		2657	84,6781	3,4244	4,9372	1023	9	1		9	1	2,25	CVCCVVCVC	#l_li_in_ng_gu_ua_ag_ge_em_m#	91556	#li_lin_ing_ngu_gua_uag_age_gem_em#	12397	megaugnil	CVCVVCCVC	#m_me_eg_ga_au_ug_gn_ni_il_l#	#me_meg_ega_gau_aug_ugn_gni_nil_il#	0,35537593	1064
sede	nom		2657	84,6781	3,4244	4,9372	1023	4	2	ver,	4	23	1,00	CVCV	#s_se_ed_de_e#	86718	#se_sed_ede_de#	6563	edes	VCVC	#e_ed_de_es_s#	#ed_ede_des_es#	0,21684402	1065
equipamentos	nom		2656	84,6462	3,4242	4,9370	1025	12	1		11	2	2,65	VCVVCVCVCCVC	#e_eq_qu_ui_ip_pa_am_me_en_nt_to_os_s#	230782	#eq_equ_qui_uip_ipa_pam_ame_men_ent_nto_tos_os#	55984	sotnemapiuqe	CVCCVCVCVVCV	#s_so_ot_tn_ne_em_ma_ap_pi_iu_uq_qe_e#	#so_sot_otn_tne_nem_ema_map_api_piu_iuq_uqe_qe#	0,96754226	1066
'sas	gram	det	2656	84,6462	3,4242	4,9370	1025	4	1		3	44	1,00	SCVC	#'_'s_sa_as_s#	99229	#'s_'sa_sas_as#	19529	sas'	CVCS	#s_sa_as_s'_'#	#sa_sas_as'_s'#	0,69125126	1067
drogas	nom		2654	84,5824	3,4239	4,9367	1027	6	2	adj,	6	3	1,60	CCVCVC	#d_dr_ro_og_ga_as_s#	128868	#dr_dro_rog_oga_gas_as#	20759	sagord	CVCVCC	#s_sa_ag_go_or_rd_d#	#sa_sag_ago_gor_ord_rd#	0,29536865	1068
ocorreu	ver		2654	84,5824	3,4239	4,9367	1027	7	1		7	3	1,60	VCVCCVV	#o_oc_co_or_rr_re_eu_u#	96860	#oc_oco_cor_orr_rre_reu_eu#	7355	uerroco	VVCCVCV	#u_ue_er_rr_ro_oc_co_o#	#ue_uer_err_rro_roc_oco_co#	0,14462669	1069
peças	nom		2652	84,5187	3,4236	4,9364	1028	5	1		5	15	1,00	CVCVC	#p_pe_eç_ça_as_s#	117994	#pe_peç_eça_ças_as#	22702	saçep	CVCVC	#s_sa_aç_çe_ep_p#	#sa_saç_açe_çep_ep#	0,45626175	1070
sr.	nom		2651	84,4868	3,4234	4,9362	1029	3	1		2	7	1,35	CCP	#s_sr_r._.#	14299	#sr_sr._r.#	19	.rs	PCC	#._.r_rs_s#	#.r_.rs_rs#	0,15188999	1071
meio	adj		2649	84,4231	3,4231	4,9359	1030	4	4	adv,nom,num,	4	24	1,00	CVVV	#m_me_ei_io_o#	87768	#me_mei_eio_io#	5692	oiem	VVVC	#o_oi_ie_em_m#	#oi_oie_iem_em#	0,29832581	1072
tratamento	nom		2645	84,2956	3,4224	4,9352	1031	10	1		10	2	1,60	CCVCVCVCCV	#t_tr_ra_at_ta_am_me_en_nt_to_o#	236187	#tr_tra_rat_ata_tam_ame_men_ent_nto_to#	46022	otnematart	VCCVCVCVCC	#o_ot_tn_ne_em_ma_at_ta_ar_rt_t#	#ot_otn_tne_nem_ema_mat_ata_tar_art_rt#	0,71530239	1073
atualmente	adv		2642	84,2000	3,4219	4,9347	1032	10	1		6	2	1,80	VCVVCCVCCV	#a_at_tu_ua_al_lm_me_en_nt_te_e#	177564	#at_atu_tua_ual_alm_lme_men_ent_nte_te#	41539	etnemlauta	VCCVCCVVCV	#e_et_tn_ne_em_ml_la_au_ut_ta_a#	#et_etn_tne_nem_eml_mla_lau_aut_uta_ta#	0,48224582	1074
câmbio	nom		2641	84,1681	3,4218	4,9345	1033	6	1		6	1	2,00	CVCCVV	#c_câ_âm_mb_bi_io_o#	82001	#câ_câm_âmb_mbi_bio_io#	3326	oibmâc	VVCCVC	#o_oi_ib_bm_mâ_âc_c#	#oi_oib_ibm_bmâ_mâc_âc#	0,29783869	1075
importância	nom		2639	84,1044	3,4214	4,9342	1034	11	1		6	3	2,30	VCCVCCVCCVV	#i_im_mp_po_or_rt_tâ_ân_nc_ci_ia_a#	137789	#im_imp_mpo_por_ort_rtâ_tân_ânc_nci_cia_ia#	21073	aicnâtropmi	VVCCVCCVCCV	#a_ai_ic_cn_nâ_ât_tr_ro_op_pm_mi_i#	#ai_aic_icn_cnâ_nât_âtr_tro_rop_opm_pmi_mi#	0,06907995	1076
aliás	adv		2636	84,0088	3,4209	4,9337	1035	5	1		3	4	1,70	VCVVC	#a_al_li_iá_ás_s#	112880	#al_ali_liá_iás_ás#	7135	sáila	CVVCV	#s_sá_ái_il_la_a#	#sá_sái_áil_ila_la#	0,33136587	1077
recebe	ver		2633	83,9132	3,4205	4,9332	1036	6	1		6	4	1,60	CVCVCV	#r_re_ec_ce_eb_be_e#	94978	#re_rec_ece_ceb_ebe_be#	17168	ebecer	VCVCVC	#e_eb_be_ec_ce_er_r#	#eb_ebe_bec_ece_cer_er#	0,51841391	1078
debate	nom		2630	83,8176	3,4200	4,9327	1037	6	2	ver,	6	8	1,10	CVCVCV	#d_de_eb_ba_at_te_e#	106560	#de_deb_eba_bat_ate_te#	20202	etabed	VCVCVC	#e_et_ta_ab_be_ed_d#	#et_eta_tab_abe_bed_ed#	0,97426231	1079
imposto	nom		2629	83,7857	3,4198	4,9326	1038	7	2	ver,	7	2	1,70	VCCVCCV	#i_im_mp_po_os_st_to_o#	132859	#im_imp_mpo_pos_ost_sto_to#	11679	otsopmi	VCCVCCV	#o_ot_ts_so_op_pm_mi_i#	#ot_ots_tso_sop_opm_pmi_mi#	0,86241809	1080
formas	nom		2627	83,7220	3,4195	4,9322	1039	6	2	ver,	6	12	1,05	CVCCVC	#f_fo_or_rm_ma_as_s#	131404	#fo_for_orm_rma_mas_as#	25195	samrof	CVCCVC	#s_sa_am_mr_ro_of_f#	#sa_sam_amr_mro_rof_of#	0,33942386	1081
senhor	nom		2621	83,5307	3,4185	4,9312	1040	6	1		6	4	1,50	CVCCVC	#s_se_en_nh_ho_or_r#	100730	#se_sen_enh_nho_hor_or#	9884	rohnes	CVCCVC	#r_ro_oh_hn_ne_es_s#	#ro_roh_ohn_hne_nes_es#	0,38883058	1082
civil	adj		2616	83,3714	3,4176	4,9304	1041	5	2	nom,	5	5	1,70	CVCVC	#c_ci_iv_vi_il_l#	59025	#ci_civ_ivi_vil_il#	2776	livic	CVCVC	#l_li_iv_vi_ic_c#	#li_liv_ivi_vic_ic#	0,11516854	1083
hotel	nom		2609	83,1483	3,4165	4,9293	1042	5	1		4	3	1,80	CVCVC	#h_ho_ot_te_el_l#	46651	#ho_hot_ote_tel_el#	4010	letoh	CVCVC	#l_le_et_to_oh_h#	#le_let_eto_toh_oh#	0,48864719	1084
busca	nom		2604	82,9890	3,4156	4,9284	1043	5	2	ver,	5	7	1,30	CVCCV	#b_bu_us_sc_ca_a#	79717	#bu_bus_usc_sca_ca#	5299	acsub	VCCVC	#a_ac_cs_su_ub_b#	#ac_acs_csu_sub_ub#	0,92148271	1085
dificuldades	nom		2603	82,9571	3,4155	4,9283	1044	12	1		12	1	1,95	CVCVCVCCVCVC	#d_di_if_fi_ic_cu_ul_ld_da_ad_de_es_s#	226954	#di_dif_ifi_fic_icu_cul_uld_lda_dad_ade_des_es#	35002	sedadlucifid	CVCVCCVCVCVC	#s_se_ed_da_ad_dl_lu_uc_ci_if_fi_id_d#	#se_sed_eda_dad_adl_dlu_luc_uci_cif_ifi_fid_id#	0,54426904	1086
impostos	nom		2601	82,8933	3,4151	4,9279	1045	8	2	ver,	8	3	1,70	VCCVCCVC	#i_im_mp_po_os_st_to_os_s#	177846	#im_imp_mpo_pos_ost_sto_tos_os#	31851	sotsopmi	CVCCVCCV	#s_so_ot_ts_so_op_pm_mi_i#	#so_sot_ots_tso_sop_opm_pmi_mi#	0,14883464	1087
som	nom		2598	82,7977	3,4146	4,9274	1046	3	1		3	34	1,00	CVC	#s_so_om_m#	41990	#so_som_om#	2307	mos	CVC	#m_mo_os_s#	#mo_mos_os#	0,71743438	1088
ocorre	ver		2590	82,5428	3,4133	4,9261	1047	6	1		6	2	1,55	VCVCCV	#o_oc_co_or_rr_re_e#	117280	#oc_oco_cor_orr_rre_re#	7627	erroco	VCCVCV	#e_er_rr_ro_oc_co_o#	#er_err_rro_roc_oco_co#	0,86113019	1089
medo	nom		2588	82,4790	3,4130	4,9257	1048	4	2	ver,	4	31	1,00	CVCV	#m_me_ed_do_o#	98993	#me_med_edo_do#	15046	odem	VCVC	#o_od_de_em_m#	#od_ode_dem_em#	0,39639466	1090
parlamentares	nom		2586	82,4153	3,4126	4,9254	1049	13	2	adj,	13	2	2,30	CVCCVCVCCVCVC	#p_pa_ar_rl_la_am_me_en_nt_ta_ar_re_es_s#	339680	#pa_par_arl_rla_lam_ame_men_ent_nta_tar_are_res_es#	59282	seratnemalrap	CVCVCCVCVCCVC	#s_se_er_ra_at_tn_ne_em_ma_al_lr_ra_ap_p#	#se_ser_era_rat_atn_tne_nem_ema_mal_alr_lra_rap_ap#	0,48814427	1091
volta	ver		2585	82,3834	3,4125	4,9252	1050	5	2	nom,	5	12	1,00	CVCCV	#v_vo_ol_lt_ta_a#	85449	#vo_vol_olt_lta_ta#	6762	atlov	VCCVC	#a_at_tl_lo_ov_v#	#at_atl_tlo_lov_ov#	0,71490332	1092
voz	nom		2584	82,3516	3,4123	4,9251	1051	3	2	adv,	3	21	1,00	CVC	#v_vo_oz_z#	9609	#vo_voz_oz#	611	zov	CVC	#z_zo_ov_v#	#zo_zov_ov#	0,24837964	1093
pressão	nom		2581	82,2559	3,4118	4,9246	1052	7	1		7	1	1,85	CCVCCVV	#p_pr_re_es_ss_sã_ão_o#	154213	#pr_pre_res_ess_ssã_são_ão#	26773	oãsserp	VVCCVCC	#o_oã_ãs_ss_se_er_rp_p#	#oã_oãs_ãss_sse_ser_erp_rp#	0,49435347	1094
pedir	ver		2580	82,2241	3,4116	4,9244	1053	5	1		5	5	1,55	CVCVC	#p_pe_ed_di_ir_r#	65146	#pe_ped_edi_dir_ir#	7031	ridep	CVCVC	#r_ri_id_de_ep_p#	#ri_rid_ide_dep_ep#	0,85814449	1095
planos	nom		2579	82,1922	3,4115	4,9242	1054	6	2	adj,	6	6	1,45	CCVCVC	#p_pl_la_an_no_os_s#	154148	#pl_pla_lan_ano_nos_os#	28455	sonalp	CVCVCC	#s_so_on_na_al_lp_p#	#so_son_ona_nal_alp_lp#	0,20193865	1096
dela	gram	prp+pers	2578	82,1603	3,4113	4,9241	1055	4	1		4	25	1,00	CVCV	#d_de_el_la_a#	102715	#de_del_ela_la#	16019	aled	VCVC	#a_al_le_ed_d#	#al_ale_led_ed#	0,56818075	1097
poderão	ver		2577	82,1285	3,4111	4,9239	1056	7	1		5	3	1,85	CVCVCVV	#p_po_od_de_er_rã_ão_o#	125135	#po_pod_ode_der_erã_rão_ão#	12632	oãredop	VVCVCVC	#o_oã_ãr_re_ed_do_op_p#	#oã_oãr_ãre_red_edo_dop_op#	0,91455584	1098
bastante	adv		2576	82,0966	3,4109	4,9237	1057	8	3	adj,gram,	8	1	1,80	CVCCVCCV	#b_ba_as_st_ta_an_nt_te_e#	180889	#ba_bas_ast_sta_tan_ant_nte_te#	34481	etnatsab	VCCVCCVC	#e_et_tn_na_at_ts_sa_ab_b#	#et_etn_tna_nat_ats_tsa_sab_ab#	0,94424277	1099
comunicação	nom		2574	82,0329	3,4106	4,9234	1058	11	1		10	4	1,85	CVCVCVCVCVV	#c_co_om_mu_un_ni_ic_ca_aç_çã_ão_o#	164188	#co_com_omu_mun_uni_nic_ica_caç_açã_ção_ão#	38016	oãçacinumoc	VVCVCVCVCVC	#o_oã_ãç_ça_ac_ci_in_nu_um_mo_oc_c#	#oã_oãç_ãça_çac_aci_cin_inu_num_umo_moc_oc#	0,07236892	1100
velocidade	nom		2572	81,9691	3,4103	4,9230	1059	10	1		10	1	2,50	CVCVCVCVCV	#v_ve_el_lo_oc_ci_id_da_ad_de_e#	156379	#ve_vel_elo_loc_oci_cid_ida_dad_ade_de#	19505	edadicolev	VCVCVCVCVC	#e_ed_da_ad_di_ic_co_ol_le_ev_v#	#ed_eda_dad_adi_dic_ico_col_ole_lev_ev#	0,21496488	1101
emprego	nom		2571	81,9373	3,4101	4,9229	1061	7	1		7	1	1,75	VCCCVCV	#e_em_mp_pr_re_eg_go_o#	129794	#em_emp_mpr_pre_reg_ego_go#	11719	ogerpme	VCVCCCV	#o_og_ge_er_rp_pm_me_e#	#og_oge_ger_erp_rpm_pme_me#	0,50275692	1102
jornais	nom		2571	81,9373	3,4101	4,9229	1061	7	1		7	1	1,95	CVCCVVC	#j_jo_or_rn_na_ai_is_s#	114249	#jo_jor_orn_rna_nai_ais_is#	7450	sianroj	CVVCCVC	#s_si_ia_an_nr_ro_oj_j#	#si_sia_ian_anr_nro_roj_oj#	0,54241000	1103
reajuste	nom		2569	81,8735	3,4098	4,9225	1062	8	2	ver,	8	1	1,60	CVVCVCCV	#r_re_ea_aj_ju_us_st_te_e#	122577	#re_rea_eaj_aju_jus_ust_ste_te#	22090	etsujaer	VCCVCVVC	#e_et_ts_su_uj_ja_ae_er_r#	#et_ets_tsu_suj_uja_jae_aer_er#	0,67682490	1104
americano	adj		2567	81,8098	3,4094	4,9222	1063	9	2	nom,	9	3	1,50	VCVCVCVCV	#a_am_me_er_ri_ic_ca_an_no_o#	215194	#am_ame_mer_eri_ric_ica_can_ano_no#	24181	onacirema	VCVCVCVCV	#o_on_na_ac_ci_ir_re_em_ma_a#	#on_ona_nac_aci_cir_ire_rem_ema_ma#	0,47159613	1105
custos	nom		2563	81,6823	3,4087	4,9215	1065	6	1		6	13	1,10	CVCCVC	#c_cu_us_st_to_os_s#	149591	#cu_cus_ust_sto_tos_os#	27731	sotsuc	CVCCVC	#s_so_ot_ts_su_uc_c#	#so_sot_ots_tsu_suc_uc#	0,26870964	1106
praticamente	adv		2563	81,6823	3,4087	4,9215	1065	12	1		12	1	1,75	CCVCVCVCVCCV	#p_pr_ra_at_ti_ic_ca_am_me_en_nt_te_e#	269947	#pr_pra_rat_ati_tic_ica_cam_ame_men_ent_nte_te#	65412	etnemacitarp	VCCVCVCVCVCC	#e_et_tn_ne_em_ma_ac_ci_it_ta_ar_rp_p#	#et_etn_tne_nem_ema_mac_aci_cit_ita_tar_arp_rp#	0,06469673	1107
jovens	adj		2562	81,6504	3,4086	4,9214	1067	6	1		6	1	1,90	CVCVCC	#j_jo_ov_ve_en_ns_s#	106098	#jo_jov_ove_ven_ens_ns#	5210	snevoj	CCVCVC	#s_sn_ne_ev_vo_oj_j#	#sn_sne_nev_evo_voj_oj#	0,07007159	1108
regime	nom		2562	81,6504	3,4086	4,9214	1067	6	1		4	3	1,80	CVCVCV	#r_re_eg_gi_im_me_e#	104140	#re_reg_egi_gim_ime_me#	15953	emiger	VCVCVC	#e_em_mi_ig_ge_er_r#	#em_emi_mig_ige_ger_er#	0,35502491	1109
explica	ver		2557	81,4911	3,4077	4,9205	1069	7	1		6	2	1,70	VCCCVCV	#e_ex_xp_pl_li_ic_ca_a#	119451	#ex_exp_xpl_pli_lic_ica_ca#	18022	acilpxe	VCVCCCV	#a_ac_ci_il_lp_px_xe_e#	#ac_aci_cil_ilp_lpx_pxe_xe#	0,83106117	1110
fazenda	adj		2557	81,4911	3,4077	4,9205	1069	7	2	nom,	7	1	1,90	CVCVCCV	#f_fa_az_ze_en_nd_da_a#	116581	#fa_faz_aze_zen_end_nda_da#	14317	adnezaf	VCCVCVC	#a_ad_dn_ne_ez_za_af_f#	#ad_adn_dne_nez_eza_zaf_af#	0,56956381	1111
trata	ver		2554	81,3955	3,4072	4,9200	1070	5	1		4	27	1,00	CCVCV	#t_tr_ra_at_ta_a#	132907	#tr_tra_rat_ata_ta#	17403	atart	VCVCC	#a_at_ta_ar_rt_t#	#at_ata_tar_art_rt#	0,74288795	1112
fundos	nom		2551	81,2999	3,4067	4,9195	1071	6	2	adj,	6	9	1,35	CVCCVC	#f_fu_un_nd_do_os_s#	141028	#fu_fun_und_ndo_dos_os#	37257	sodnuf	CVCCVC	#s_so_od_dn_nu_uf_f#	#so_sod_odn_dnu_nuf_uf#	0,72874212	1113
colocar	ver		2548	81,2042	3,4062	4,9190	1072	7	1		7	3	1,65	CVCVCVC	#c_co_ol_lo_oc_ca_ar_r#	130431	#co_col_olo_loc_oca_car_ar#	24178	racoloc	CVCVCVC	#r_ra_ac_co_ol_lo_oc_c#	#ra_rac_aco_col_olo_loc_oc#	0,14333780	1114
apresentar	ver		2545	81,1086	3,4057	4,9185	1073	10	1		10	1	1,65	VCCVCVCCVC	#a_ap_pr_re_es_se_en_nt_ta_ar_r#	241777	#ap_apr_pre_res_ese_sen_ent_nta_tar_ar#	43894	ratneserpa	CVCCVCVCCV	#r_ra_at_tn_ne_es_se_er_rp_pa_a#	#ra_rat_atn_tne_nes_ese_ser_erp_rpa_pa#	0,05609935	1115
cima	nom		2542	81,0130	3,4052	4,9180	1074	4	1		4	23	1,00	CVCV	#c_ci_im_ma_a#	97418	#ci_cim_ima_ma#	4291	amic	VCVC	#a_am_mi_ic_c#	#am_ami_mic_ic#	0,69429053	1116
prédio	nom		2541	80,9812	3,4050	4,9178	1075	6	1		6	4	1,65	CCVCVV	#p_pr_ré_éd_di_io_o#	94931	#pr_pré_réd_édi_dio_io#	10501	oidérp	VVCVCC	#o_oi_id_dé_ér_rp_p#	#oi_oid_idé_dér_érp_rp#	0,35880501	1117
expectativa	nom		2537	80,8537	3,4043	4,9171	1076	11	1		11	2	2,30	VCCVCCVCVCV	#e_ex_xp_pe_ec_ct_ta_at_ti_iv_va_a#	156437	#ex_exp_xpe_pec_ect_cta_tat_ati_tiv_iva_va#	18125	avitatcepxe	VCVCVCCVCCV	#a_av_vi_it_ta_at_tc_ce_ep_px_xe_e#	#av_avi_vit_ita_tat_atc_tce_cep_epx_pxe_xe#	0,29983622	1118
atuação	nom		2536	80,8218	3,4041	4,9169	1077	7	1		5	3	1,55	VCVVCVV	#a_at_tu_ua_aç_çã_ão_o#	101050	#at_atu_tua_uaç_açã_ção_ão#	15395	oãçauta	VVCVVCV	#o_oã_ãç_ça_au_ut_ta_a#	#oã_oãç_ãça_çau_aut_uta_ta#	0,43109605	1119
passagem	nom		2535	80,7899	3,4040	4,9168	1080	8	1		8	4	1,55	CVCCVCVC	#p_pa_as_ss_sa_ag_ge_em_m#	112278	#pa_pas_ass_ssa_sag_age_gem_em#	16791	megassap	CVCVCCVC	#m_me_eg_ga_as_ss_sa_ap_p#	#me_meg_ega_gas_ass_ssa_sap_ap#	0,63293511	1120
pé	nom		2535	80,7899	3,4040	4,9168	1080	2	1		1	47	1,00	CV	#p_pé_é#	20047	#pé_pé#	114	ép	VC	#é_ép_p#	#ép_ép#	0,89550011	1121
sentença	nom		2535	80,7899	3,4040	4,9168	1080	8	1		8	0	2,20	CVCCVCCV	#s_se_en_nt_te_en_nç_ça_a#	181391	#se_sen_ent_nte_ten_enç_nça_ça#	31023	açnetnes	VCCVCCVC	#a_aç_çn_ne_et_tn_ne_es_s#	#aç_açn_çne_net_etn_tne_nes_es#	0,85077469	1122
nota	ver		2531	80,6625	3,4033	4,9161	1082	4	3	adj,nom,	4	29	1,00	CVCV	#n_no_ot_ta_a#	81403	#no_not_ota_ta#	6641	aton	VCVC	#a_at_to_on_n#	#at_ato_ton_on#	0,17283954	1123
recurso	nom		2531	80,6625	3,4033	4,9161	1082	7	1		7	2	1,80	CVCVCCV	#r_re_ec_cu_ur_rs_so_o#	116505	#re_rec_ecu_cur_urs_rso_so#	17284	osrucer	VCCVCVC	#o_os_sr_ru_uc_ce_er_r#	#os_osr_sru_ruc_uce_cer_er#	0,34922162	1124
possa	ver		2527	80,5350	3,4026	4,9154	1083	5	1		5	20	1,00	CVCCV	#p_po_os_ss_sa_a#	115859	#po_pos_oss_ssa_sa#	7591	assop	VCCVC	#a_as_ss_so_op_p#	#as_ass_sso_sop_op#	0,62454931	1125
meus	gram	det	2526	80,5031	3,4024	4,9152	1084	4	1		4	11	1,15	CVVC	#m_me_eu_us_s#	89648	#me_meu_eus_us#	3124	suem	CVVC	#s_su_ue_em_m#	#su_sue_uem_em#	0,72855817	1126
tentativa	nom		2525	80,4712	3,4023	4,9150	1085	9	1		9	1	1,85	CVCCVCVCV	#t_te_en_nt_ta_at_ti_iv_va_a#	196412	#te_ten_ent_nta_tat_ati_tiv_iva_va#	32949	avitatnet	VCVCVCCVC	#a_av_vi_it_ta_at_tn_ne_et_t#	#av_avi_vit_ita_tat_atn_tne_net_et#	0,00607720	1127
delegado	nom		2524	80,4394	3,4021	4,9149	1086	8	2	ver,	8	4	1,50	CVCVCVCV	#d_de_el_le_eg_ga_ad_do_o#	165163	#de_del_ele_leg_ega_gad_ado_do#	42420	odageled	VCVCVCVC	#o_od_da_ag_ge_el_le_ed_d#	#od_oda_dag_age_gel_ele_led_ed#	0,33090272	1128
d'ta	gram	prp+det	2522	80,3756	3,4017	4,9145	1087	4	1		3	21	1,00	CSCV	#d_d'_'t_ta_a#	84658	#d'_d't_'ta_ta#	4825	at'd	VCSC	#a_at_t'_'d_d#	#at_at'_t'd_'d#	0,02461342	1129
capaz	adj		2521	80,3438	3,4016	4,9144	1088	5	2	gram,	5	8	1,45	CVCVC	#c_ca_ap_pa_az_z#	59811	#ca_cap_apa_paz_az#	7108	zapac	CVCVC	#z_za_ap_pa_ac_c#	#za_zap_apa_pac_ac#	0,47324121	1130
podemos	ver		2519	80,2800	3,4012	4,9140	1089	7	1		5	5	1,65	CVCVCVC	#p_po_od_de_em_mo_os_s#	162997	#po_pod_ode_dem_emo_mos_os#	32445	somedop	CVCVCVC	#s_so_om_me_ed_do_op_p#	#so_som_ome_med_edo_dop_op#	0,20743103	1131
pequena	adj		2516	80,1844	3,4007	4,9135	1090	7	1		7	3	1,55	CVCVVCV	#p_pe_eq_qu_ue_en_na_a#	124256	#pe_peq_equ_que_uen_ena_na#	11425	aneuqep	VCVVCVC	#a_an_ne_eu_uq_qe_ep_p#	#an_ane_neu_euq_uqe_qep_ep#	0,66312598	1132
afinal	adv		2515	80,1525	3,4005	4,9133	1091	6	2	adj,	6	4	1,65	VCVCVC	#a_af_fi_in_na_al_l#	89242	#af_afi_fin_ina_nal_al#	10084	lanifa	CVCVCV	#l_la_an_ni_if_fa_a#	#la_lan_ani_nif_ifa_fa#	0,73265709	1133
bairro	nom		2514	80,1207	3,4004	4,9131	1095	6	1		6	1	1,60	CVVCCV	#b_ba_ai_ir_rr_ro_o#	88700	#ba_bai_air_irr_rro_ro#	6119	orriab	VCCVVC	#o_or_rr_ri_ia_ab_b#	#or_orr_rri_ria_iab_ab#	0,76462445	1134
ganha	ver		2514	80,1207	3,4004	4,9131	1095	5	1		5	12	1,15	CVCCV	#g_ga_an_nh_ha_a#	90085	#ga_gan_anh_nha_ha#	7444	ahnag	VCCVC	#a_ah_hn_na_ag_g#	#ah_ahn_hna_nag_ag#	0,50564133	1135
não	gram	in	2514	80,1207	3,4004	4,9131	1095	3	3	adv,nom,	3	29	1,00	CVV	#n_nã_ão_o#	55470	#nã_não_ão#	8604	oãn	VVC	#o_oã_ãn_n#	#oã_oãn_ãn#	0,07300687	1136
órgão	nom		2514	80,1207	3,4004	4,9131	1095	5	1		4	4	1,65	VCCVV	#ó_ór_rg_gã_ão_o#	52749	#ór_órg_rgã_gão_ão#	6141	oãgró	VVCCV	#o_oã_ãg_gr_ró_ó#	#oã_oãg_ãgr_gró_ró#	0,94551163	1137
eleitores	nom		2508	79,9295	3,3993	4,9121	1096	9	1		9	1	2,00	VCVVCVCVC	#e_el_le_ei_it_to_or_re_es_s#	207682	#el_ele_lei_eit_ito_tor_ore_res_es#	27775	serotiele	CVCVCVVCV	#s_se_er_ro_ot_ti_ie_el_le_e#	#se_ser_ero_rot_oti_tie_iel_ele_le#	0,84905141	1138
aquela	gram	det	2506	79,8657	3,3990	4,9118	1097	6	2	nom,	6	5	1,35	VCVVCV	#a_aq_qu_ue_el_la_a#	99573	#aq_aqu_que_uel_ela_la#	8524	aleuqa	VCVVCV	#a_al_le_eu_uq_qa_a#	#al_ale_leu_euq_uqa_qa#	0,89161551	1139
anunciou	ver		2502	79,7382	3,3983	4,9111	1098	8	1		8	2	1,70	VCVCCVVV	#a_an_nu_un_nc_ci_io_ou_u#	96763	#an_anu_nun_unc_nci_cio_iou_ou#	13377	uoicnuna	VVVCCVCV	#u_uo_oi_ic_cn_nu_un_na_a#	#uo_uoi_oic_icn_cnu_nun_una_na#	0,25674129	1140
unidades	nom		2498	79,6108	3,3976	4,9104	1099	8	1		8	2	1,85	VCVCVCVC	#u_un_ni_id_da_ad_de_es_s#	183190	#un_uni_nid_ida_dad_ade_des_es#	30015	sedadinu	CVCVCVCV	#s_se_ed_da_ad_di_in_nu_u#	#se_sed_eda_dad_adi_din_inu_nu#	0,77696079	1141
reportagem	nom		2492	79,4195	3,3965	4,9093	1100	10	1		10	2	2,20	CVCVCCVCVC	#r_re_ep_po_or_rt_ta_ag_ge_em_m#	141372	#re_rep_epo_por_ort_rta_tag_age_gem_em#	24516	megatroper	CVCVCCVCVC	#m_me_eg_ga_at_tr_ro_op_pe_er_r#	#me_meg_ega_gat_atr_tro_rop_ope_per_er#	0,30346819	1143
classe	nom		2491	79,3877	3,3964	4,9092	1101	6	1		6	0	1,70	CCVCCV	#c_cl_la_as_ss_se_e#	123276	#cl_cla_las_ass_sse_se#	20343	essalc	VCCVCC	#e_es_ss_sa_al_lc_c#	#es_ess_ssa_sal_alc_lc#	0,17437936	1144
certa	adj		2484	79,1646	3,3952	4,9079	1102	5	3	gram,nom,	5	18	1,00	CVCCV	#c_ce_er_rt_ta_a#	125667	#ce_cer_ert_rta_ta#	9999	atrec	VCCVC	#a_at_tr_re_ec_c#	#at_atr_tre_rec_ec#	0,02507393	1145
máximo	adj		2483	79,1327	3,3950	4,9078	1103	6	2	nom,	6	3	1,55	CVCVCV	#m_má_áx_xi_im_mo_o#	75119	#má_máx_áxi_xim_imo_mo#	3876	omixám	VCVCVC	#o_om_mi_ix_xá_ám_m#	#om_omi_mix_ixá_xám_ám#	0,82565038	1146
ex-presidente	nom		2482	79,1008	3,3948	4,9076	1104	13	1		13	1	2,75	VC-CCVCVCVCCV	#e_ex_x-_-p_pr_re_es_si_id_de_en_nt_te_e#	243947	#ex_ex-_x-p_-pr_pre_res_esi_sid_ide_den_ent_nte_te#	50840	etnediserp-xe	VCCVCVCVCC-CV	#e_et_tn_ne_ed_di_is_se_er_rp_p-_-x_xe_e#	#et_etn_tne_ned_edi_dis_ise_ser_erp_rp-_p-x_-xe_xe#	0,92985784	1147
seriam	ver		2480	79,0371	3,3945	4,9072	1105	6	1		6	10	1,30	CVCVVC	#s_se_er_ri_ia_am_m#	132082	#se_ser_eri_ria_iam_am#	23250	maires	CVVCVC	#m_ma_ai_ir_re_es_s#	#ma_mai_air_ire_res_es#	0,15536908	1148
máquina	nom		2477	78,9415	3,3939	4,9067	1106	7	1		7	1	2,10	CVCVVCV	#m_má_áq_qu_ui_in_na_a#	101450	#má_máq_áqu_qui_uin_ina_na#	9333	aniuqám	VCVVCVC	#a_an_ni_iu_uq_qá_ám_m#	#an_ani_niu_iuq_uqá_qám_ám#	0,71196970	1149
marido	nom		2473	78,8140	3,3932	4,9060	1108	6	1		6	4	1,60	CVCVCV	#m_ma_ar_ri_id_do_o#	154307	#ma_mar_ari_rid_ido_do#	24285	odiram	VCVCVC	#o_od_di_ir_ra_am_m#	#od_odi_dir_ira_ram_am#	0,31246909	1150
'pécie	nom		2473	78,8140	3,3932	4,9060	1108	6	1		5	2	1,80	SCVCVV	#'_'p_pé_éc_ci_ie_e#	48365	#'p_'pé_péc_éci_cie_ie#	1817	eicép'	VVCVCS	#e_ei_ic_cé_ép_p'_'#	#ei_eic_icé_cép_ép'_p'#	0,64132970	1151
existência	nom		2470	78,7184	3,3927	4,9055	1110	10	1		10	1	2,05	VCVCCVCCVV	#e_ex_xi_is_st_tê_ên_nc_ci_ia_a#	140421	#ex_exi_xis_ist_stê_tên_ênc_nci_cia_ia#	24794	aicnêtsixe	VVCCVCCVCV	#a_ai_ic_cn_nê_êt_ts_si_ix_xe_e#	#ai_aic_icn_cnê_nêt_êts_tsi_six_ixe_xe#	0,15019380	1152
personagem	nom		2470	78,7184	3,3927	4,9055	1110	10	1		10	1	2,05	CVCCVCVCVC	#p_pe_er_rs_so_on_na_ag_ge_em_m#	127424	#pe_per_ers_rso_son_ona_nag_age_gem_em#	19652	meganosrep	CVCVCVCCVC	#m_me_eg_ga_an_no_os_sr_re_ep_p#	#me_meg_ega_gan_ano_nos_osr_sre_rep_ep#	0,36546610	1153
quinta-feira	nom		2467	78,6228	3,3922	4,9049	1111	12	1		12	1	2,85	CVVCCV-CVVCV	#q_qu_ui_in_nt_ta_a-_-f_fe_ei_ir_ra_a#	191460	#qu_qui_uin_int_nta_ta-_a-f_-fe_fei_eir_ira_ra#	24209	arief-atniuq	VCVVC-VCCVVC	#a_ar_ri_ie_ef_f-_-a_at_tn_ni_iu_uq_q#	#ar_ari_rie_ief_ef-_f-a_-at_atn_tni_niu_iuq_uq#	0,86514165	1154
reúne	ver		2466	78,5909	3,3920	4,9048	1112	5	1		2	7	1,50	CVVCV	#r_re_eú_ún_ne_e#	78929	#re_reú_eún_úne_ne#	11368	enúer	VCVVC	#e_en_nú_úe_er_r#	#en_enú_núe_úer_er#	0,39482703	1155
documentos	nom		2464	78,5272	3,3916	4,9044	1113	10	1		10	2	1,95	CVCVCVCCVC	#d_do_oc_cu_um_me_en_nt_to_os_s#	224511	#do_doc_ocu_cum_ume_men_ent_nto_tos_os#	50178	sotnemucod	CVCCVCVCVC	#s_so_ot_tn_ne_em_mu_uc_co_od_d#	#so_sot_otn_tne_nem_emu_muc_uco_cod_od#	0,81732378	1156
conhecido	ver		2463	78,4953	3,3915	4,9042	1115	9	2	adj,	9	5	1,60	CVCCVCVCV	#c_co_on_nh_he_ec_ci_id_do_o#	175909	#co_con_onh_nhe_hec_eci_cid_ido_do#	38022	odicehnoc	VCVCVCCVC	#o_od_di_ic_ce_eh_hn_no_oc_c#	#od_odi_dic_ice_ceh_ehn_hno_noc_oc#	0,26045125	1157
vencer	ver		2463	78,4953	3,3915	4,9042	1115	6	1		6	4	1,60	CVCCVC	#v_ve_en_nc_ce_er_r#	91704	#ve_ven_enc_nce_cer_er#	9980	recnev	CVCCVC	#r_re_ec_cn_ne_ev_v#	#re_rec_ecn_cne_nev_ev#	0,33613938	1158
tecnologia	nom		2459	78,3678	3,3908	4,9035	1116	10	1		8	1	1,95	CVCCVCVCVV	#t_te_ec_cn_no_ol_lo_og_gi_ia_a#	130085	#te_tec_ecn_cno_nol_olo_log_ogi_gia_ia#	12734	aigoloncet	VVCVCVCCVC	#a_ai_ig_go_ol_lo_on_nc_ce_et_t#	#ai_aig_igo_gol_olo_lon_onc_nce_cet_et#	0,00922396	1159
investimento	nom		2458	78,3360	3,3906	4,9034	1117	12	1		12	0	2,15	VCCVCCVCVCCV	#i_in_nv_ve_es_st_ti_im_me_en_nt_to_o#	243453	#in_inv_nve_ves_est_sti_tim_ime_men_ent_nto_to#	47459	otnemitsevni	VCCVCVCCVCCV	#o_ot_tn_ne_em_mi_it_ts_se_ev_vn_ni_i#	#ot_otn_tne_nem_emi_mit_its_tse_sev_evn_vni_ni#	0,74766438	1160
negociações	nom		2455	78,2404	3,3901	4,9028	1118	11	1		8	3	2,50	CVCVCVVCVVC	#n_ne_eg_go_oc_ci_ia_aç_çõ_õe_es_s#	151820	#ne_neg_ego_goc_oci_cia_iaç_açõ_çõe_ões_es#	21400	seõçaicogen	CVVCVVCVCVC	#s_se_eõ_õç_ça_ai_ic_co_og_ge_en_n#	#se_seõ_eõç_õça_çai_aic_ico_cog_oge_gen_en#	0,42957046	1161
ii	adj		2453	78,1766	3,3897	4,9025	1119	2	2	nom,	2	63	1,00	VV	#i_ii_i#	14065	#ii_ii#	47	ii	VV	#i_ii_i#	#ii_ii#	0,01278076	1162
personagens	nom		2450	78,0810	3,3892	4,9019	1120	11	1		11	1	2,25	CVCCVCVCVCC	#p_pe_er_rs_so_on_na_ag_ge_en_ns_s#	191939	#pe_per_ers_rso_son_ona_nag_age_gen_ens_ns#	17944	sneganosrep	CCVCVCVCCVC	#s_sn_ne_eg_ga_an_no_os_sr_re_ep_p#	#sn_sne_neg_ega_gan_ano_nos_osr_sre_rep_ep#	0,10655535	1163
oposição	nom		2449	78,0491	3,3890	4,9018	1122	8	1		5	5	1,70	VCVCVCVV	#o_op_po_os_si_iç_çã_ão_o#	105813	#op_opo_pos_osi_siç_içã_ção_ão#	12864	oãçisopo	VVCVCVCV	#o_oã_ãç_çi_is_so_op_po_o#	#oã_oãç_ãçi_çis_iso_sop_opo_po#	0,12395982	1164
vice-presidente	nom		2449	78,0491	3,3890	4,9018	1122	15	1		15	3	2,80	CVCV-CCVCVCVCCV	#v_vi_ic_ce_e-_-p_pr_re_es_si_id_de_en_nt_te_e#	258691	#vi_vic_ice_ce-_e-p_-pr_pre_res_esi_sid_ide_den_ent_nte_te#	48436	etnediserp-eciv	VCCVCVCVCC-VCVC	#e_et_tn_ne_ed_di_is_se_er_rp_p-_-e_ec_ci_iv_v#	#et_etn_tne_ned_edi_dis_ise_ser_erp_rp-_p-e_-ec_eci_civ_iv#	0,46066473	1165
teoria	nom		2446	77,9535	3,3885	4,9012	1123	6	1		4	1	1,70	CVVCVV	#t_te_eo_or_ri_ia_a#	132159	#te_teo_eor_ori_ria_ia#	16105	airoet	VVCVVC	#a_ai_ir_ro_oe_et_t#	#ai_air_iro_roe_oet_et#	0,38575520	1166
começar	ver		2445	77,9217	3,3883	4,9011	1124	7	1		7	3	1,65	CVCVCVC	#c_co_om_me_eç_ça_ar_r#	113365	#co_com_ome_meç_eça_çar_ar#	21901	raçemoc	CVCVCVC	#r_ra_aç_çe_em_mo_oc_c#	#ra_raç_açe_çem_emo_moc_oc#	0,54926733	1167
clientes	nom		2441	77,7942	3,3876	4,9003	1125	8	1		8	0	1,65	CCVVCCVC	#c_cl_li_ie_en_nt_te_es_s#	206491	#cl_cli_lie_ien_ent_nte_tes_es#	37477	setneilc	CVCCVVCC	#s_se_et_tn_ne_ei_il_lc_c#	#se_set_etn_tne_nei_eil_ilc_lc#	0,75691220	1168
considera	ver		2438	77,6986	3,3870	4,8998	1127	9	1		9	4	1,55	CVCCVCVCV	#c_co_on_ns_si_id_de_er_ra_a#	210754	#co_con_ons_nsi_sid_ide_der_era_ra#	34339	aredisnoc	VCVCVCCVC	#a_ar_re_ed_di_is_sn_no_oc_c#	#ar_are_red_edi_dis_isn_sno_noc_oc#	0,99181129	1169
quis	ver		2438	77,6986	3,3870	4,8998	1127	4	1		4	15	1,00	CVVC	#q_qu_ui_is_s#	87202	#qu_qui_uis_is#	7665	siuq	CVVC	#s_si_iu_uq_q#	#si_siu_iuq_uq#	0,21322453	1170
inclui	ver		2436	77,6348	3,3867	4,8995	1129	6	1		5	5	1,45	VCCCVV	#i_in_nc_cl_lu_ui_i#	55700	#in_inc_ncl_clu_lui_ui#	10002	iulcni	VVCCCV	#i_iu_ul_lc_cn_ni_i#	#iu_iul_ulc_lcn_cni_ni#	0,50412200	1171
moradores	nom		2436	77,6348	3,3867	4,8995	1129	9	2	adj,	9	3	1,70	CVCVCVCVC	#m_mo_or_ra_ad_do_or_re_es_s#	272506	#mo_mor_ora_rad_ado_dor_ore_res_es#	46957	serodarom	CVCVCVCVC	#s_se_er_ro_od_da_ar_ro_om_m#	#se_ser_ero_rod_oda_dar_aro_rom_om#	0,06053802	1172
criança	nom		2434	77,5711	3,3863	4,8991	1130	7	1		7	0	1,85	CCVVCCV	#c_cr_ri_ia_an_nç_ça_a#	136450	#cr_cri_ria_ian_anç_nça_ça#	12085	açnairc	VCCVVCC	#a_aç_çn_na_ai_ir_rc_c#	#aç_açn_çna_nai_air_irc_rc#	0,54946490	1173
líderes	nom		2432	77,5073	3,3860	4,8987	1132	7	1		7	1	1,85	CVCVCVC	#l_lí_íd_de_er_re_es_s#	173513	#lí_líd_íde_der_ere_res_es#	20350	seredíl	CVCVCVC	#s_se_er_re_ed_dí_íl_l#	#se_ser_ere_red_edí_díl_íl#	0,13147921	1174
vantagem	nom		2432	77,5073	3,3860	4,8987	1132	8	1		7	1	1,85	CVCCVCVC	#v_va_an_nt_ta_ag_ge_em_m#	127215	#va_van_ant_nta_tag_age_gem_em#	18237	megatnav	CVCVCCVC	#m_me_eg_ga_at_tn_na_av_v#	#me_meg_ega_gat_atn_tna_nav_av#	0,23297090	1175
rádio	nom		2427	77,3480	3,3851	4,8978	1133	5	1		5	4	1,70	CVCVV	#r_rá_ád_di_io_o#	80057	#rá_rád_ádi_dio_io#	3313	oidár	VVCVC	#o_oi_id_dá_ár_r#	#oi_oid_idá_dár_ár#	0,02651557	1176
primeiro	adv		2425	77,2843	3,3847	4,8975	1135	8	2	adj,	8	7	1,10	CCVCVVCV	#p_pr_ri_im_me_ei_ir_ro_o#	151053	#pr_pri_rim_ime_mei_eir_iro_ro#	18236	oriemirp	VCVVCVCC	#o_or_ri_ie_em_mi_ir_rp_p#	#or_ori_rie_iem_emi_mir_irp_rp#	0,74371400	1177
terça-feira	nom		2425	77,2843	3,3847	4,8975	1135	11	1		6	0	2,95	CVCCV-CVVCV	#t_te_er_rç_ça_a-_-f_fe_ei_ir_ra_a#	162026	#te_ter_erç_rça_ça-_a-f_-fe_fei_eir_ira_ra#	18291	arief-açret	VCVVC-VCCVC	#a_ar_ri_ie_ef_f-_-a_aç_çr_re_et_t#	#ar_ari_rie_ief_ef-_f-a_-aç_açr_çre_ret_et#	0,67969855	1178
c	nom		2422	77,1887	3,3842	4,8970	1136	1	1		0	168	1,00	C	#c_c#	23659	#c#	1	c	C	#c_c#	#c#	0,68994606	1179
enfrentar	ver		2421	77,1568	3,3840	4,8968	1137	9	1		9	1	1,70	VCCCVCCVC	#e_en_nf_fr_re_en_nt_ta_ar_r#	202201	#en_enf_nfr_fre_ren_ent_nta_tar_ar#	33574	ratnerfne	CVCCVCCCV	#r_ra_at_tn_ne_er_rf_fn_ne_e#	#ra_rat_atn_tne_ner_erf_rfn_fne_ne#	0,56515875	1180
distribuição	nom		2419	77,0930	3,3836	4,8964	1138	12	1		10	4	2,25	CVCCCVCVVCVV	#d_di_is_st_tr_ri_ib_bu_ui_iç_çã_ão_o#	160034	#di_dis_ist_str_tri_rib_ibu_bui_uiç_içã_ção_ão#	27897	oãçiubirtsid	VVCVVCVCCCVC	#o_oã_ãç_çi_iu_ub_bi_ir_rt_ts_si_id_d#	#oã_oãç_ãçi_çiu_iub_ubi_bir_irt_rts_tsi_sid_id#	0,33129068	1181
inglês	nom		2417	77,0293	3,3833	4,8961	1140	6	2	adj,	6	3	1,75	VCCCVC	#i_in_ng_gl_lê_ês_s#	97474	#in_ing_ngl_glê_lês_ês#	9383	sêlgni	CVCCCV	#s_sê_êl_lg_gn_ni_i#	#sê_sêl_êlg_lgn_gni_ni#	0,44405294	1182
pessoal	adj		2417	77,0293	3,3833	4,8961	1140	7	2	nom,	7	2	1,65	CVCCVVC	#p_pe_es_ss_so_oa_al_l#	99207	#pe_pes_ess_sso_soa_oal_al#	10228	laossep	CVVCCVC	#l_la_ao_os_ss_se_ep_p#	#la_lao_aos_oss_sse_sep_ep#	0,54252493	1183
faixa	nom		2412	76,8700	3,3824	4,8952	1142	5	1		5	6	1,35	CVVCV	#f_fa_ai_ix_xa_a#	58830	#fa_fai_aix_ixa_xa#	2632	axiaf	VCVVC	#a_ax_xi_ia_af_f#	#ax_axi_xia_iaf_af#	0,40030992	1184
provas	nom		2412	76,8700	3,3824	4,8952	1142	6	2	ver,	6	4	1,60	CCVCVC	#p_pr_ro_ov_va_as_s#	144397	#pr_pro_rov_ova_vas_as#	31092	savorp	CVCVCC	#s_sa_av_vo_or_rp_p#	#sa_sav_avo_vor_orp_rp#	0,99480467	1185
cuja	gram	det	2405	76,6469	3,3811	4,8939	1144	4	2	adj,	4	23	1,00	CVCV	#c_cu_uj_ja_a#	71231	#cu_cuj_uja_ja#	1368	ajuc	VCVC	#a_aj_ju_uc_c#	#aj_aju_juc_uc#	0,45447781	1186
nossos	gram	det	2405	76,6469	3,3811	4,8939	1144	6	1		5	3	1,60	CVCCVC	#n_no_os_ss_so_os_s#	143546	#no_nos_oss_sso_sos_os#	27220	sosson	CVCCVC	#s_so_os_ss_so_on_n#	#so_sos_oss_sso_son_on#	0,16060978	1187
discussão	nom		2404	76,6150	3,3809	4,8937	1146	9	1		9	0	2,50	CVCCVCCVV	#d_di_is_sc_cu_us_ss_sã_ão_o#	120350	#di_dis_isc_scu_cus_uss_ssã_são_ão#	14286	oãssucsid	VVCCVCCVC	#o_oã_ãs_ss_su_uc_cs_si_id_d#	#oã_oãs_ãss_ssu_suc_ucs_csi_sid_id#	0,45665325	1188
vista	ver		2404	76,6150	3,3809	4,8937	1146	5	2	nom,	5	10	1,00	CVCCV	#v_vi_is_st_ta_a#	110767	#vi_vis_ist_sta_ta#	20108	atsiv	VCCVC	#a_at_ts_si_iv_v#	#at_ats_tsi_siv_iv#	0,45180900	1189
união	nom		2399	76,4556	3,3800	4,8928	1147	5	2	adj,	5	4	1,70	VCVVV	#u_un_ni_iã_ão_o#	62866	#un_uni_niã_ião_ão#	7412	oãinu	VVVCV	#o_oã_ãi_in_nu_u#	#oã_oãi_ãin_inu_nu#	0,57753071	1190
combate	nom		2398	76,4238	3,3798	4,8926	1148	7	2	ver,	7	5	1,50	CVCCVCV	#c_co_om_mb_ba_at_te_e#	123116	#co_com_omb_mba_bat_ate_te#	24602	etabmoc	VCVCCVC	#e_et_ta_ab_bm_mo_oc_c#	#et_eta_tab_abm_bmo_moc_oc#	0,48115935	1191
princípio	nom		2396	76,3600	3,3795	4,8923	1149	9	1		2	2	1,95	CCVCCVCVV	#p_pr_ri_in_nc_cí_íp_pi_io_o#	140569	#pr_pri_rin_inc_ncí_cíp_ípi_pio_io#	13803	oipícnirp	VVCVCCVCC	#o_oi_ip_pí_íc_cn_ni_ir_rp_p#	#oi_oip_ipí_píc_ícn_cni_nir_irp_rp#	0,09212486	1192
ia	ver		2394	76,2963	3,3791	4,8919	1151	2	2	nom,	2	76	1,00	VV	#i_ia_a#	69899	#ia_ia#	6263	ai	VV	#a_ai_i#	#ai_ai#	0,88935307	1193
peso	nom		2394	76,2963	3,3791	4,8919	1151	4	2	ver,	4	28	1,00	CVCV	#p_pe_es_so_o#	108467	#pe_pes_eso_so#	5585	osep	VCVC	#o_os_se_ep_p#	#os_ose_sep_ep#	0,81762109	1194
parreira	nom		2391	76,2007	3,3786	4,8914	1153	8	1		8	5	1,70	CVCCVVCV	#p_pa_ar_rr_re_ei_ir_ra_a#	191777	#pa_par_arr_rre_rei_eir_ira_ra#	23081	arierrap	VCVVCCVC	#a_ar_ri_ie_er_rr_ra_ap_p#	#ar_ari_rie_ier_err_rra_rap_ap#	0,29903084	1195
vista	nom		2391	76,2007	3,3786	4,8914	1153	5	2	ver,	5	10	1,00	CVCCV	#v_vi_is_st_ta_a#	110767	#vi_vis_ist_sta_ta#	20108	atsiv	VCCVC	#a_at_ts_si_iv_v#	#at_ats_tsi_siv_iv#	0,63863063	1196
haver	ver		2385	76,0095	3,3775	4,8903	1154	5	1		5	10	1,35	CVCVC	#h_ha_av_ve_er_r#	60424	#ha_hav_ave_ver_er#	5991	revah	CVCVC	#r_re_ev_va_ah_h#	#re_rev_eva_vah_ah#	0,88075447	1197
m	nom		2384	75,9776	3,3773	4,8901	1155	1	1		1	168	1,00	C	#m_m#	26208	#m#	1	m	C	#m_m#	#m#	0,49666524	1198
campeonato	nom		2381	75,8820	3,3768	4,8895	1157	10	1		10	0	2,35	CVCCVVCVCV	#c_ca_am_mp_pe_eo_on_na_at_to_o#	178712	#ca_cam_amp_mpe_peo_eon_ona_nat_ato_to#	17041	otanoepmac	VCVCVVCCVC	#o_ot_ta_an_no_oe_ep_pm_ma_ac_c#	#ot_ota_tan_ano_noe_oep_epm_pma_mac_ac#	0,41143901	1199
velho	adj		2381	75,8820	3,3768	4,8895	1157	5	1		5	8	1,30	CVCCV	#v_ve_el_lh_ho_o#	73681	#ve_vel_elh_lho_ho#	5814	ohlev	VCCVC	#o_oh_hl_le_ev_v#	#oh_ohl_hle_lev_ev#	0,34311064	1200
literatura	nom		2380	75,8501	3,3766	4,8894	1158	10	1		10	2	2,40	CVCVCVCVCV	#l_li_it_te_er_ra_at_tu_ur_ra_a#	206572	#li_lit_ite_ter_era_rat_atu_tur_ura_ra#	22427	arutaretil	VCVCVCVCVC	#a_ar_ru_ut_ta_ar_re_et_ti_il_l#	#ar_aru_rut_uta_tar_are_ret_eti_til_il#	0,78819514	1201
leitor	nom		2379	75,8182	3,3764	4,8892	1160	6	1		6	4	1,60	CVVCVC	#l_le_ei_it_to_or_r#	75332	#le_lei_eit_ito_tor_or#	9852	rotiel	CVCVVC	#r_ro_ot_ti_ie_el_l#	#ro_rot_oti_tie_iel_el#	0,46331987	1202
variação	nom		2379	75,8182	3,3764	4,8892	1160	8	1		5	3	1,65	CVCVVCVV	#v_va_ar_ri_ia_aç_çã_ão_o#	144544	#va_var_ari_ria_iaç_açã_ção_ão#	23504	oãçairav	VVCVVCVC	#o_oã_ãç_ça_ai_ir_ra_av_v#	#oã_oãç_ãça_çai_air_ira_rav_av#	0,25003399	1203
negócio	nom		2378	75,7864	3,3762	4,8890	1161	7	1		3	1	2,30	CVCVCVV	#n_ne_eg_gó_óc_ci_io_o#	79983	#ne_neg_egó_góc_óci_cio_io#	7053	oicógen	VVCVCVC	#o_oi_ic_có_óg_ge_en_n#	#oi_oic_icó_cóg_óge_gen_en#	0,47281493	1204
comando	nom		2376	75,7226	3,3758	4,8886	1162	7	2	ver,	7	13	1,15	CVCVCCV	#c_co_om_ma_an_nd_do_o#	173607	#co_com_oma_man_and_ndo_do#	42479	odnamoc	VCCVCVC	#o_od_dn_na_am_mo_oc_c#	#od_odn_dna_nam_amo_moc_oc#	0,20201864	1205
entra	ver		2373	75,6270	3,3753	4,8881	1163	5	1		5	11	1,00	VCCCV	#e_en_nt_tr_ra_a#	159213	#en_ent_ntr_tra_ra#	30783	artne	VCCCV	#a_ar_rt_tn_ne_e#	#ar_art_rtn_tne_ne#	0,63082590	1206
instituições	nom		2369	75,4996	3,3746	4,8873	1164	12	1		12	3	1,55	VCCCVCVVCVVC	#i_in_ns_st_ti_it_tu_ui_iç_çõ_õe_es_s#	191172	#in_ins_nst_sti_tit_itu_tui_uiç_içõ_çõe_ões_es#	29039	seõçiutitsni	CVVCVVCVCCCV	#s_se_eõ_õç_çi_iu_ut_ti_it_ts_sn_ni_i#	#se_seõ_eõç_õçi_çiu_iut_uti_tit_its_tsn_sni_ni#	0,26966386	1207
futuro	adj		2368	75,4677	3,3744	4,8872	1165	6	2	nom,	6	4	1,60	CVCVCV	#f_fu_ut_tu_ur_ro_o#	82676	#fu_fut_utu_tur_uro_ro#	5794	orutuf	VCVCVC	#o_or_ru_ut_tu_uf_f#	#or_oru_rut_utu_tuf_uf#	0,99903133	1208
hipótese	nom		2367	75,4358	3,3742	4,8870	1167	8	1		7	0	2,40	CVCVCVCV	#h_hi_ip_pó_ót_te_es_se_e#	107484	#hi_hip_ipó_pót_óte_tes_ese_se#	15154	esetópih	VCVCVCVC	#e_es_se_et_tó_óp_pi_ih_h#	#es_ese_set_etó_tóp_ópi_pih_ih#	0,11620912	1209
popular	adj		2367	75,4358	3,3742	4,8870	1167	7	2	nom,	7	3	1,80	CVCVCVC	#p_po_op_pu_ul_la_ar_r#	92313	#po_pop_opu_pul_ula_lar_ar#	12621	ralupop	CVCVCVC	#r_ra_al_lu_up_po_op_p#	#ra_ral_alu_lup_upo_pop_op#	0,21334721	1210
terceira	adj		2363	75,3083	3,3735	4,8862	1168	8	2	nom,	8	5	1,45	CVCCVVCV	#t_te_er_rc_ce_ei_ir_ra_a#	159083	#te_ter_erc_rce_cei_eir_ira_ra#	19131	ariecret	VCVVCCVC	#a_ar_ri_ie_ec_cr_re_et_t#	#ar_ari_rie_iec_ecr_cre_ret_et#	0,36705628	1211
abrir	ver		2362	75,2765	3,3733	4,8861	1170	5	1		5	4	1,60	VCCVC	#a_ab_br_ri_ir_r#	73358	#ab_abr_bri_rir_ir#	4024	rirba	CVCCV	#r_ri_ir_rb_ba_a#	#ri_rir_irb_rba_ba#	0,33031563	1212
realizado	ver		2362	75,2765	3,3733	4,8861	1170	9	1		9	1	1,60	CVVCVCVCV	#r_re_ea_al_li_iz_za_ad_do_o#	191067	#re_rea_eal_ali_liz_iza_zad_ado_do#	52572	odazilaer	VCVCVCVVC	#o_od_da_az_zi_il_la_ae_er_r#	#od_oda_daz_azi_zil_ila_lae_aer_er#	0,95450494	1213
fiscal	adj		2361	75,2446	3,3731	4,8859	1171	6	2	nom,	6	0	1,80	CVCCVC	#f_fi_is_sc_ca_al_l#	77936	#fi_fis_isc_sca_cal_al#	7895	lacsif	CVCCVC	#l_la_ac_cs_si_if_f#	#la_lac_acs_csi_sif_if#	0,98201086	1214
rio	nom		2359	75,1809	3,3727	4,8855	1172	3	2	ver,	3	28	1,00	CVV	#r_ri_io_o#	86679	#ri_rio_io#	5458	oir	VVC	#o_oi_ir_r#	#oi_oir_ir#	0,86841189	1215
comportamento	nom		2358	75,1490	3,3725	4,8853	1173	13	1		13	3	2,05	CVCCVCCVCVCCV	#c_co_om_mp_po_or_rt_ta_am_me_en_nt_to_o#	260632	#co_com_omp_mpo_por_ort_rta_tam_ame_men_ent_nto_to#	55298	otnematropmoc	VCCVCVCCVCCVC	#o_ot_tn_ne_em_ma_at_tr_ro_op_pm_mo_oc_c#	#ot_otn_tne_nem_ema_mat_atr_tro_rop_opm_pmo_moc_oc#	0,67525322	1216
ministros	nom		2356	75,0852	3,3722	4,8850	1174	9	1		9	6	1,55	CVCVCCCVC	#m_mi_in_ni_is_st_tr_ro_os_s#	200224	#mi_min_ini_nis_ist_str_tro_ros_os#	42472	sortsinim	CVCCCVCVC	#s_so_or_rt_ts_si_in_ni_im_m#	#so_sor_ort_rts_tsi_sin_ini_nim_im#	0,08453756	1217
declaração	nom		2355	75,0534	3,3720	4,8848	1175	10	1		10	3	1,70	CVCCVCVCVV	#d_de_ec_cl_la_ar_ra_aç_çã_ão_o#	187046	#de_dec_ecl_cla_lar_ara_raç_açã_ção_ão#	34215	oãçaralced	VVCVCVCCVC	#o_oã_ãç_ça_ar_ra_al_lc_ce_ed_d#	#oã_oãç_ãça_çar_ara_ral_alc_lce_ced_ed#	0,52538517	1218
acusado	ver		2351	74,9259	3,3713	4,8840	1176	7	2	nom,	7	8	1,30	VCVCVCV	#a_ac_cu_us_sa_ad_do_o#	147467	#ac_acu_cus_usa_sad_ado_do#	29771	odasuca	VCVCVCV	#o_od_da_as_su_uc_ca_a#	#od_oda_das_asu_suc_uca_ca#	0,18283719	1219
públicas	adj		2348	74,8303	3,3707	4,8835	1177	8	2	nom,	8	3	1,65	CVCCVCVC	#p_pú_úb_bl_li_ic_ca_as_s#	157697	#pú_púb_úbl_bli_lic_ica_cas_as#	30685	sacilbúp	CVCVCCVC	#s_sa_ac_ci_il_lb_bú_úp_p#	#sa_sac_aci_cil_ilb_lbú_búp_úp#	0,86414031	1220
aliança	nom		2346	74,7665	3,3703	4,8831	1178	7	1		7	3	1,65	VCVVCCV	#a_al_li_ia_an_nç_ça_a#	141525	#al_ali_lia_ian_anç_nça_ça#	11606	açnaila	VCCVVCV	#a_aç_çn_na_ai_il_la_a#	#aç_açn_çna_nai_ail_ila_la#	0,64080600	1221
representa	ver		2335	74,4160	3,3683	4,8811	1179	10	1		9	2	1,55	CVCCVCVCCV	#r_re_ep_pr_re_es_se_en_nt_ta_a#	261859	#re_rep_epr_pre_res_ese_sen_ent_nta_ta#	49061	atneserper	VCCVCVCCVC	#a_at_tn_ne_es_se_er_rp_pe_er_r#	#at_atn_tne_nes_ese_ser_erp_rpe_per_er#	0,18119900	1222
artista	nom		2333	74,3522	3,3679	4,8807	1180	7	2	adj,	7	6	1,50	VCCVCCV	#a_ar_rt_ti_is_st_ta_a#	177986	#ar_art_rti_tis_ist_sta_ta#	23191	atsitra	VCCVCCV	#a_at_ts_si_it_tr_ra_a#	#at_ats_tsi_sit_itr_tra_ra#	0,44708936	1223
cena	nom		2328	74,1929	3,3670	4,8798	1182	4	1		4	22	1,00	CVCV	#c_ce_en_na_a#	112886	#ce_cen_ena_na#	5799	anec	VCVC	#a_an_ne_ec_c#	#an_ane_nec_ec#	0,45841825	1224
linhas	nom		2328	74,1929	3,3670	4,8798	1182	6	1		6	10	1,40	CVCCVC	#l_li_in_nh_ha_as_s#	141822	#li_lin_inh_nha_has_as#	28684	sahnil	CVCCVC	#s_sa_ah_hn_ni_il_l#	#sa_sah_ahn_hni_nil_il#	0,22352261	1225
seguir	ver		2327	74,1610	3,3668	4,8796	1183	6	1		6	3	1,65	CVCVVC	#s_se_eg_gu_ui_ir_r#	65774	#se_seg_egu_gui_uir_ir#	6290	riuges	CVVCVC	#r_ri_iu_ug_ge_es_s#	#ri_riu_iug_uge_ges_es#	0,59955776	1226
ajuda	nom		2319	73,9061	3,3653	4,8781	1187	5	2	ver,	5	6	1,50	VCVCV	#a_aj_ju_ud_da_a#	87464	#aj_aju_jud_uda_da#	8152	aduja	VCVCV	#a_ad_du_uj_ja_a#	#ad_adu_duj_uja_ja#	0,28249796	1227
campeão	nom		2319	73,9061	3,3653	4,8781	1187	7	1		7	1	1,75	CVCCVVV	#c_ca_am_mp_pe_eã_ão_o#	130608	#ca_cam_amp_mpe_peã_eão_ão#	14420	oãepmac	VVVCCVC	#o_oã_ãe_ep_pm_ma_ac_c#	#oã_oãe_ãep_epm_pma_mac_ac#	0,95691133	1228
mar	nom		2319	73,9061	3,3653	4,8781	1187	3	1		3	46	1,00	CVC	#m_ma_ar_r#	64547	#ma_mar_ar#	10647	ram	CVC	#r_ra_am_m#	#ra_ram_am#	0,32350176	1229
vice	nom		2319	73,9061	3,3653	4,8781	1187	4	1		4	14	1,00	CVCV	#v_vi_ic_ce_e#	62835	#vi_vic_ice_ce#	3229	eciv	VCVC	#e_ec_ci_iv_v#	#ec_eci_civ_iv#	0,55643692	1230
teriam	ver		2318	73,8742	3,3651	4,8779	1188	6	1		5	9	1,50	CVCVVC	#t_te_er_ri_ia_am_m#	129957	#te_ter_eri_ria_iam_am#	25225	mairet	CVVCVC	#m_ma_ai_ir_re_et_t#	#ma_mai_air_ire_ret_et#	0,56950366	1231
preocupação	nom		2315	73,7786	3,3646	4,8773	1189	11	1		11	2	2,00	CCVVCVCVCVV	#p_pr_re_eo_oc_cu_up_pa_aç_çã_ão_o#	143471	#pr_pre_reo_eoc_ocu_cup_upa_paç_açã_ção_ão#	24916	oãçapucoerp	VVCVCVCVVCC	#o_oã_ãç_ça_ap_pu_uc_co_oe_er_rp_p#	#oã_oãç_ãça_çap_apu_puc_uco_coe_oer_erp_rp#	0,91894989	1232
aqueles	gram	det	2312	73,6830	3,3640	4,8768	1190	7	1		6	4	1,50	VCVVCVC	#a_aq_qu_ue_el_le_es_s#	141506	#aq_aqu_que_uel_ele_les_es#	16716	seleuqa	CVCVVCV	#s_se_el_le_eu_uq_qa_a#	#se_sel_ele_leu_euq_uqa_qa#	0,68267702	1233
romance	nom		2309	73,5874	3,3634	4,8762	1191	7	1		7	1	1,70	CVCVCCV	#r_ro_om_ma_an_nc_ce_e#	116228	#ro_rom_oma_man_anc_nce_ce#	8334	ecnamor	VCCVCVC	#e_ec_cn_na_am_mo_or_r#	#ec_ecn_cna_nam_amo_mor_or#	0,53800535	1234
as	gram	pers	2306	73,4918	3,3629	4,8756	1193	2	4	adj,nom,	2	82	1,00	VC	#a_as_s#	108788	#as_as#	19920	sa	CV	#s_sa_a#	#sa_sa#	0,80905027	1235
igual	adj		2306	73,4918	3,3629	4,8756	1193	5	1		5	0	1,90	VCVVC	#i_ig_gu_ua_al_l#	42457	#ig_igu_gua_ual_al#	4394	laugi	CVVCV	#l_la_au_ug_gi_i#	#la_lau_aug_ugi_gi#	0,89901139	1236
trata-se	ver		2303	73,3961	3,3623	4,8751	1194	8	1		6	7	1,50	CCVCV-CV	#t_tr_ra_at_ta_a-_-s_se_e#	152101	#tr_tra_rat_ata_ta-_a-s_-se_se#	32412	es-atart	VC-VCVCC	#e_es_s-_-a_at_ta_ar_rt_t#	#es_es-_s-a_-at_ata_tar_art_rt#	0,83442571	1237
tenta	ver		2301	73,3324	3,3619	4,8747	1195	5	1		4	26	1,00	CVCCV	#t_te_en_nt_ta_a#	150105	#te_ten_ent_nta_ta#	25719	atnet	VCCVC	#a_at_tn_ne_et_t#	#at_atn_tne_net_et#	0,14813824	1238
bolsas	nom		2299	73,2687	3,3615	4,8743	1197	6	2	ver,	6	6	1,45	CVCCVC	#b_bo_ol_ls_sa_as_s#	113665	#bo_bol_ols_lsa_sas_as#	21381	saslob	CVCCVC	#s_sa_as_sl_lo_ob_b#	#sa_sas_asl_slo_lob_ob#	0,38060380	1239
jovem	adj		2299	73,2687	3,3615	4,8743	1197	5	1		5	2	1,85	CVCVC	#j_jo_ov_ve_em_m#	41583	#jo_jov_ove_vem_em#	6267	mevoj	CVCVC	#m_me_ev_vo_oj_j#	#me_mev_evo_voj_oj#	0,39845225	1240
quantidade	nom		2296	73,1731	3,3610	4,8737	1198	10	1		10	2	2,05	CVVCCVCVCV	#q_qu_ua_an_nt_ti_id_da_ad_de_e#	188317	#qu_qua_uan_ant_nti_tid_ida_dad_ade_de#	25215	edaditnauq	VCVCVCCVVC	#e_ed_da_ad_di_it_tn_na_au_uq_q#	#ed_eda_dad_adi_dit_itn_tna_nau_auq_uq#	0,76682319	1241
contato	nom		2295	73,1412	3,3608	4,8736	1200	7	2	ver,	7	4	1,30	CVCCVCV	#c_co_on_nt_ta_at_to_o#	180476	#co_con_ont_nta_tat_ato_to#	32543	otatnoc	VCVCCVC	#o_ot_ta_at_tn_no_oc_c#	#ot_ota_tat_atn_tno_noc_oc#	0,70945049	1242
'tadual	adj		2295	73,1412	3,3608	4,8736	1200	7	1		6	1	1,90	SCVCVVC	#'_'t_ta_ad_du_ua_al_l#	86784	#'t_'ta_tad_adu_dua_ual_al#	9030	laudat'	CVVCVCS	#l_la_au_ud_da_at_t'_'#	#la_lau_aud_uda_dat_at'_t'#	0,77948014	1243
fui	ver		2292	73,0456	3,3602	4,8730	1201	3	2	nom,	3	24	1,00	CVV	#f_fu_ui_i#	17562	#fu_fui_ui#	1045	iuf	VVC	#i_iu_uf_f#	#iu_iuf_uf#	0,44427777	1244
dono	nom		2291	73,0137	3,3600	4,8728	1203	4	1		4	29	1,00	CVCV	#d_do_on_no_o#	109684	#do_don_ono_no#	3911	onod	VCVC	#o_on_no_od_d#	#on_ono_nod_od#	0,73192740	1245
praia	nom		2291	73,0137	3,3600	4,8728	1203	5	1		5	8	1,35	CCVVV	#p_pr_ra_ai_ia_a#	127772	#pr_pra_rai_aia_ia#	14254	aiarp	VVVCC	#a_ai_ia_ar_rp_p#	#ai_aia_iar_arp_rp#	0,62086975	1246
políticos	nom		2289	72,9500	3,3596	4,8724	1204	9	2	adj,	9	4	1,50	CVCVCVCVC	#p_po_ol_lí_ít_ti_ic_co_os_s#	182041	#po_pol_olí_lít_íti_tic_ico_cos_os#	37068	socitílop	CVCVCVCVC	#s_so_oc_ci_it_tí_íl_lo_op_p#	#so_soc_oci_cit_ití_tíl_ílo_lop_op#	0,09439066	1247
adversário	nom		2284	72,7906	3,3587	4,8715	1207	10	2	adj,	10	3	1,60	VCCVCCVCVV	#a_ad_dv_ve_er_rs_sá_ár_ri_io_o#	162677	#ad_adv_dve_ver_ers_rsá_sár_ári_rio_io#	12191	oirásrevda	VVCVCCVCCV	#o_oi_ir_rá_ás_sr_re_ev_vd_da_a#	#oi_oir_irá_rás_ásr_sre_rev_evd_vda_da#	0,84231152	1249
diferentes	adj		2284	72,7906	3,3587	4,8715	1207	10	2	gram,	10	2	1,65	CVCVCVCCVC	#d_di_if_fe_er_re_en_nt_te_es_s#	255481	#di_dif_ife_fer_ere_ren_ent_nte_tes_es#	44889	setnerefid	CVCCVCVCVC	#s_se_et_tn_ne_er_re_ef_fi_id_d#	#se_set_etn_tne_ner_ere_ref_efi_fid_id#	0,27973069	1250
tais	gram	det	2284	72,7906	3,3587	4,8715	1207	4	2	adj,	4	17	1,00	CVVC	#t_ta_ai_is_s#	112015	#ta_tai_ais_is#	6382	siat	CVVC	#s_si_ia_at_t#	#si_sia_iat_at#	0,61833633	1251
estou	ver		2282	72,7269	3,3583	4,8711	1209	5	1		5	2	1,70	VCCVV	#e_es_st_to_ou_u#	91392	#es_est_sto_tou_ou#	14103	uotse	VVCCV	#u_uo_ot_ts_se_e#	#uo_uot_ots_tse_se#	0,94148179	1252
posse	nom		2282	72,7269	3,3583	4,8711	1209	5	1		5	10	1,20	CVCCV	#p_po_os_ss_se_e#	111494	#po_pos_oss_sse_se#	17724	essop	VCCVC	#e_es_ss_so_op_p#	#es_ess_sso_sop_op#	0,89250430	1253
ficam	ver		2280	72,6631	3,3579	4,8707	1212	5	1		5	13	1,20	CVCVC	#f_fi_ic_ca_am_m#	87987	#fi_fic_ica_cam_am#	21849	macif	CVCVC	#m_ma_ac_ci_if_f#	#ma_mac_aci_cif_if#	0,34538034	1254
fundamental	adj		2280	72,6631	3,3579	4,8707	1212	11	1		11	3	1,65	CVCCVCVCCVC	#f_fu_un_nd_da_am_me_en_nt_ta_al_l#	181561	#fu_fun_und_nda_dam_ame_men_ent_nta_tal_al#	37196	latnemadnuf	CVCCVCVCCVC	#l_la_at_tn_ne_em_ma_ad_dn_nu_uf_f#	#la_lat_atn_tne_nem_ema_mad_adn_dnu_nuf_uf#	0,07922923	1255
natural	adj		2280	72,6631	3,3579	4,8707	1212	7	2	nom,	7	2	1,75	CVCVCVC	#n_na_at_tu_ur_ra_al_l#	94497	#na_nat_atu_tur_ura_ral_al#	9909	larutan	CVCVCVC	#l_la_ar_ru_ut_ta_an_n#	#la_lar_aru_rut_uta_tan_an#	0,26139068	1256
execução	nom		2274	72,4719	3,3568	4,8696	1214	8	1		8	2	2,00	VCVCVCVV	#e_ex_xe_ec_cu_uç_çã_ão_o#	91283	#ex_exe_xec_ecu_cuç_uçã_ção_ão#	14728	oãçucexe	VVCVCVCV	#o_oã_ãç_çu_uc_ce_ex_xe_e#	#oã_oãç_ãçu_çuc_uce_cex_exe_xe#	0,28701764	1257
tipos	nom		2274	72,4719	3,3568	4,8696	1214	5	1		5	7	1,45	CVCVC	#t_ti_ip_po_os_s#	122964	#ti_tip_ipo_pos_os#	24472	sopit	CVCVC	#s_so_op_pi_it_t#	#so_sop_opi_pit_it#	0,24752094	1258
trânsito	nom		2266	72,2170	3,3553	4,8680	1215	8	1		8	3	2,20	CCVCCVCV	#t_tr_râ_ân_ns_si_it_to_o#	103801	#tr_trâ_rân_âns_nsi_sit_ito_to#	10755	otisnârt	VCVCCVCC	#o_ot_ti_is_sn_nâ_âr_rt_t#	#ot_oti_tis_isn_snâ_nâr_ârt_rt#	0,45918493	1259
artistas	nom		2265	72,1851	3,3551	4,8678	1218	8	2	adj,	8	5	1,35	VCCVCCVC	#a_ar_rt_ti_is_st_ta_as_s#	222436	#ar_art_rti_tis_ist_sta_tas_as#	40638	satsitra	CVCCVCCV	#s_sa_at_ts_si_it_tr_ra_a#	#sa_sat_ats_tsi_sit_itr_tra_ra#	0,59041172	1260
obter	ver		2265	72,1851	3,3551	4,8678	1218	5	1		5	5	1,70	VCCVC	#o_ob_bt_te_er_r#	62747	#ob_obt_bte_ter_er#	6602	retbo	CVCCV	#r_re_et_tb_bo_o#	#re_ret_etb_tbo_bo#	0,24845722	1261
representantes	nom		2265	72,1851	3,3551	4,8678	1218	14	1		13	0	2,40	CVCCVCVCCVCCVC	#r_re_ep_pr_re_es_se_en_nt_ta_an_nt_te_es_s#	381711	#re_rep_epr_pre_res_ese_sen_ent_nta_tan_ant_nte_tes_es#	74545	setnatneserper	CVCCVCCVCVCCVC	#s_se_et_tn_na_at_tn_ne_es_se_er_rp_pe_er_r#	#se_set_etn_tna_nat_atn_tne_nes_ese_ser_erp_rpe_per_er#	0,79065514	1262
podia	ver		2259	71,9939	3,3539	4,8667	1219	5	2	nom,	5	4	1,55	CVCVV	#p_po_od_di_ia_a#	99618	#po_pod_odi_dia_ia#	10717	aidop	VVCVC	#a_ai_id_do_op_p#	#ai_aid_ido_dop_op#	0,68390583	1263
reservas	nom		2258	71,9620	3,3537	4,8665	1220	8	2	ver,	8	3	1,60	CVCVCCVC	#r_re_es_se_er_rv_va_as_s#	217678	#re_res_ese_ser_erv_rva_vas_as#	41097	savreser	CVCCVCVC	#s_sa_av_vr_re_es_se_er_r#	#sa_sav_avr_vre_res_ese_ser_er#	0,84014148	1264
pista	nom		2257	71,9301	3,3535	4,8663	1221	5	1		5	16	1,00	CVCCV	#p_pi_is_st_ta_a#	123094	#pi_pis_ist_sta_ta#	18588	atsip	VCCVC	#a_at_ts_si_ip_p#	#at_ats_tsi_sip_ip#	0,68763305	1265
ator	nom		2256	71,8983	3,3533	4,8661	1223	4	1		4	9	1,10	VCVC	#a_at_to_or_r#	76866	#at_ato_tor_or#	7526	rota	CVCV	#r_ro_ot_ta_a#	#ro_rot_ota_ta#	0,05661415	1266
realmente	adv		2256	71,8983	3,3533	4,8661	1223	9	1		9	2	1,70	CVVCCVCCV	#r_re_ea_al_lm_me_en_nt_te_e#	184257	#re_rea_eal_alm_lme_men_ent_nte_te#	50142	etnemlaer	VCCVCCVVC	#e_et_tn_ne_em_ml_la_ae_er_r#	#et_etn_tne_nem_eml_mla_lae_aer_er#	0,29680090	1267
aplicação	nom		2252	71,7708	3,3526	4,8653	1224	9	1		7	2	1,75	VCCVCVCVV	#a_ap_pl_li_ic_ca_aç_çã_ão_o#	141043	#ap_apl_pli_lic_ica_caç_açã_ção_ão#	25037	oãçacilpa	VVCVCVCCV	#o_oã_ãç_ça_ac_ci_il_lp_pa_a#	#oã_oãç_ãça_çac_aci_cil_ilp_lpa_pa#	0,55031969	1269
objeto	nom		2250	71,7070	3,3522	4,8650	1225	6	2	ver,	6	3	1,55	VCCVCV	#o_ob_bj_je_et_to_o#	71216	#ob_obj_bje_jet_eto_to#	6162	otejbo	VCVCCV	#o_ot_te_ej_jb_bo_o#	#ot_ote_tej_ejb_jbo_bo#	0,92584999	1270
viu	ver		2247	71,6114	3,3516	4,8644	1226	3	1		3	25	1,00	CVV	#v_vi_iu_u#	16828	#vi_viu_iu#	2307	uiv	VVC	#u_ui_iv_v#	#ui_uiv_iv#	0,06874283	1271
responsabilidade	nom		2245	71,5477	3,3512	4,8640	1227	16	1		16	1	1,55	CVCCVCCVCVCVCVCV	#r_re_es_sp_po_on_ns_sa_ab_bi_il_li_id_da_ad_de_e#	259483	#re_res_esp_spo_pon_ons_nsa_sab_abi_bil_ili_lid_ida_dad_ade_de#	43845	edadilibasnopser	VCVCVCVCVCCVCCVC	#e_ed_da_ad_di_il_li_ib_ba_as_sn_no_op_ps_se_er_r#	#ed_eda_dad_adi_dil_ili_lib_iba_bas_asn_sno_nop_ops_pse_ser_er#	0,36407378	1272
intenção	nom		2244	71,5158	3,3510	4,8638	1228	8	1		5	6	1,55	VCCVCCVV	#i_in_nt_te_en_nç_çã_ão_o#	163969	#in_int_nte_ten_enç_nçã_ção_ão#	31942	oãçnetni	VVCCVCCV	#o_oã_ãç_çn_ne_et_tn_ni_i#	#oã_oãç_ãçn_çne_net_etn_tni_ni#	0,16460375	1273
forças	nom		2243	71,4840	3,3508	4,8636	1229	6	1		4	12	1,00	CVCCVC	#f_fo_or_rç_ça_as_s#	118765	#fo_for_orç_rça_ças_as#	22496	saçrof	CVCCVC	#s_sa_aç_çr_ro_of_f#	#sa_saç_açr_çro_rof_of#	0,42815587	1274
cruzeiros	nom		2239	71,3565	3,3501	4,8628	1230	9	1		9	0	2,45	CCVCVVCVC	#c_cr_ru_uz_ze_ei_ir_ro_os_s#	153732	#cr_cru_ruz_uze_zei_eir_iro_ros_os#	31294	soriezurc	CVCVVCVCC	#s_so_or_ri_ie_ez_zu_ur_rc_c#	#so_sor_ori_rie_iez_ezu_zur_urc_rc#	0,47282346	1275
passado	nom		2238	71,3246	3,3499	4,8626	1231	7	3	adj,ver,	7	11	1,00	CVCCVCV	#p_pa_as_ss_sa_ad_do_o#	173670	#pa_pas_ass_ssa_sad_ado_do#	36173	odassap	VCVCCVC	#o_od_da_as_ss_sa_ap_p#	#od_oda_das_ass_ssa_sap_ap#	0,62313422	1276
seção	nom		2237	71,2927	3,3497	4,8624	1232	5	1		5	5	1,65	CVCVV	#s_se_eç_çã_ão_o#	86605	#se_seç_eçã_ção_ão#	12484	oãçes	VVCVC	#o_oã_ãç_çe_es_s#	#oã_oãç_ãçe_çes_es#	0,74386765	1277
2ª	adj		2236	71,2609	3,3495	4,8622	1234	2	1		1	11	1,20	S	#2_2ª_ª#	42	#2ª_2ª#	5	ª2	S	#ª_ª2_2#	#ª2_ª2#	0,50036510	1278
índices	nom		2236	71,2609	3,3495	4,8622	1234	7	1		0	2	1,85	VCCVCVC	#í_ín_nd_di_ic_ce_es_s#	140175	#ín_índ_ndi_dic_ice_ces_es#	14526	secidní	CVCVCCV	#s_se_ec_ci_id_dn_ní_í#	#se_sec_eci_cid_idn_dní_ní#	0,98136641	1279
categoria	nom		2234	71,1971	3,3491	4,8619	1235	9	1		9	0	2,30	CVCVCVCVV	#c_ca_at_te_eg_go_or_ri_ia_a#	184063	#ca_cat_ate_teg_ego_gor_ori_ria_ia#	22089	airogetac	VVCVCVCVC	#a_ai_ir_ro_og_ge_et_ta_ac_c#	#ai_air_iro_rog_oge_get_eta_tac_ac#	0,53997605	1280
1ª	adj		2232	71,1334	3,3487	4,8615	1236	2	1		1	11	1,25	S	#1_1ª_ª#	42	#1ª_1ª#	8	ª1	S	#ª_ª1_1#	#ª1_ª1#	0,11859248	1281
n'sa	gram	prp+det	2229	71,0378	3,3481	4,8609	1237	4	1		3	18	1,00	CSCV	#n_n'_'s_sa_a#	55268	#n'_n's_'sa_sa#	1319	as'n	VCSC	#a_as_s'_'n_n#	#as_as'_s'n_'n#	0,09683269	1282
constitucional	adj		2227	70,9740	3,3477	4,8605	1238	14	1		14	1	2,15	CVCCCVCVCVVCVC	#c_co_on_ns_st_ti_it_tu_uc_ci_io_on_na_al_l#	197877	#co_con_ons_nst_sti_tit_itu_tuc_uci_cio_ion_ona_nal_al#	41400	lanoicutitsnoc	CVCVVCVCVCCCVC	#l_la_an_no_oi_ic_cu_ut_ti_it_ts_sn_no_oc_c#	#la_lan_ano_noi_oic_icu_cut_uti_tit_its_tsn_sno_noc_oc#	0,76346870	1283
garantir	ver		2222	70,8147	3,3467	4,8595	1240	8	1		8	4	1,60	CVCVCCVC	#g_ga_ar_ra_an_nt_ti_ir_r#	163889	#ga_gar_ara_ran_ant_nti_tir_ir#	21952	ritnarag	CVCCVCVC	#r_ri_it_tn_na_ar_ra_ag_g#	#ri_rit_itn_tna_nar_ara_rag_ag#	0,47517934	1284
luta	nom		2222	70,8147	3,3467	4,8595	1240	4	2	ver,	4	24	1,00	CVCV	#l_lu_ut_ta_a#	78093	#lu_lut_uta_ta#	5938	atul	VCVC	#a_at_tu_ul_l#	#at_atu_tul_ul#	0,30061957	1285
atriz	nom		2221	70,7828	3,3465	4,8593	1242	5	1		5	4	1,60	VCCVC	#a_at_tr_ri_iz_z#	76492	#at_atr_tri_riz_iz#	6040	zirta	CVCCV	#z_zi_ir_rt_ta_a#	#zi_zir_irt_rta_ta#	0,34602656	1286
estamos	ver		2221	70,7828	3,3465	4,8593	1242	7	1		5	4	1,70	VCCVCVC	#e_es_st_ta_am_mo_os_s#	210927	#es_est_sta_tam_amo_mos_os#	45713	somatse	CVCVCCV	#s_so_om_ma_at_ts_se_e#	#so_som_oma_mat_ats_tse_se#	0,46901730	1287
atendimento	nom		2220	70,7510	3,3464	4,8591	1243	11	1		11	3	2,00	VCVCCVCVCCV	#a_at_te_en_nd_di_im_me_en_nt_to_o#	242078	#at_ate_ten_end_ndi_dim_ime_men_ent_nto_to#	39665	otnemidneta	VCCVCVCCVCV	#o_ot_tn_ne_em_mi_id_dn_ne_et_ta_a#	#ot_otn_tne_nem_emi_mid_idn_dne_net_eta_ta#	0,66541494	1288
reduzir	ver		2218	70,6872	3,3460	4,8587	1244	7	1		7	7	1,45	CVCVCVC	#r_re_ed_du_uz_zi_ir_r#	74501	#re_red_edu_duz_uzi_zir_ir#	13953	rizuder	CVCVCVC	#r_ri_iz_zu_ud_de_er_r#	#ri_riz_izu_zud_ude_der_er#	0,12339253	1289
clima	nom		2213	70,5279	3,3450	4,8578	1245	5	1		4	3	1,50	CCVCV	#c_cl_li_im_ma_a#	100598	#cl_cli_lim_ima_ma#	4347	amilc	VCVCC	#a_am_mi_il_lc_c#	#am_ami_mil_ilc_lc#	0,35889429	1290
assessor	nom		2211	70,4641	3,3446	4,8574	1246	8	1		8	0	1,60	VCCVCCVC	#a_as_ss_se_es_ss_so_or_r#	157472	#as_ass_sse_ses_ess_sso_sor_or#	16714	rossessa	CVCCVCCV	#r_ro_os_ss_se_es_ss_sa_a#	#ro_ros_oss_sse_ses_ess_ssa_sa#	0,55061373	1291
casal	nom		2210	70,4323	3,3444	4,8572	1248	5	1		5	11	1,15	CVCVC	#c_ca_as_sa_al_l#	101738	#ca_cas_asa_sal_al#	11099	lasac	CVCVC	#l_la_as_sa_ac_c#	#la_las_asa_sac_ac#	0,98174922	1292
'tilo	nom		2210	70,4323	3,3444	4,8572	1248	5	1		4	26	1,00	SCVCV	#'_'t_ti_il_lo_o#	80843	#'t_'ti_til_ilo_lo#	5318	olit'	VCVCS	#o_ol_li_it_t'_'#	#ol_oli_lit_it'_t'#	0,54990234	1293
corrupção	nom		2205	70,2729	3,3434	4,8562	1251	9	1		9	2	2,10	CVCCVCCVV	#c_co_or_rr_ru_up_pç_çã_ão_o#	131020	#co_cor_orr_rru_rup_upç_pçã_ção_ão#	25148	oãçpurroc	VVCCVCCVC	#o_oã_ãç_çp_pu_ur_rr_ro_oc_c#	#oã_oãç_ãçp_çpu_pur_urr_rro_roc_oc#	0,33835966	1294
exatamente	adv		2205	70,2729	3,3434	4,8562	1251	10	1		10	2	2,05	VCVCVCVCCV	#e_ex_xa_at_ta_am_me_en_nt_te_e#	198434	#ex_exa_xat_ata_tam_ame_men_ent_nte_te#	48373	etnemataxe	VCCVCVCVCV	#e_et_tn_ne_em_ma_at_ta_ax_xe_e#	#et_etn_tne_nem_ema_mat_ata_tax_axe_xe#	0,05289811	1295
trabalha	ver		2205	70,2729	3,3434	4,8562	1251	8	1		7	5	1,60	CCVCVCCV	#t_tr_ra_ab_ba_al_lh_ha_a#	136298	#tr_tra_rab_aba_bal_alh_lha_ha#	16180	ahlabart	VCCVCVCC	#a_ah_hl_la_ab_ba_ar_rt_t#	#ah_ahl_hla_lab_aba_bar_art_rt#	0,98822106	1296
sangue	nom		2201	70,1454	3,3426	4,8554	1252	6	1		6	8	1,45	CVCCVV	#s_sa_an_ng_gu_ue_e#	88192	#sa_san_ang_ngu_gue_ue#	6189	eugnas	VVCCVC	#e_eu_ug_gn_na_as_s#	#eu_eug_ugn_gna_nas_as#	0,58590914	1297
tivesse	ver		2200	70,1136	3,3424	4,8552	1253	7	1		7	3	1,60	CVCVCCV	#t_ti_iv_ve_es_ss_se_e#	129254	#ti_tiv_ive_ves_ess_sse_se#	20533	essevit	VCCVCVC	#e_es_ss_se_ev_vi_it_t#	#es_ess_sse_sev_evi_vit_it#	0,06433677	1298
gerente	nom		2199	70,0817	3,3422	4,8550	1255	7	2	adj,	7	3	1,70	CVCVCCV	#g_ge_er_re_en_nt_te_e#	165702	#ge_ger_ere_ren_ent_nte_te#	34298	etnereg	VCCVCVC	#e_et_tn_ne_er_re_eg_g#	#et_etn_tne_ner_ere_reg_eg#	0,60257636	1299
soldados	nom		2199	70,0817	3,3422	4,8550	1255	8	3	adj,ver,	8	7	1,45	CVCCVCVC	#s_so_ol_ld_da_ad_do_os_s#	190931	#so_sol_old_lda_dad_ado_dos_os#	47803	sodadlos	CVCVCCVC	#s_so_od_da_ad_dl_lo_os_s#	#so_sod_oda_dad_adl_dlo_los_os#	0,98180998	1300
'tádio	nom		2197	70,0179	3,3418	4,8546	1256	6	1		5	6	1,65	SCVCVV	#'_'t_tá_ád_di_io_o#	70805	#'t_'tá_tád_ádi_dio_io#	4829	oidát'	VVCVCS	#o_oi_id_dá_át_t'_'#	#oi_oid_idá_dát_át'_t'#	0,28848344	1301
porta	nom		2195	69,9542	3,3414	4,8542	1257	5	2	ver,	5	26	1,00	CVCCV	#p_po_or_rt_ta_a#	116274	#po_por_ort_rta_ta#	11747	atrop	VCCVC	#a_at_tr_ro_op_p#	#at_atr_tro_rop_op#	0,09384040	1302
nota	nom		2194	69,9223	3,3412	4,8540	1260	4	3	adj,ver,	4	29	1,00	CVCV	#n_no_ot_ta_a#	81403	#no_not_ota_ta#	6641	aton	VCVC	#a_at_to_on_n#	#at_ato_ton_on#	0,92424558	1303
regiões	nom		2194	69,9223	3,3412	4,8540	1260	7	1		7	3	1,75	CVCVVVC	#r_re_eg_gi_iõ_õe_es_s#	145774	#re_reg_egi_giõ_iõe_ões_es#	24806	seõiger	CVVVCVC	#s_se_eõ_õi_ig_ge_er_r#	#se_seõ_eõi_õig_ige_ger_er#	0,95374062	1304
venceu	ver		2194	69,9223	3,3412	4,8540	1260	6	1		6	5	1,65	CVCCVV	#v_ve_en_nc_ce_eu_u#	64752	#ve_ven_enc_nce_ceu_eu#	7473	uecnev	VVCCVC	#u_ue_ec_cn_ne_ev_v#	#ue_uec_ecn_cne_nev_ev#	0,80568855	1305
daí	gram	prp+adv	2189	69,7630	3,3402	4,8530	1262	3	3	nom,	3	18	1,00	CVV	#d_da_aí_í#	36735	#da_daí_aí#	569	íad	VVC	#í_ía_ad_d#	#ía_íad_ad#	0,01786560	1306
nº	nom		2189	69,7630	3,3402	4,8530	1262	2	1		1	42	1,00	CS	#n_nº_º#	4822	#nº_nº#	4	ºn	SC	#º_ºn_n#	#ºn_ºn#	0,73352358	1307
dado	ver		2187	69,6992	3,3398	4,8526	1263	4	3	adj,nom,	4	23	1,00	CVCV	#d_da_ad_do_o#	134000	#da_dad_ado_do#	28809	odad	VCVC	#o_od_da_ad_d#	#od_oda_dad_ad#	0,93600942	1308
iniciativa	nom		2182	69,5399	3,3389	4,8516	1264	10	1		10	0	1,95	VCVCVVCVCV	#i_in_ni_ic_ci_ia_at_ti_iv_va_a#	178124	#in_ini_nic_ici_cia_iat_ati_tiv_iva_va#	27255	avitaicini	VCVCVVCVCV	#a_av_vi_it_ta_ai_ic_ci_in_ni_i#	#av_avi_vit_ita_tai_aic_ici_cin_ini_ni#	0,40273761	1309
discutir	ver		2181	69,5080	3,3387	4,8514	1265	8	1		8	2	1,70	CVCCVCVC	#d_di_is_sc_cu_ut_ti_ir_r#	98673	#di_dis_isc_scu_cut_uti_tir_ir#	9962	ritucsid	CVCVCCVC	#r_ri_it_tu_uc_cs_si_id_d#	#ri_rit_itu_tuc_ucs_csi_sid_id#	0,35069323	1310
animais	nom		2180	69,4762	3,3385	4,8512	1266	7	2	adj,	7	2	1,80	VCVCVVC	#a_an_ni_im_ma_ai_is_s#	154522	#an_ani_nim_ima_mai_ais_is#	11533	siamina	CVVCVCV	#s_si_ia_am_mi_in_na_a#	#si_sia_iam_ami_min_ina_na#	0,71271904	1311
j	nom		2179	69,4443	3,3383	4,8510	1267	1	1		1	168	1,00	C	#j_j#	1572	#j#	1	j	C	#j_j#	#j#	0,70206359	1312
cujo	gram	det	2174	69,2849	3,3373	4,8500	1268	4	2	nom,	4	17	1,00	CVCV	#c_cu_uj_jo_o#	70986	#cu_cuj_ujo_jo#	1303	ojuc	VCVC	#o_oj_ju_uc_c#	#oj_oju_juc_uc#	0,26814280	1313
poupança	nom		2173	69,2531	3,3371	4,8498	1269	8	1		8	0	2,15	CVVCVCCV	#p_po_ou_up_pa_an_nç_ça_a#	113719	#po_pou_oup_upa_pan_anç_nça_ça#	5908	açnapuop	VCCVCVVC	#a_aç_çn_na_ap_pu_uo_op_p#	#aç_açn_çna_nap_apu_puo_uop_op#	0,86770370	1314
altura	nom		2171	69,1893	3,3367	4,8494	1272	6	1		6	2	1,80	VCCVCV	#a_al_lt_tu_ur_ra_a#	128831	#al_alt_ltu_tur_ura_ra#	12012	arutla	VCVCCV	#a_ar_ru_ut_tl_la_a#	#ar_aru_rut_utl_tla_la#	0,58511211	1315
erro	nom		2171	69,1893	3,3367	4,8494	1272	4	2	ver,	4	15	1,00	VCCV	#e_er_rr_ro_o#	104160	#er_err_rro_ro#	4815	orre	VCCV	#o_or_rr_re_e#	#or_orr_rre_re#	0,98254684	1316
prêmio	nom		2171	69,1893	3,3367	4,8494	1272	6	2	adj,	6	4	1,75	CCVCVV	#p_pr_rê_êm_mi_io_o#	90582	#pr_prê_rêm_êmi_mio_io#	9268	oimêrp	VVCVCC	#o_oi_im_mê_êr_rp_p#	#oi_oim_imê_mêr_êrp_rp#	0,63175054	1317
elementos	nom		2168	69,0937	3,3361	4,8488	1275	9	1		9	1	2,05	VCVCVCCVC	#e_el_le_em_me_en_nt_to_os_s#	215911	#el_ele_lem_eme_men_ent_nto_tos_os#	51892	sotnemele	CVCCVCVCV	#s_so_ot_tn_ne_em_me_el_le_e#	#so_sot_otn_tne_nem_eme_mel_ele_le#	0,58420798	1318
fotos	nom		2168	69,0937	3,3361	4,8488	1275	5	1		5	16	1,15	CVCVC	#f_fo_ot_to_os_s#	115225	#fo_fot_oto_tos_os#	26331	sotof	CVCVC	#s_so_ot_to_of_f#	#so_sot_oto_tof_of#	0,10276057	1319
tradição	nom		2168	69,0937	3,3361	4,8488	1275	8	1		5	3	2,00	CCVCVCVV	#t_tr_ra_ad_di_iç_çã_ão_o#	151366	#tr_tra_rad_adi_diç_içã_ção_ão#	24449	oãçidart	VVCVCVCC	#o_oã_ãç_çi_id_da_ar_rt_t#	#oã_oãç_ãçi_çid_ida_dar_art_rt#	0,16591203	1320
goleiro	nom		2163	68,9344	3,3351	4,8478	1276	7	1		7	5	1,45	CVCVVCV	#g_go_ol_le_ei_ir_ro_o#	99416	#go_gol_ole_lei_eir_iro_ro#	9872	orielog	VCVVCVC	#o_or_ri_ie_el_lo_og_g#	#or_ori_rie_iel_elo_log_og#	0,35878921	1321
técnicos	nom		2162	68,9025	3,3349	4,8476	1277	8	2	adj,	8	3	1,70	CVCCVCVC	#t_té_éc_cn_ni_ic_co_os_s#	145456	#té_téc_écn_cni_nic_ico_cos_os#	30807	socincét	CVCVCCVC	#s_so_oc_ci_in_nc_cé_ét_t#	#so_soc_oci_cin_inc_ncé_cét_ét#	0,58311713	1322
seguida	nom		2160	68,8388	3,3345	4,8472	1278	7	3	adj,ver,	7	6	1,40	CVCVVCV	#s_se_eg_gu_ui_id_da_a#	116247	#se_seg_egu_gui_uid_ida_da#	17072	adiuges	VCVVCVC	#a_ad_di_iu_ug_ge_es_s#	#ad_adi_diu_iug_uge_ges_es#	0,42094671	1323
geração	nom		2159	68,8069	3,3343	4,8470	1281	7	1		4	5	1,75	CVCVCVV	#g_ge_er_ra_aç_çã_ão_o#	122814	#ge_ger_era_raç_açã_ção_ão#	17704	oãçareg	VVCVCVC	#o_oã_ãç_ça_ar_re_eg_g#	#oã_oãç_ãça_çar_are_reg_eg#	0,21951116	1324
preso	ver		2159	68,8069	3,3343	4,8470	1281	5	2	nom,	5	11	1,10	CCVCV	#p_pr_re_es_so_o#	141734	#pr_pre_res_eso_so#	19088	oserp	VCVCC	#o_os_se_er_rp_p#	#os_ose_ser_erp_rp#	0,35148339	1325
representação	nom		2159	68,8069	3,3343	4,8470	1281	13	1		13	3	1,70	CVCCVCVCCVCVV	#r_re_ep_pr_re_es_se_en_nt_ta_aç_çã_ão_o#	278713	#re_rep_epr_pre_res_ese_sen_ent_nta_taç_açã_ção_ão#	57284	oãçatneserper	VVCVCCVCVCCVC	#o_oã_ãç_ça_at_tn_ne_es_se_er_rp_pe_er_r#	#oã_oãç_ãça_çat_atn_tne_nes_ese_ser_erp_rpe_per_er#	0,87902645	1326
equipes	nom		2158	68,7750	3,3341	4,8468	1282	7	2	ver,	7	3	1,70	VCVVCVC	#e_eq_qu_ui_ip_pe_es_s#	131795	#eq_equ_qui_uip_ipe_pes_es#	14466	sepiuqe	CVCVVCV	#s_se_ep_pi_iu_uq_qe_e#	#se_sep_epi_piu_iuq_uqe_qe#	0,03775649	1328
aprovação	nom		2155	68,6794	3,3334	4,8462	1283	9	1		7	1	2,20	VCCVCVCVV	#a_ap_pr_ro_ov_va_aç_çã_ão_o#	126140	#ap_apr_pro_rov_ova_vaç_açã_ção_ão#	20708	oãçavorpa	VVCVCVCCV	#o_oã_ãç_ça_av_vo_or_rp_pa_a#	#oã_oãç_ãça_çav_avo_vor_orp_rpa_pa#	0,26893010	1329
ministério	nom		2151	68,5519	3,3326	4,8454	1284	10	1		10	1	1,90	CVCVCCVCVV	#m_mi_in_ni_is_st_té_ér_ri_io_o#	159524	#mi_min_ini_nis_ist_sté_tér_éri_rio_io#	18761	oirétsinim	VVCVCCVCVC	#o_oi_ir_ré_ét_ts_si_in_ni_im_m#	#oi_oir_iré_rét_éts_tsi_sin_ini_nim_im#	0,01811578	1330
universidade	nom		2149	68,4882	3,3322	4,8450	1285	12	1		12	0	2,25	VCVCVCCVCVCV	#u_un_ni_iv_ve_er_rs_si_id_da_ad_de_e#	169388	#un_uni_niv_ive_ver_ers_rsi_sid_ida_dad_ade_de#	19895	edadisrevinu	VCVCVCCVCVCV	#e_ed_da_ad_di_is_sr_re_ev_vi_in_nu_u#	#ed_eda_dad_adi_dis_isr_sre_rev_evi_vin_inu_nu#	0,59389131	1333
derrota	nom		2144	68,3288	3,3312	4,8440	1287	7	2	ver,	7	3	1,65	CVCCVCV	#d_de_er_rr_ro_ot_ta_a#	154008	#de_der_err_rro_rot_ota_ta#	21739	atorred	VCVCCVC	#a_at_to_or_rr_re_ed_d#	#at_ato_tor_orr_rre_red_ed#	0,05486123	1334
entidades	nom		2144	68,3288	3,3312	4,8440	1287	9	1		9	0	2,50	VCCVCVCVC	#e_en_nt_ti_id_da_ad_de_es_s#	259736	#en_ent_nti_tid_ida_dad_ade_des_es#	49785	sedaditne	CVCVCVCCV	#s_se_ed_da_ad_di_it_tn_ne_e#	#se_sed_eda_dad_adi_dit_itn_tne_ne#	0,43228486	1335
perda	nom		2142	68,2651	3,3308	4,8436	1288	5	1		5	21	1,00	CVCCV	#p_pe_er_rd_da_a#	115490	#pe_per_erd_rda_da#	16129	adrep	VCCVC	#a_ad_dr_re_ep_p#	#ad_adr_dre_rep_ep#	0,17002458	1336
supermercados	nom		2139	68,1695	3,3302	4,8430	1289	13	1		12	1	2,50	CVCVCCVCCVCVC	#s_su_up_pe_er_rm_me_er_rc_ca_ad_do_os_s#	263944	#su_sup_upe_per_erm_rme_mer_erc_rca_cad_ado_dos_os#	59432	sodacremrepus	CVCVCCVCCVCVC	#s_so_od_da_ac_cr_re_em_mr_re_ep_pu_us_s#	#so_sod_oda_dac_acr_cre_rem_emr_mre_rep_epu_pus_us#	0,46234869	1337
denúncia	nom		2138	68,1376	3,3300	4,8428	1290	8	1		8	2	1,80	CVCVCCVV	#d_de_en_nú_ún_nc_ci_ia_a#	148972	#de_den_enú_nún_únc_nci_cia_ia#	26283	aicnúned	VVCCVCVC	#a_ai_ic_cn_nú_ún_ne_ed_d#	#ai_aic_icn_cnú_nún_úne_ned_ed#	0,94865988	1338
páginas	nom		2135	68,0420	3,3294	4,8422	1291	7	1		1	1	2,10	CVCVCVC	#p_pá_ág_gi_in_na_as_s#	145446	#pá_pág_ági_gin_ina_nas_as#	24306	sanigáp	CVCVCVC	#s_sa_an_ni_ig_gá_áp_p#	#sa_san_ani_nig_igá_gáp_áp#	0,77056743	1339
cara	nom		2134	68,0101	3,3292	4,8420	1292	4	2	adj,	4	64	1,00	CVCV	#c_ca_ar_ra_a#	149621	#ca_car_ara_ra#	18830	arac	VCVC	#a_ar_ra_ac_c#	#ar_ara_rac_ac#	0,04693824	1340
humanos	adj		2130	67,8827	3,3284	4,8412	1293	7	1		7	1	1,85	CVCVCVC	#h_hu_um_ma_an_no_os_s#	136801	#hu_hum_uma_man_ano_nos_os#	28667	sonamuh	CVCVCVC	#s_so_on_na_am_mu_uh_h#	#so_son_ona_nam_amu_muh_uh#	0,17705421	1341
inquérito	nom		2127	67,7871	3,3278	4,8405	1294	9	1		3	1	2,65	VCCVVCVCV	#i_in_nq_qu_ué_ér_ri_it_to_o#	129524	#in_inq_nqu_qué_uér_éri_rit_ito_to#	15239	otiréuqni	VCVCVVCCV	#o_ot_ti_ir_ré_éu_uq_qn_ni_i#	#ot_oti_tir_iré_réu_éuq_uqn_qni_ni#	0,88694228	1342
acabar	ver		2126	67,7552	3,3276	4,8403	1295	6	1		5	8	1,35	VCVCVC	#a_ac_ca_ab_ba_ar_r#	102962	#ac_aca_cab_aba_bar_ar#	10844	rabaca	CVCVCV	#r_ra_ab_ba_ac_ca_a#	#ra_rab_aba_bac_aca_ca#	0,79366487	1343
chance	nom		2124	67,6915	3,3272	4,8399	1296	6	1		6	2	1,80	CCVCCV	#c_ch_ha_an_nc_ce_e#	103167	#ch_cha_han_anc_nce_ce#	7098	ecnahc	VCCVCC	#e_ec_cn_na_ah_hc_c#	#ec_ecn_cna_nah_ahc_hc#	0,05450697	1344
dessa	gram	prp+det	2123	67,6596	3,3269	4,8397	1297	5	1		5	13	1,10	CVCCV	#d_de_es_ss_sa_a#	131480	#de_des_ess_ssa_sa#	24879	assed	VCCVC	#a_as_ss_se_ed_d#	#as_ass_sse_sed_ed#	0,86116480	1345
aparece	ver		2121	67,5958	3,3265	4,8393	1298	7	1		7	2	1,60	VCVCVCV	#a_ap_pa_ar_re_ec_ce_e#	144548	#ap_apa_par_are_rec_ece_ce#	15807	ecerapa	VCVCVCV	#e_ec_ce_er_ra_ap_pa_a#	#ec_ece_cer_era_rap_apa_pa#	0,19245031	1346
vender	ver		2120	67,5640	3,3263	4,8391	1299	6	1		6	15	1,05	CVCCVC	#v_ve_en_nd_de_er_r#	111786	#ve_ven_end_nde_der_er#	11841	rednev	CVCCVC	#r_re_ed_dn_ne_ev_v#	#re_red_edn_dne_nev_ev#	0,81742491	1347
pequeno	adj		2119	67,5321	3,3261	4,8389	1300	7	2	nom,	7	1	1,80	CVCVVCV	#p_pe_eq_qu_ue_en_no_o#	119325	#pe_peq_equ_que_uen_eno_no#	10670	oneuqep	VCVVCVC	#o_on_ne_eu_uq_qe_ep_p#	#on_one_neu_euq_uqe_qep_ep#	0,39912383	1348
contar	ver		2118	67,5002	3,3259	4,8387	1302	6	1		6	11	1,00	CVCCVC	#c_co_on_nt_ta_ar_r#	155419	#co_con_ont_nta_tar_ar#	35468	ratnoc	CVCCVC	#r_ra_at_tn_no_oc_c#	#ra_rat_atn_tno_noc_oc#	0,53285243	1349
toneladas	nom		2118	67,5002	3,3259	4,8387	1302	9	1		9	1	2,00	CVCVCVCVC	#t_to_on_ne_el_la_ad_da_as_s#	202100	#to_ton_one_nel_ela_lad_ada_das_as#	39296	sadalenot	CVCVCVCVC	#s_sa_ad_da_al_le_en_no_ot_t#	#sa_sad_ada_dal_ale_len_eno_not_ot#	0,53014373	1350
menores	adj		2117	67,4684	3,3257	4,8385	1303	7	2	nom,	7	3	1,70	CVCVCVC	#m_me_en_no_or_re_es_s#	201666	#me_men_eno_nor_ore_res_es#	29121	seronem	CVCVCVC	#s_se_er_ro_on_ne_em_m#	#se_ser_ero_ron_one_nem_em#	0,24400676	1351
considerado	ver		2115	67,4046	3,3253	4,8381	1304	11	2	adj,	11	3	1,50	CVCCVCVCVCV	#c_co_on_ns_si_id_de_er_ra_ad_do_o#	267751	#co_con_ons_nsi_sid_ide_der_era_rad_ado_do#	58881	odaredisnoc	VCVCVCVCCVC	#o_od_da_ar_re_ed_di_is_sn_no_oc_c#	#od_oda_dar_are_red_edi_dis_isn_sno_noc_oc#	0,83877937	1352
pior	adj		2114	67,3728	3,3251	4,8379	1305	4	2	adv,	4	13	1,00	CVVC	#p_pi_io_or_r#	62302	#pi_pio_ior_or#	3903	roip	CVVC	#r_ro_oi_ip_p#	#ro_roi_oip_ip#	0,40768604	1353
diferentes	gram	det	2111	67,2771	3,3245	4,8373	1307	10	2	adj,	10	2	1,65	CVCVCVCCVC	#d_di_if_fe_er_re_en_nt_te_es_s#	255481	#di_dif_ife_fer_ere_ren_ent_nte_tes_es#	44889	setnerefid	CVCCVCVCVC	#s_se_et_tn_ne_er_re_ef_fi_id_d#	#se_set_etn_tne_ner_ere_ref_efi_fid_id#	0,25839254	1354
usado	ver		2111	67,2771	3,3245	4,8373	1307	5	2	adj,	5	5	1,40	VCVCV	#u_us_sa_ad_do_o#	112802	#us_usa_sad_ado_do#	26942	odasu	VCVCV	#o_od_da_as_su_u#	#od_oda_das_asu_su#	0,34286069	1355
gastos	nom		2109	67,2134	3,3241	4,8369	1308	6	2	ver,	6	10	1,35	CVCCVC	#g_ga_as_st_to_os_s#	156262	#ga_gas_ast_sto_tos_os#	28289	sotsag	CVCCVC	#s_so_ot_ts_sa_ag_g#	#so_sot_ots_tsa_sag_ag#	0,96314342	1356
a	adv		2106	67,1178	3,3235	4,8362	1309	1	11	adj,gram,nom,num,	1	157	1,00	V	#a_a#	64338	#a#	11	a	V	#a_a#	#a#	0,57981660	1358
caráter	nom		2104	67,0541	3,3230	4,8358	1310	7	1		7	1	1,85	CVCVCVC	#c_ca_ar_rá_át_te_er_r#	134320	#ca_car_ará_rát_áte_ter_er#	15529	retárac	CVCVCVC	#r_re_et_tá_ár_ra_ac_c#	#re_ret_etá_tár_ára_rac_ac#	0,50360657	1359
depende	ver		2102	66,9903	3,3226	4,8354	1314	7	1		7	3	1,55	CVCVCCV	#d_de_ep_pe_en_nd_de_e#	144136	#de_dep_epe_pen_end_nde_de#	21582	edneped	VCCVCVC	#e_ed_dn_ne_ep_pe_ed_d#	#ed_edn_dne_nep_epe_ped_ed#	0,54634317	1360
exportações	nom		2102	66,9903	3,3226	4,8354	1314	11	1		11	1	2,40	VCCVCCVCVVC	#e_ex_xp_po_or_rt_ta_aç_çõ_õe_es_s#	177520	#ex_exp_xpo_por_ort_rta_taç_açõ_çõe_ões_es#	24915	seõçatropxe	CVVCVCCVCCV	#s_se_eõ_õç_ça_at_tr_ro_op_px_xe_e#	#se_seõ_eõç_õça_çat_atr_tro_rop_opx_pxe_xe#	0,69063174	1361
norte	nom		2102	66,9903	3,3226	4,8354	1314	5	2	adj,	5	11	1,30	CVCCV	#n_no_or_rt_te_e#	84831	#no_nor_ort_rte_te#	10641	etron	VCCVC	#e_et_tr_ro_on_n#	#et_etr_tro_ron_on#	0,15808110	1362
oferece	ver		2102	66,9903	3,3226	4,8354	1314	7	1		6	1	1,70	VCVCVCV	#o_of_fe_er_re_ec_ce_e#	109199	#of_ofe_fer_ere_rec_ece_ce#	10248	ecerefo	VCVCVCV	#e_ec_ce_er_re_ef_fo_o#	#ec_ece_cer_ere_ref_efo_fo#	0,39088515	1363
legislação	nom		2099	66,8947	3,3220	4,8348	1315	10	1		8	2	2,35	CVCVCCVCVV	#l_le_eg_gi_is_sl_la_aç_çã_ão_o#	109799	#le_leg_egi_gis_isl_sla_laç_açã_ção_ão#	15258	oãçalsigel	VVCVCCVCVC	#o_oã_ãç_ça_al_ls_si_ig_ge_el_l#	#oã_oãç_ãça_çal_als_lsi_sig_ige_gel_el#	0,09793644	1364
condição	nom		2094	66,7354	3,3210	4,8338	1317	8	1		6	3	1,85	CVCCVCVV	#c_co_on_nd_di_iç_çã_ão_o#	144428	#co_con_ond_ndi_diç_içã_ção_ão#	32221	oãçidnoc	VVCVCCVC	#o_oã_ãç_çi_id_dn_no_oc_c#	#oã_oãç_ãçi_çid_idn_dno_noc_oc#	0,81742516	1366
espaço	nom		2094	66,7354	3,3210	4,8338	1317	6	1		6	3	1,70	VCCVCV	#e_es_sp_pa_aç_ço_o#	109156	#es_esp_spa_paç_aço_ço#	7635	oçapse	VCVCCV	#o_oç_ça_ap_ps_se_e#	#oç_oça_çap_aps_pse_se#	0,42978934	1367
expressão	nom		2092	66,6716	3,3206	4,8333	1318	9	1		9	0	1,70	VCCCVCCVV	#e_ex_xp_pr_re_es_ss_sã_ão_o#	158814	#ex_exp_xpr_pre_res_ess_ssã_são_ão#	25364	oãsserpxe	VVCCVCCCV	#o_oã_ãs_ss_se_er_rp_px_xe_e#	#oã_oãs_ãss_sse_ser_erp_rpx_pxe_xe#	0,00512009	1368
presos	nom		2087	66,5123	3,3195	4,8323	1319	6	2	ver,	6	7	1,45	CCVCVC	#p_pr_re_es_so_os_s#	186721	#pr_pre_res_eso_sos_os#	40620	soserp	CVCVCC	#s_so_os_se_er_rp_p#	#so_sos_ose_ser_erp_rp#	0,91946852	1369
massa	nom		2086	66,4804	3,3193	4,8321	1320	5	1		5	13	1,05	CVCCV	#m_ma_as_ss_sa_a#	112094	#ma_mas_ass_ssa_sa#	11836	assam	VCCVC	#a_as_ss_sa_am_m#	#as_ass_ssa_sam_am#	0,96580225	1370
técnica	adj		2085	66,4485	3,3191	4,8319	1321	7	2	nom,	7	4	1,60	CVCCVCV	#t_té_éc_cn_ni_ic_ca_a#	96588	#té_téc_écn_cni_nic_ica_ca#	12401	acincét	VCVCCVC	#a_ac_ci_in_nc_cé_ét_t#	#ac_aci_cin_inc_ncé_cét_ét#	0,36871246	1371
reformas	nom		2083	66,3848	3,3187	4,8315	1322	8	2	ver,	8	4	1,65	CVCVCCVC	#r_re_ef_fo_or_rm_ma_as_s#	171532	#re_ref_efo_for_orm_rma_mas_as#	35864	samrofer	CVCCVCVC	#s_sa_am_mr_ro_of_fe_er_r#	#sa_sam_amr_mro_rof_ofe_fer_er#	0,61511207	1372
ainda	adj		2082	66,3529	3,3185	4,8313	1324	5	3	adv,nom,	5	5	1,30	VVCCV	#a_ai_in_nd_da_a#	125596	#ai_ain_ind_nda_da#	10995	adnia	VCCVV	#a_ad_dn_ni_ia_a#	#ad_adn_dni_nia_ia#	0,16975862	1373
normal	adj		2082	66,3529	3,3185	4,8313	1324	6	2	nom,	6	2	1,75	CVCCVC	#n_no_or_rm_ma_al_l#	66855	#no_nor_orm_rma_mal_al#	6993	lamron	CVCCVC	#l_la_am_mr_ro_on_n#	#la_lam_amr_mro_ron_on#	0,13874712	1374
competição	nom		2081	66,3210	3,3183	4,8310	1326	10	1		10	5	2,10	CVCCVCVCVV	#c_co_om_mp_pe_et_ti_iç_çã_ão_o#	151056	#co_com_omp_mpe_pet_eti_tiç_içã_ção_ão#	29355	oãçitepmoc	VVCVCVCCVC	#o_oã_ãç_çi_it_te_ep_pm_mo_oc_c#	#oã_oãç_ãçi_çit_ite_tep_epm_pmo_moc_oc#	0,93182669	1375
jornalistas	nom		2081	66,3210	3,3183	4,8310	1326	11	2	adj,	11	0	2,15	CVCCVCVCCVC	#j_jo_or_rn_na_al_li_is_st_ta_as_s#	210569	#jo_jor_orn_rna_nal_ali_lis_ist_sta_tas_as#	44633	satsilanroj	CVCCVCVCCVC	#s_sa_at_ts_si_il_la_an_nr_ro_oj_j#	#sa_sat_ats_tsi_sil_ila_lan_anr_nro_roj_oj#	0,42746784	1376
pequenas	adj		2079	66,2573	3,3179	4,8306	1329	8	1		7	3	1,75	CVCVVCVC	#p_pe_eq_qu_ue_en_na_as_s#	168706	#pe_peq_equ_que_uen_ena_nas_as#	29009	saneuqep	CVCVVCVC	#s_sa_an_ne_eu_uq_qe_ep_p#	#sa_san_ane_neu_euq_uqe_qep_ep#	0,73449940	1377
vídeo	nom		2079	66,2573	3,3179	4,8306	1329	5	2	adj,	5	3	1,65	CVCVV	#v_ví_íd_de_eo_o#	71151	#ví_víd_íde_deo_eo#	721	oedív	VVCVC	#o_oe_ed_dí_ív_v#	#oe_oed_edí_dív_ív#	0,78575213	1378
visto	ver		2079	66,2573	3,3179	4,8306	1329	5	2	nom,	5	15	1,00	CVCCV	#v_vi_is_st_to_o#	99860	#vi_vis_ist_sto_to#	13938	otsiv	VCCVC	#o_ot_ts_si_iv_v#	#ot_ots_tsi_siv_iv#	0,63106540	1379
pensar	ver		2078	66,2254	3,3176	4,8304	1330	6	2	nom,	6	7	1,20	CVCCVC	#p_pe_en_ns_sa_ar_r#	115235	#pe_pen_ens_nsa_sar_ar#	13527	rasnep	CVCCVC	#r_ra_as_sn_ne_ep_p#	#ra_ras_asn_sne_nep_ep#	0,36755318	1380
bolsa	nom		2075	66,1298	3,3170	4,8298	1332	5	3	adj,ver,	5	5	1,45	CVCCV	#b_bo_ol_ls_sa_a#	69215	#bo_bol_ols_lsa_sa#	3186	aslob	VCCVC	#a_as_sl_lo_ob_b#	#as_asl_slo_lob_ob#	0,03690370	1381
presidencial	adj		2075	66,1298	3,3170	4,8298	1332	12	1		12	1	2,50	CCVCVCVCCVVC	#p_pr_re_es_si_id_de_en_nc_ci_ia_al_l#	224025	#pr_pre_res_esi_sid_ide_den_enc_nci_cia_ial_al#	35418	laicnediserp	CVVCCVCVCVCC	#l_la_ai_ic_cn_ne_ed_di_is_se_er_rp_p#	#la_lai_aic_icn_cne_ned_edi_dis_ise_ser_erp_rp#	0,06598091	1382
textos	nom		2074	66,0980	3,3168	4,8296	1333	6	1		6	4	1,70	CVCCVC	#t_te_ex_xt_to_os_s#	136647	#te_tex_ext_xto_tos_os#	27041	sotxet	CVCCVC	#s_so_ot_tx_xe_et_t#	#so_sot_otx_txe_xet_et#	0,16410357	1383
apresentação	nom		2071	66,0024	3,3162	4,8290	1334	12	1		12	2	1,55	VCCVCVCCVCVV	#a_ap_pr_re_es_se_en_nt_ta_aç_çã_ão_o#	258559	#ap_apr_pre_res_ese_sen_ent_nta_taç_açã_ção_ão#	47789	oãçatneserpa	VVCVCCVCVCCV	#o_oã_ãç_ça_at_tn_ne_es_se_er_rp_pa_a#	#oã_oãç_ãça_çat_atn_tne_nes_ese_ser_erp_rpa_pa#	0,03766972	1384
despesas	nom		2070	65,9705	3,3160	4,8287	1338	8	1		8	1	1,80	CVCCVCVC	#d_de_es_sp_pe_es_sa_as_s#	210960	#de_des_esp_spe_pes_esa_sas_as#	44606	sasepsed	CVCVCCVC	#s_sa_as_se_ep_ps_se_ed_d#	#sa_sas_ase_sep_eps_pse_sed_ed#	0,34307876	1385
famílias	nom		2070	65,9705	3,3160	4,8287	1338	8	1		8	1	2,05	CVCVCVVC	#f_fa_am_mí_íl_li_ia_as_s#	151118	#fa_fam_amí_míl_íli_lia_ias_as#	23479	sailímaf	CVVCVCVC	#s_sa_ai_il_lí_ím_ma_af_f#	#sa_sai_ail_ilí_lím_íma_maf_af#	0,17712824	1386
flamengo	nom		2070	65,9705	3,3160	4,8287	1338	8	2	adj,	8	4	1,85	CCVCVCCV	#f_fl_la_am_me_en_ng_go_o#	135811	#fl_fla_lam_ame_men_eng_ngo_go#	14804	ognemalf	VCCVCVCC	#o_og_gn_ne_em_ma_al_lf_f#	#og_ogn_gne_nem_ema_mal_alf_lf#	0,79415987	1387
ritmo	nom		2070	65,9705	3,3160	4,8287	1338	5	1		4	2	1,80	CVCCV	#r_ri_it_tm_mo_o#	98746	#ri_rit_itm_tmo_mo#	3903	omtir	VCCVC	#o_om_mt_ti_ir_r#	#om_omt_mti_tir_ir#	0,30164334	1388
vive	ver		2063	65,7474	3,3145	4,8273	1339	4	1		3	28	1,00	CVCV	#v_vi_iv_ve_e#	52117	#vi_viv_ive_ve#	3304	eviv	VCVC	#e_ev_vi_iv_v#	#ev_evi_viv_iv#	0,30061955	1390
realizar	ver		2062	65,7155	3,3143	4,8271	1340	8	1		8	1	1,70	CVVCVCVC	#r_re_ea_al_li_iz_za_ar_r#	134142	#re_rea_eal_ali_liz_iza_zar_ar#	31483	razilaer	CVCVCVVC	#r_ra_az_zi_il_la_ae_er_r#	#ra_raz_azi_zil_ila_lae_aer_er#	0,34781253	1391
mostrou	ver		2061	65,6837	3,3141	4,8269	1342	7	1		7	0	1,85	CVCCCVV	#m_mo_os_st_tr_ro_ou_u#	109534	#mo_mos_ost_str_tro_rou_ou#	17051	uortsom	VVCCCVC	#u_uo_or_rt_ts_so_om_m#	#uo_uor_ort_rts_tso_som_om#	0,32736835	1392
propostas	nom		2061	65,6837	3,3141	4,8269	1342	9	2	ver,	9	2	1,75	CCVCVCCVC	#p_pr_ro_op_po_os_st_ta_as_s#	212126	#pr_pro_rop_opo_pos_ost_sta_tas_as#	43241	satsoporp	CVCCVCVCC	#s_sa_at_ts_so_op_po_or_rp_p#	#sa_sat_ats_tso_sop_opo_por_orp_rp#	0,20928549	1393
tarde	adv		2056	65,5243	3,3130	4,8258	1343	5	3	nom,ver,	5	8	1,35	CVCCV	#t_ta_ar_rd_de_e#	116677	#ta_tar_ard_rde_de#	8942	edrat	VCCVC	#e_ed_dr_ra_at_t#	#ed_edr_dra_rat_at#	0,22693333	1394
correção	nom		2047	65,2375	3,3111	4,8239	1345	8	1		6	4	1,65	CVCCVCVV	#c_co_or_rr_re_eç_çã_ão_o#	158031	#co_cor_orr_rre_reç_eçã_ção_ão#	26769	oãçerroc	VVCVCCVC	#o_oã_ãç_çe_er_rr_ro_oc_c#	#oã_oãç_ãçe_çer_err_rro_roc_oc#	0,92510938	1395
previsão	nom		2047	65,2375	3,3111	4,8239	1345	8	1		8	4	1,60	CCVCVCVV	#p_pr_re_ev_vi_is_sã_ão_o#	138293	#pr_pre_rev_evi_vis_isã_são_ão#	20973	oãsiverp	VVCVCVCC	#o_oã_ãs_si_iv_ve_er_rp_p#	#oã_oãs_ãsi_siv_ive_ver_erp_rp#	0,48522345	1396
'critor	nom		2045	65,1737	3,3107	4,8235	1346	7	1		6	2	1,70	SCCVCVC	#'_'c_cr_ri_it_to_or_r#	83281	#'c_'cr_cri_rit_ito_tor_or#	9859	rotirc'	CVCVCCS	#r_ro_ot_ti_ir_rc_c'_'#	#ro_rot_oti_tir_irc_rc'_c'#	0,70025067	1397
críticas	nom		2044	65,1419	3,3105	4,8233	1347	8	2	adj,	8	5	1,55	CCVCVCVC	#c_cr_rí_ít_ti_ic_ca_as_s#	170524	#cr_crí_rít_íti_tic_ica_cas_as#	34286	sacitírc	CVCVCVCC	#s_sa_ac_ci_it_tí_ír_rc_c#	#sa_sac_aci_cit_ití_tír_írc_rc#	0,38809501	1398
cem	num		2043	65,1100	3,3103	4,8230	1348	3	1		3	37	1,00	CVC	#c_ce_em_m#	59456	#ce_cem_em#	6243	mec	CVC	#m_me_ec_c#	#me_mec_ec#	0,05359676	1399
chances	nom		2040	65,0144	3,3096	4,8224	1350	7	1		6	1	1,85	CCVCCVC	#c_ch_ha_an_nc_ce_es_s#	165190	#ch_cha_han_anc_nce_ces_es#	17131	secnahc	CVCCVCC	#s_se_ec_cn_na_ah_hc_c#	#se_sec_ecn_cna_nah_ahc_hc#	0,59963994	1400
fábrica	nom		2040	65,0144	3,3096	4,8224	1350	7	1		7	2	1,65	CVCCVCV	#f_fá_áb_br_ri_ic_ca_a#	112390	#fá_fáb_ábr_bri_ric_ica_ca#	13221	acirbáf	VCVCCVC	#a_ac_ci_ir_rb_bá_áf_f#	#ac_aci_cir_irb_rbá_báf_áf#	0,69463139	1401
nacionais	adj		2038	64,9506	3,3092	4,8220	1351	9	1		7	3	2,30	CVCVVCVVC	#n_na_ac_ci_io_on_na_ai_is_s#	155888	#na_nac_aci_cio_ion_ona_nai_ais_is#	17156	sianoican	CVVCVVCVC	#s_si_ia_an_no_oi_ic_ca_an_n#	#si_sia_ian_ano_noi_oic_ica_can_an#	0,65922162	1402
cliente	nom		2037	64,9188	3,3090	4,8218	1354	7	1		7	0	1,75	CCVVCCV	#c_cl_li_ie_en_nt_te_e#	144468	#cl_cli_lie_ien_ent_nte_te#	31286	etneilc	VCCVVCC	#e_et_tn_ne_ei_il_lc_c#	#et_etn_tne_nei_eil_ilc_lc#	0,94360045	1403
francês	adj		2037	64,9188	3,3090	4,8218	1354	7	2	nom,	7	7	1,50	CCVCCVC	#f_fr_ra_an_nc_cê_ês_s#	135518	#fr_fra_ran_anc_ncê_cês_ês#	7556	sêcnarf	CVCCVCC	#s_sê_êc_cn_na_ar_rf_f#	#sê_sêc_êcn_cna_nar_arf_rf#	0,38374784	1404
lembra	ver		2037	64,9188	3,3090	4,8218	1354	6	1		5	4	1,65	CVCCCV	#l_le_em_mb_br_ra_a#	108566	#le_lem_emb_mbr_bra_ra#	9478	arbmel	VCCCVC	#a_ar_rb_bm_me_el_l#	#ar_arb_rbm_bme_mel_el#	0,97834778	1405
memória	nom		2032	64,7594	3,3079	4,8207	1355	7	1		3	3	1,95	CVCVCVV	#m_me_em_mó_ór_ri_ia_a#	122091	#me_mem_emó_mór_óri_ria_ia#	15888	airómem	VVCVCVC	#a_ai_ir_ró_óm_me_em_m#	#ai_air_iró_róm_óme_mem_em#	0,86289821	1406
língua	nom		2031	64,7276	3,3077	4,8205	1357	6	1		6	5	1,55	CVCCVV	#l_lí_ín_ng_gu_ua_a#	59228	#lí_lín_íng_ngu_gua_ua#	1858	augníl	VVCCVC	#a_au_ug_gn_ní_íl_l#	#au_aug_ugn_gní_níl_íl#	0,33680920	1407
totalmente	adv		2031	64,7276	3,3077	4,8205	1357	10	1		7	1	2,35	CVCVCCVCCV	#t_to_ot_ta_al_lm_me_en_nt_te_e#	185423	#to_tot_ota_tal_alm_lme_men_ent_nte_te#	41257	etnemlatot	VCCVCCVCVC	#e_et_tn_ne_em_ml_la_at_to_ot_t#	#et_etn_tne_nem_eml_mla_lat_ato_tot_ot#	0,41138662	1408
passaram	ver		2029	64,6638	3,3073	4,8201	1358	8	1		8	4	1,50	CVCCVCVC	#p_pa_as_ss_sa_ar_ra_am_m#	176408	#pa_pas_ass_ssa_sar_ara_ram_am#	30383	marassap	CVCVCCVC	#m_ma_ar_ra_as_ss_sa_ap_p#	#ma_mar_ara_ras_ass_ssa_sap_ap#	0,68284994	1409
coração	nom		2027	64,6001	3,3069	4,8196	1359	7	1		7	7	1,45	CVCVCVV	#c_co_or_ra_aç_çã_ão_o#	157683	#co_cor_ora_raç_açã_ção_ão#	29833	oãçaroc	VVCVCVC	#o_oã_ãç_ça_ar_ro_oc_c#	#oã_oãç_ãça_çar_aro_roc_oc#	0,68772066	1410
chegaram	ver		2026	64,5682	3,3066	4,8194	1361	8	1		8	4	1,65	CCVCVCVC	#c_ch_he_eg_ga_ar_ra_am_m#	144869	#ch_che_heg_ega_gar_ara_ram_am#	24984	maragehc	CVCVCVCC	#m_ma_ar_ra_ag_ge_eh_hc_c#	#ma_mar_ara_rag_age_geh_ehc_hc#	0,89957047	1411
jornalista	nom		2026	64,5682	3,3066	4,8194	1361	10	2	adj,	10	0	2,30	CVCCVCVCCV	#j_jo_or_rn_na_al_li_is_st_ta_a#	166119	#jo_jor_orn_rna_nal_ali_lis_ist_sta_ta#	27186	atsilanroj	VCCVCVCCVC	#a_at_ts_si_il_la_an_nr_ro_oj_j#	#at_ats_tsi_sil_ila_lan_anr_nro_roj_oj#	0,56056139	1412
'tréia	nom		2025	64,5363	3,3064	4,8192	1362	6	2	ver,	5	4	1,60	SCCVVV	#'_'t_tr_ré_éi_ia_a#	79550	#'t_'tr_tré_réi_éia_ia#	8456	aiért'	VVVCCS	#a_ai_ié_ér_rt_t'_'#	#ai_aié_iér_ért_rt'_t'#	0,13799936	1413
assessoria	nom		2023	64,4726	3,3060	4,8188	1364	10	1		8	1	1,60	VCCVCCVCVV	#a_as_ss_se_es_ss_so_or_ri_ia_a#	228163	#as_ass_sse_ses_ess_sso_sor_ori_ria_ia#	28244	airossessa	VVCVCCVCCV	#a_ai_ir_ro_os_ss_se_es_ss_sa_a#	#ai_air_iro_ros_oss_sse_ses_ess_ssa_sa#	0,00370136	1414
'tabilização	nom		2023	64,4726	3,3060	4,8188	1364	12	1		9	2	1,95	SCVCVCVCVCVV	#'_'t_ta_ab_bi_il_li_iz_za_aç_çã_ão_o#	130833	#'t_'ta_tab_abi_bil_ili_liz_iza_zaç_açã_ção_ão#	28242	oãçazilibat'	VVCVCVCVCVCS	#o_oã_ãç_ça_az_zi_il_li_ib_ba_at_t'_'#	#oã_oãç_ãça_çaz_azi_zil_ili_lib_iba_bat_at'_t'#	0,39141158	1415
vítimas	nom		2021	64,4089	3,3056	4,8183	1365	7	1		1	1	1,85	CVCVCVC	#v_ví_ít_ti_im_ma_as_s#	129664	#ví_vít_íti_tim_ima_mas_as#	22633	samitív	CVCVCVC	#s_sa_am_mi_it_tí_ív_v#	#sa_sam_ami_mit_ití_tív_ív#	0,03890527	1416
veja	ver		2020	64,3770	3,3054	4,8181	1366	4	3	adj,nom,	4	14	1,00	CVCV	#v_ve_ej_ja_a#	57372	#ve_vej_eja_ja#	2373	ajev	VCVC	#a_aj_je_ev_v#	#aj_aje_jev_ev#	0,84099865	1417
exame	nom		2016	64,2495	3,3045	4,8173	1368	5	1		5	2	1,65	VCVCV	#e_ex_xa_am_me_e#	86966	#ex_exa_xam_ame_me#	10414	emaxe	VCVCV	#e_em_ma_ax_xe_e#	#em_ema_max_axe_xe#	0,58667931	1418
momentos	nom		2016	64,2495	3,3045	4,8173	1368	8	1		8	2	1,75	CVCVCCVC	#m_mo_om_me_en_nt_to_os_s#	198626	#mo_mom_ome_men_ent_nto_tos_os#	51098	sotnemom	CVCCVCVC	#s_so_ot_tn_ne_em_mo_om_m#	#so_sot_otn_tne_nem_emo_mom_om#	0,53740156	1419
feitos	ver		2014	64,1858	3,3041	4,8168	1370	6	2	nom,	6	7	1,25	CVVCVC	#f_fe_ei_it_to_os_s#	131821	#fe_fei_eit_ito_tos_os#	28644	sotief	CVCVVC	#s_so_ot_ti_ie_ef_f#	#so_sot_oti_tie_ief_ef#	0,98390684	1420
visita	nom		2014	64,1858	3,3041	4,8168	1370	6	2	ver,	6	2	1,55	CVCVCV	#v_vi_is_si_it_ta_a#	112244	#vi_vis_isi_sit_ita_ta#	12253	atisiv	VCVCVC	#a_at_ti_is_si_iv_v#	#at_ati_tis_isi_siv_iv#	0,58403280	1421
negociação	nom		2013	64,1539	3,3038	4,8166	1371	10	1		10	3	2,05	CVCVCVVCVV	#n_ne_eg_go_oc_ci_ia_aç_çã_ão_o#	112029	#ne_neg_ego_goc_oci_cia_iaç_açã_ção_ão#	19085	oãçaicogen	VVCVVCVCVC	#o_oã_ãç_ça_ai_ic_co_og_ge_en_n#	#oã_oãç_ãça_çai_aic_ico_cog_oge_gen_en#	0,96152369	1422
matéria	nom		2012	64,1220	3,3036	4,8164	1372	7	1		3	2	1,65	CVCVCVV	#m_ma_at_té_ér_ri_ia_a#	116670	#ma_mat_até_tér_éri_ria_ia#	17647	airétam	VVCVCVC	#a_ai_ir_ré_ét_ta_am_m#	#ai_air_iré_rét_éta_tam_am#	0,18580030	1423
col.	nom		2010	64,0583	3,3032	4,8160	1374	4	1		3	15	1,20	CVCP	#c_co_ol_l._.#	55942	#co_col_ol._l.#	12914	.loc	PCVC	#._.l_lo_oc_c#	#.l_.lo_loc_oc#	0,46239603	1424
diretamente	adv		2010	64,0583	3,3032	4,8160	1374	11	1		10	2	2,10	CVCVCVCVCCV	#d_di_ir_re_et_ta_am_me_en_nt_te_e#	241692	#di_dir_ire_ret_eta_tam_ame_men_ent_nte_te#	50941	etnematerid	VCCVCVCVCVC	#e_et_tn_ne_em_ma_at_te_er_ri_id_d#	#et_etn_tne_nem_ema_mat_ate_ter_eri_rid_id#	0,52406304	1425
privatização	nom		2009	64,0264	3,3030	4,8158	1375	12	1		12	2	2,50	CCVCVCVCVCVV	#p_pr_ri_iv_va_at_ti_iz_za_aç_çã_ão_o#	168778	#pr_pri_riv_iva_vat_ati_tiz_iza_zaç_açã_ção_ão#	32281	oãçazitavirp	VVCVCVCVCVCC	#o_oã_ãç_ça_az_zi_it_ta_av_vi_ir_rp_p#	#oã_oãç_ãça_çaz_azi_zit_ita_tav_avi_vir_irp_rp#	0,49592302	1426
disposição	nom		2008	63,9946	3,3028	4,8155	1376	10	1		8	2	2,20	CVCCVCVCVV	#d_di_is_sp_po_os_si_iç_çã_ão_o#	147721	#di_dis_isp_spo_pos_osi_siç_içã_ção_ão#	18637	oãçisopsid	VVCVCVCCVC	#o_oã_ãç_çi_is_so_op_ps_si_id_d#	#oã_oãç_ãçi_çis_iso_sop_ops_psi_sid_id#	0,13271459	1427
haviam	ver		2005	63,8989	3,3021	4,8149	1379	6	1		5	2	1,75	CVCVVC	#h_ha_av_vi_ia_am_m#	78727	#ha_hav_avi_via_iam_am#	12845	maivah	CVVCVC	#m_ma_ai_iv_va_ah_h#	#ma_mai_aiv_iva_vah_ah#	0,00558453	1428
sobretudo	adv		2005	63,8989	3,3021	4,8149	1379	9	2	nom,	9	0	2,35	CVCCVCVCV	#s_so_ob_br_re_et_tu_ud_do_o#	142512	#so_sob_obr_bre_ret_etu_tud_udo_do#	18553	oduterbos	VCVCVCCVC	#o_od_du_ut_te_er_rb_bo_os_s#	#od_odu_dut_ute_ter_erb_rbo_bos_os#	0,96970865	1429
sol	nom		2005	63,8989	3,3021	4,8149	1379	3	1		3	26	1,00	CVC	#s_so_ol_l#	32843	#so_sol_ol#	3014	los	CVC	#l_lo_os_s#	#lo_los_os#	0,01015453	1430
inicial	adj		2004	63,8671	3,3019	4,8147	1381	7	2	nom,	7	5	1,50	VCVCVVC	#i_in_ni_ic_ci_ia_al_l#	111460	#in_ini_nic_ici_cia_ial_al#	19478	laicini	CVVCVCV	#l_la_ai_ic_ci_in_ni_i#	#la_lai_aic_ici_cin_ini_ni#	0,21774845	1431
lucro	nom		2004	63,8671	3,3019	4,8147	1381	5	2	ver,	5	5	1,50	CVCCV	#l_lu_uc_cr_ro_o#	70217	#lu_luc_ucr_cro_ro#	3497	orcul	VCCVC	#o_or_rc_cu_ul_l#	#or_orc_rcu_cul_ul#	0,03087680	1432
direita	nom		2002	63,8033	3,3015	4,8142	1382	7	2	adj,	7	5	1,60	CVCVVCV	#d_di_ir_re_ei_it_ta_a#	156450	#di_dir_ire_rei_eit_ita_ta#	16334	atierid	VCVVCVC	#a_at_ti_ie_er_ri_id_d#	#at_ati_tie_ier_eri_rid_id#	0,70888466	1433
etc	adv		2001	63,7715	3,3012	4,8140	1387	3	1		3	6	1,55	VCC	#e_et_tc_c#	26516	#et_etc_tc#	199	cte	CCV	#c_ct_te_e#	#ct_cte_te#	0,71231877	1434
legal	adj		2001	63,7715	3,3012	4,8140	1387	5	1		5	5	1,55	CVCVC	#l_le_eg_ga_al_l#	44981	#le_leg_ega_gal_al#	6003	lagel	CVCVC	#l_la_ag_ge_el_l#	#la_lag_age_gel_el#	0,97108843	1435
médicos	nom		2001	63,7715	3,3012	4,8140	1387	7	2	adj,	7	5	1,55	CVCVCVC	#m_mé_éd_di_ic_co_os_s#	151407	#mé_méd_édi_dic_ico_cos_os#	30507	socidém	CVCVCVC	#s_so_oc_ci_id_dé_ém_m#	#so_soc_oci_cid_idé_dém_ém#	0,34040499	1436
militares	nom		2001	63,7715	3,3012	4,8140	1387	9	3	adj,ver,	9	1	1,85	CVCVCVCVC	#m_mi_il_li_it_ta_ar_re_es_s#	227624	#mi_mil_ili_lit_ita_tar_are_res_es#	32697	seratilim	CVCVCVCVC	#s_se_er_ra_at_ti_il_li_im_m#	#se_ser_era_rat_ati_til_ili_lim_im#	0,88839840	1437
'tudo	nom		2001	63,7715	3,3012	4,8140	1387	5	2	ver,	4	18	1,00	SCVCV	#'_'t_tu_ud_do_o#	81060	#'t_'tu_tud_udo_do#	13847	odut'	VCVCS	#o_od_du_ut_t'_'#	#od_odu_dut_ut'_t'#	0,03131743	1438
fazia	ver		2000	63,7396	3,3010	4,8138	1388	5	1		5	7	1,40	CVCVV	#f_fa_az_zi_ia_a#	73531	#fa_faz_azi_zia_ia#	8561	aizaf	VVCVC	#a_ai_iz_za_af_f#	#ai_aiz_iza_zaf_af#	0,98435672	1439
interesses	nom		1998	63,6759	3,3006	4,8134	1389	10	1		9	2	1,60	VCCVCVCCVC	#i_in_nt_te_er_re_es_ss_se_es_s#	286966	#in_int_nte_ter_ere_res_ess_sse_ses_es#	49775	sesseretni	CVCCVCVCCV	#s_se_es_ss_se_er_re_et_tn_ni_i#	#se_ses_ess_sse_ser_ere_ret_etn_tni_ni#	0,81098169	1440
dando	ver		1994	63,5484	3,2997	4,8125	1391	5	1		5	12	1,00	CVCCV	#d_da_an_nd_do_o#	143269	#da_dan_and_ndo_do#	26009	odnad	VCCVC	#o_od_dn_na_ad_d#	#od_odn_dna_nad_ad#	0,46775086	1441
dizia	ver		1994	63,5484	3,2997	4,8125	1391	5	1		5	3	1,65	CVCVV	#d_di_iz_zi_ia_a#	96196	#di_diz_izi_zia_ia#	10297	aizid	VVCVC	#a_ai_iz_zi_id_d#	#ai_aiz_izi_zid_id#	0,66606569	1442
abre	ver		1993	63,5165	3,2995	4,8123	1392	4	1		4	14	1,00	VCCV	#a_ab_br_re_e#	91439	#ab_abr_bre_re#	3669	erba	VCCV	#e_er_rb_ba_a#	#er_erb_rba_ba#	0,51442741	1443
brasileiras	adj		1991	63,4528	3,2991	4,8118	1394	11	2	nom,	11	4	1,65	CCVCVCVVCVC	#b_br_ra_as_si_il_le_ei_ir_ra_as_s#	234098	#br_bra_ras_asi_sil_ile_lei_eir_ira_ras_as#	35225	sarielisarb	CVCVVCVCVCC	#s_sa_ar_ri_ie_el_li_is_sa_ar_rb_b#	#sa_sar_ari_rie_iel_eli_lis_isa_sar_arb_rb#	0,03317400	1444
votar	ver		1991	63,4528	3,2991	4,8118	1394	5	1		5	10	1,20	CVCVC	#v_vo_ot_ta_ar_r#	78488	#vo_vot_ota_tar_ar#	10393	ratov	CVCVC	#r_ra_at_to_ov_v#	#ra_rat_ato_tov_ov#	0,16888050	1445
primeiras	adj		1990	63,4209	3,2989	4,8116	1395	9	2	nom,	9	2	1,70	CCVCVVCVC	#p_pr_ri_im_me_ei_ir_ra_as_s#	213583	#pr_pri_rim_ime_mei_eir_ira_ras_as#	38589	sariemirp	CVCVVCVCC	#s_sa_ar_ri_ie_em_mi_ir_rp_p#	#sa_sar_ari_rie_iem_emi_mir_irp_rp#	0,10219969	1446
companhia	nom		1988	63,3572	3,2984	4,8112	1396	9	1		9	1	2,05	CVCCVCCVV	#c_co_om_mp_pa_an_nh_hi_ia_a#	161051	#co_com_omp_mpa_pan_anh_nhi_hia_ia#	25700	aihnapmoc	VVCCVCCVC	#a_ai_ih_hn_na_ap_pm_mo_oc_c#	#ai_aih_ihn_hna_nap_apm_pmo_moc_oc#	0,07450956	1447
igreja	nom		1987	63,3253	3,2982	4,8110	1398	6	1		6	0	2,25	VCCVCV	#i_ig_gr_re_ej_ja_a#	93963	#ig_igr_gre_rej_eja_ja#	2078	ajergi	VCVCCV	#a_aj_je_er_rg_gi_i#	#aj_aje_jer_erg_rgi_gi#	0,00780871	1448
profissionais	nom		1987	63,3253	3,2982	4,8110	1398	13	2	adj,	13	1	2,15	CCVCVCCVVCVVC	#p_pr_ro_of_fi_is_ss_si_io_on_na_ai_is_s#	207402	#pr_pro_rof_ofi_fis_iss_ssi_sio_ion_ona_nai_ais_is#	27823	sianoissiforp	CVVCVVCCVCVCC	#s_si_ia_an_no_oi_is_ss_si_if_fo_or_rp_p#	#si_sia_ian_ano_noi_ois_iss_ssi_sif_ifo_for_orp_rp#	0,93504309	1449
leste	nom		1985	63,2615	3,2978	4,8105	1399	5	1		5	21	1,00	CVCCV	#l_le_es_st_te_e#	110565	#le_les_est_ste_te#	14689	etsel	VCCVC	#e_et_ts_se_el_l#	#et_ets_tse_sel_el#	0,54702949	1450
irmão	nom		1981	63,1341	3,2969	4,8097	1400	5	2	adj,	5	1	1,70	VCCVV	#i_ir_rm_mã_ão_o#	73783	#ir_irm_rmã_mão_ão#	7010	oãmri	VVCCV	#o_oã_ãm_mr_ri_i#	#oã_oãm_ãmr_mri_ri#	0,84645848	1451
cartão	nom		1978	63,0385	3,2962	4,8090	1403	6	1		6	5	1,55	CVCCVV	#c_ca_ar_rt_tã_ão_o#	130003	#ca_car_art_rtã_tão_ão#	16143	oãtrac	VVCCVC	#o_oã_ãt_tr_ra_ac_c#	#oã_oãt_ãtr_tra_rac_ac#	0,29211306	1452
criou	ver		1978	63,0385	3,2962	4,8090	1403	5	1		5	4	1,70	CCVVV	#c_cr_ri_io_ou_u#	70232	#cr_cri_rio_iou_ou#	8365	uoirc	VVVCC	#u_uo_oi_ir_rc_c#	#uo_uoi_oir_irc_rc#	0,22529084	1453
eleitorais	adj		1978	63,0385	3,2962	4,8090	1403	10	1		8	0	2,30	VCVVCVCVVC	#e_el_le_ei_it_to_or_ra_ai_is_s#	198691	#el_ele_lei_eit_ito_tor_ora_rai_ais_is#	18286	siarotiele	CVVCVCVVCV	#s_si_ia_ar_ro_ot_ti_ie_el_le_e#	#si_sia_iar_aro_rot_oti_tie_iel_ele_le#	0,25007599	1454
máquinas	nom		1977	63,0066	3,2960	4,8088	1404	8	1		8	1	2,25	CVCVVCVC	#m_má_áq_qu_ui_in_na_as_s#	145900	#má_máq_áqu_qui_uin_ina_nas_as#	26917	saniuqám	CVCVVCVC	#s_sa_an_ni_iu_uq_qá_ám_m#	#sa_san_ani_niu_iuq_uqá_qám_ám#	0,36880556	1455
de	nom		1976	62,9747	3,2958	4,8086	1405	2	5	adj,adv,gram,ver,	2	77	1,00	CV	#d_de_e#	66288	#de_de#	13795	ed	VC	#e_ed_d#	#ed_ed#	0,88534345	1456
possui	ver		1975	62,9429	3,2956	4,8083	1407	6	1		5	4	1,55	CVCCVV	#p_po_os_ss_su_ui_i#	79042	#po_pos_oss_ssu_sui_ui#	5316	iussop	VVCCVC	#i_iu_us_ss_so_op_p#	#iu_ius_uss_sso_sop_op#	0,58675461	1457
rel	nom		1975	62,9429	3,2956	4,8083	1407	3	1		3	29	1,00	CVC	#r_re_el_l#	58830	#re_rel_el#	13113	ler	CVC	#l_le_er_r#	#le_ler_er#	0,41065303	1458
avião	nom		1972	62,8472	3,2949	4,8077	1408	5	1		5	3	1,75	VCVVV	#a_av_vi_iã_ão_o#	87226	#av_avi_viã_ião_ão#	7398	oãiva	VVVCV	#o_oã_ãi_iv_va_a#	#oã_oãi_ãiv_iva_va#	0,15646514	1459
vale	ver		1970	62,7835	3,2945	4,8072	1409	4	2	nom,	4	20	1,00	CVCV	#v_va_al_le_e#	66877	#va_val_ale_le#	3472	elav	VCVC	#e_el_la_av_v#	#el_ela_lav_av#	0,61642343	1460
coordenador	nom		1969	62,7516	3,2942	4,8070	1410	11	2	adj,	11	2	1,40	CVVCCVCVCVC	#c_co_oo_or_rd_de_en_na_ad_do_or_r#	217968	#co_coo_oor_ord_rde_den_ena_nad_ado_dor_or#	38177	rodanedrooc	CVCVCVCCVVC	#r_ro_od_da_an_ne_ed_dr_ro_oo_oc_c#	#ro_rod_oda_dan_ane_ned_edr_dro_roo_ooc_oc#	0,34007710	1461
consegue	ver		1968	62,7198	3,2940	4,8068	1411	8	1		8	2	1,95	CVCCVCVV	#c_co_on_ns_se_eg_gu_ue_e#	131016	#co_con_ons_nse_seg_egu_gue_ue#	25485	eugesnoc	VVCVCCVC	#e_eu_ug_ge_es_sn_no_oc_c#	#eu_eug_uge_ges_esn_sno_noc_oc#	0,44233120	1462
pensamento	nom		1966	62,6560	3,2936	4,8064	1412	10	1		10	0	1,70	CVCCVCVCCV	#p_pe_en_ns_sa_am_me_en_nt_to_o#	218443	#pe_pen_ens_nsa_sam_ame_men_ent_nto_to#	39588	otnemasnep	VCCVCVCCVC	#o_ot_tn_ne_em_ma_as_sn_ne_ep_p#	#ot_otn_tne_nem_ema_mas_asn_sne_nep_ep#	0,47402529	1463
parágrafo	nom		1964	62,5923	3,2931	4,8059	1413	9	1		9	2	2,70	CVCVCCVCV	#p_pa_ar_rá_ág_gr_ra_af_fo_o#	147100	#pa_par_ará_rág_ágr_gra_raf_afo_fo#	10790	ofargárap	VCVCCVCVC	#o_of_fa_ar_rg_gá_ár_ra_ap_p#	#of_ofa_far_arg_rgá_gár_ára_rap_ap#	0,19190414	1464
influência	nom		1963	62,5604	3,2929	4,8057	1414	10	1		5	1	1,55	VCCCVVCCVV	#i_in_nf_fl_lu_uê_ên_nc_ci_ia_a#	123099	#in_inf_nfl_flu_luê_uên_ênc_nci_cia_ia#	22771	aicnêulfni	VVCCVVCCCV	#a_ai_ic_cn_nê_êu_ul_lf_fn_ni_i#	#ai_aic_icn_cnê_nêu_êul_ulf_lfn_fni_ni#	0,33831935	1465
coluna	nom		1961	62,4967	3,2925	4,8053	1416	6	1		6	3	1,75	CVCVCV	#c_co_ol_lu_un_na_a#	115642	#co_col_olu_lun_una_na#	15851	anuloc	VCVCVC	#a_an_nu_ul_lo_oc_c#	#an_anu_nul_ulo_loc_oc#	0,80057887	1466
temas	nom		1961	62,4967	3,2925	4,8053	1416	5	2	ver,	5	17	1,00	CVCVC	#t_te_em_ma_as_s#	142029	#te_tem_ema_mas_as#	23809	samet	CVCVC	#s_sa_am_me_et_t#	#sa_sam_ame_met_et#	0,55795118	1467
basta	ver		1958	62,4011	3,2918	4,8046	1420	5	2	gram,	5	19	1,00	CVCCV	#b_ba_as_st_ta_a#	123060	#ba_bas_ast_sta_ta#	15188	atsab	VCCVC	#a_at_ts_sa_ab_b#	#at_ats_tsa_sab_ab#	0,68413255	1468
carne	nom		1958	62,4011	3,2918	4,8046	1420	5	1		4	5	1,60	CVCCV	#c_ca_ar_rn_ne_e#	110001	#ca_car_arn_rne_ne#	9520	enrac	VCCVC	#e_en_nr_ra_ac_c#	#en_enr_nra_rac_ac#	0,02172677	1469
fogo	nom		1958	62,4011	3,2918	4,8046	1420	4	1		4	22	1,00	CVCV	#f_fo_og_go_o#	58518	#fo_fog_ogo_go#	2358	ogof	VCVC	#o_og_go_of_f#	#og_ogo_gof_of#	0,12011759	1470
municípios	nom		1958	62,4011	3,2918	4,8046	1420	10	1		5	1	2,10	CVCVCVCVVC	#m_mu_un_ni_ic_cí_íp_pi_io_os_s#	144018	#mu_mun_uni_nic_icí_cíp_ípi_pio_ios_os#	28196	soipícinum	CVVCVCVCVC	#s_so_oi_ip_pí_íc_ci_in_nu_um_m#	#so_soi_oip_ipí_píc_íci_cin_inu_num_um#	0,52061681	1471
aumentos	nom		1957	62,3692	3,2916	4,8044	1422	8	1		7	2	1,80	VVCVCCVC	#a_au_um_me_en_nt_to_os_s#	197130	#au_aum_ume_men_ent_nto_tos_os#	49460	sotnemua	CVCCVCVV	#s_so_ot_tn_ne_em_mu_ua_a#	#so_sot_otn_tne_nem_emu_mua_ua#	0,78635789	1472
cabo	nom		1957	62,3692	3,2916	4,8044	1422	4	1		4	28	1,00	CVCV	#c_ca_ab_bo_o#	93319	#ca_cab_abo_bo#	6394	obac	VCVC	#o_ob_ba_ac_c#	#ob_oba_bac_ac#	0,93504066	1473
certeza	nom		1955	62,3055	3,2911	4,8039	1424	7	1		7	4	1,75	CVCCVCV	#c_ce_er_rt_te_ez_za_a#	129664	#ce_cer_ert_rte_tez_eza_za#	6184	azetrec	VCVCCVC	#a_az_ze_et_tr_re_ec_c#	#az_aze_zet_etr_tre_rec_ec#	0,77076546	1474
perdas	nom		1955	62,3055	3,2911	4,8039	1424	6	1		6	12	1,15	CVCCVC	#p_pe_er_rd_da_as_s#	159940	#pe_per_erd_rda_das_as#	32861	sadrep	CVCCVC	#s_sa_ad_dr_re_ep_p#	#sa_sad_adr_dre_rep_ep#	0,80779518	1475
u	nom		1951	62,1780	3,2903	4,8030	1425	1	1		0	168	1,00	V	#u_u#	6087	#u#	1	u	V	#u_u#	#u#	0,82043138	1476
cenário	nom		1950	62,1461	3,2900	4,8028	1426	7	1		7	1	1,85	CVCVCVV	#c_ce_en_ná_ár_ri_io_o#	135324	#ce_cen_ená_nár_ári_rio_io#	9952	oiránec	VVCVCVC	#o_oi_ir_rá_án_ne_ec_c#	#oi_oir_irá_rán_áne_nec_ec#	0,46905310	1477
impossível	adj		1948	62,0824	3,2896	4,8024	1427	10	1		6	4	2,15	VCCVCCVCVC	#i_im_mp_po_os_ss_sí_ív_ve_el_l#	93509	#im_imp_mpo_pos_oss_ssí_sív_íve_vel_el#	9848	levíssopmi	CVCVCCVCCV	#l_le_ev_ví_ís_ss_so_op_pm_mi_i#	#le_lev_eví_vís_íss_sso_sop_opm_pmi_mi#	0,37416720	1478
parque	nom		1947	62,0505	3,2894	4,8021	1428	6	1		5	5	1,50	CVCCVV	#p_pa_ar_rq_qu_ue_e#	98563	#pa_par_arq_rqu_que_ue#	10978	euqrap	VVCCVC	#e_eu_uq_qr_ra_ap_p#	#eu_euq_uqr_qra_rap_ap#	0,75218999	1479
torcida	nom		1946	62,0186	3,2891	4,8019	1429	7	3	adj,ver,	7	2	1,70	CVCCVCV	#t_to_or_rc_ci_id_da_a#	126908	#to_tor_orc_rci_cid_ida_da#	17220	adicrot	VCVCCVC	#a_ad_di_ic_cr_ro_ot_t#	#ad_adi_dic_icr_cro_rot_ot#	0,75471375	1480
concorrência	nom		1943	61,9230	3,2885	4,8013	1430	12	1		7	0	2,45	CVCCVCCVCCVV	#c_co_on_nc_co_or_rr_rê_ên_nc_ci_ia_a#	204584	#co_con_onc_nco_cor_orr_rrê_rên_ênc_nci_cia_ia#	39378	aicnêrrocnoc	VVCCVCCVCCVC	#a_ai_ic_cn_nê_êr_rr_ro_oc_cn_no_oc_c#	#ai_aic_icn_cnê_nêr_êrr_rro_roc_ocn_cno_noc_oc#	0,97580512	1481
professores	nom		1942	61,8911	3,2882	4,8010	1431	11	1		11	1	2,30	CCVCVCCVCVC	#p_pr_ro_of_fe_es_ss_so_or_re_es_s#	238918	#pr_pro_rof_ofe_fes_ess_sso_sor_ore_res_es#	34639	serosseforp	CVCVCCVCVCC	#s_se_er_ro_os_ss_se_ef_fo_or_rp_p#	#se_ser_ero_ros_oss_sse_sef_efo_for_orp_rp#	0,47890872	1482
tenham	ver		1941	61,8593	3,2880	4,8008	1432	6	1		6	6	1,65	CVCCVC	#t_te_en_nh_ha_am_m#	108289	#te_ten_enh_nha_ham_am#	16800	mahnet	CVCCVC	#m_ma_ah_hn_ne_et_t#	#ma_mah_ahn_hne_net_et#	0,55778602	1483
deram	ver		1939	61,7955	3,2876	4,8004	1434	5	1		5	12	1,25	CVCVC	#d_de_er_ra_am_m#	132483	#de_der_era_ram_am#	30094	mared	CVCVC	#m_ma_ar_re_ed_d#	#ma_mar_are_red_ed#	0,18965349	1484
sinal	nom		1939	61,7955	3,2876	4,8004	1434	5	1		5	6	1,55	CVCVC	#s_si_in_na_al_l#	79587	#si_sin_ina_nal_al#	10248	lanis	CVCVC	#l_la_an_ni_is_s#	#la_lan_ani_nis_is#	0,22297378	1485
cultural	adj		1937	61,7318	3,2871	4,7999	1435	8	1		8	3	1,60	CVCCVCVC	#c_cu_ul_lt_tu_ur_ra_al_l#	103339	#cu_cul_ult_ltu_tur_ura_ral_al#	12182	larutluc	CVCVCCVC	#l_la_ar_ru_ut_tl_lu_uc_c#	#la_lar_aru_rut_utl_tlu_luc_uc#	0,69565267	1486
mesa	nom		1936	61,6999	3,2869	4,7997	1437	4	2	adj,	4	26	1,00	CVCV	#m_me_es_sa_a#	108061	#me_mes_esa_sa#	5864	asem	VCVC	#a_as_se_em_m#	#as_ase_sem_em#	0,50863540	1487
passo	nom		1936	61,6999	3,2869	4,7997	1437	5	4	adj,adv,ver,	5	22	1,00	CVCCV	#p_pa_as_ss_so_o#	113962	#pa_pas_ass_sso_so#	10380	ossap	VCCVC	#o_os_ss_sa_ap_p#	#os_oss_ssa_sap_ap#	0,92573558	1488
corte	nom		1935	61,6681	3,2867	4,7995	1439	5	2	ver,	5	21	1,00	CVCCV	#c_co_or_rt_te_e#	120399	#co_cor_ort_rte_te#	22843	etroc	VCCVC	#e_et_tr_ro_oc_c#	#et_etr_tro_roc_oc#	0,05391356	1489
posso	ver		1935	61,6681	3,2867	4,7995	1439	5	2	nom,	5	19	1,00	CVCCV	#p_po_os_ss_so_o#	113148	#po_pos_oss_sso_so#	6770	ossop	VCCVC	#o_os_ss_so_op_p#	#os_oss_sso_sop_op#	0,79052141	1490
declarações	nom		1934	61,6362	3,2865	4,7992	1440	11	1		7	3	2,25	CVCCVCVCVVC	#d_de_ec_cl_la_ar_ra_aç_çõ_õe_es_s#	226837	#de_dec_ecl_cla_lar_ara_raç_açõ_çõe_ões_es#	36530	seõçaralced	CVVCVCVCCVC	#s_se_eõ_õç_ça_ar_ra_al_lc_ce_ed_d#	#se_seõ_eõç_õça_çar_ara_ral_alc_lce_ced_ed#	0,84959243	1491
industrial	adj		1930	61,5087	3,2856	4,7983	1441	10	2	nom,	10	2	1,90	VCCVCCCVVC	#i_in_nd_du_us_st_tr_ri_ia_al_l#	146037	#in_ind_ndu_dus_ust_str_tri_ria_ial_al#	25426	lairtsudni	CVVCCCVCCV	#l_la_ai_ir_rt_ts_su_ud_dn_ni_i#	#la_lai_air_irt_rts_tsu_sud_udn_dni_ni#	0,02334944	1492
nesse	gram	prp+det	1921	61,2219	3,2835	4,7963	1442	5	2	adv,	5	8	1,35	CVCCV	#n_ne_es_ss_se_e#	98340	#ne_nes_ess_sse_se#	17473	essen	VCCVC	#e_es_ss_se_en_n#	#es_ess_sse_sen_en#	0,41134763	1493
começo	nom		1920	61,1900	3,2833	4,7961	1444	6	2	ver,	6	5	1,65	CVCVCV	#c_co_om_me_eç_ço_o#	112196	#co_com_ome_meç_eço_ço#	16603	oçemoc	VCVCVC	#o_oç_çe_em_mo_oc_c#	#oç_oçe_çem_emo_moc_oc#	0,44849201	1494
declarou	ver		1920	61,1900	3,2833	4,7961	1444	8	1		8	1	1,85	CVCCVCVV	#d_de_ec_cl_la_ar_ro_ou_u#	122060	#de_dec_ecl_cla_lar_aro_rou_ou#	19973	uoralced	VVCVCCVC	#u_uo_or_ra_al_lc_ce_ed_d#	#uo_uor_ora_ral_alc_lce_ced_ed#	0,46476431	1495
fatos	nom		1919	61,1581	3,2831	4,7959	1445	5	1		5	18	1,00	CVCVC	#f_fa_at_to_os_s#	122536	#fa_fat_ato_tos_os#	27173	sotaf	CVCVC	#s_so_ot_ta_af_f#	#so_sot_ota_taf_af#	0,95682487	1496
tráfico	nom		1917	61,0944	3,2826	4,7954	1446	7	1		7	7	1,55	CCVCVCV	#t_tr_rá_áf_fi_ic_co_o#	114488	#tr_trá_ráf_áfi_fic_ico_co#	13905	ocifárt	VCVCVCC	#o_oc_ci_if_fá_ár_rt_t#	#oc_oci_cif_ifá_fár_árt_rt#	0,07384997	1497
corrida	nom		1915	61,0307	3,2822	4,7949	1448	7	3	adj,ver,	7	5	1,45	CVCCVCV	#c_co_or_rr_ri_id_da_a#	163762	#co_cor_orr_rri_rid_ida_da#	28248	adirroc	VCVCCVC	#a_ad_di_ir_rr_ro_oc_c#	#ad_adi_dir_irr_rro_roc_oc#	0,06497587	1498
falou	ver		1915	61,0307	3,2822	4,7949	1448	5	1		5	8	1,30	CVCVV	#f_fa_al_lo_ou_u#	47547	#fa_fal_alo_lou_ou#	6527	uolaf	VVCVC	#u_uo_ol_la_af_f#	#uo_uol_ola_laf_af#	0,37094726	1499
anteriores	adj		1912	60,9351	3,2815	4,7943	1449	10	1		9	4	1,70	VCCVCVVCVC	#a_an_nt_te_er_ri_io_or_re_es_s#	290116	#an_ant_nte_ter_eri_rio_ior_ore_res_es#	46344	seroiretna	CVCVVCVCCV	#s_se_er_ro_oi_ir_re_et_tn_na_a#	#se_ser_ero_roi_oir_ire_ret_etn_tna_na#	0,42165811	1500
'pera	ver		1910	60,8713	3,2810	4,7938	1451	5	2	nom,	4	58	1,00	SCVCV	#'_'p_pe_er_ra_a#	113486	#'p_'pe_per_era_ra#	13763	arep'	VCVCS	#a_ar_re_ep_p'_'#	#ar_are_rep_ep'_p'#	0,84881243	1501
quilômetros	nom		1910	60,8713	3,2810	4,7938	1451	11	1		4	1	2,90	CVVCVCVCCVC	#q_qu_ui_il_lô_ôm_me_et_tr_ro_os_s#	157877	#qu_qui_uil_ilô_lôm_ôme_met_etr_tro_ros_os#	33033	sortemôliuq	CVCCVCVCVVC	#s_so_or_rt_te_em_mô_ôl_li_iu_uq_q#	#so_sor_ort_rte_tem_emô_môl_ôli_liu_iuq_uq#	0,63923128	1502
explicar	ver		1907	60,7757	3,2804	4,7931	1453	8	1		8	2	1,60	VCCCVCVC	#e_ex_xp_pl_li_ic_ca_ar_r#	119523	#ex_exp_xpl_pli_lic_ica_car_ar#	23462	racilpxe	CVCVCCCV	#r_ra_ac_ci_il_lp_px_xe_e#	#ra_rac_aci_cil_ilp_lpx_pxe_xe#	0,64465470	1503
praça	nom		1907	60,7757	3,2804	4,7931	1453	5	1		5	11	1,35	CCVCV	#p_pr_ra_aç_ça_a#	112694	#pr_pra_raç_aça_ça#	9111	açarp	VCVCC	#a_aç_ça_ar_rp_p#	#aç_aça_çar_arp_rp#	0,61804485	1504
conhecer	ver		1905	60,7120	3,2799	4,7927	1454	8	1		8	4	1,65	CVCCVCVC	#c_co_on_nh_he_ec_ce_er_r#	125758	#co_con_onh_nhe_hec_ece_cer_er#	25973	recehnoc	CVCVCCVC	#r_re_ec_ce_eh_hn_no_oc_c#	#re_rec_ece_ceh_ehn_hno_noc_oc#	0,67263006	1505
investigação	nom		1902	60,6164	3,2792	4,7920	1455	12	1		12	1	2,35	VCCVCCVCVCVV	#i_in_nv_ve_es_st_ti_ig_ga_aç_çã_ão_o#	180708	#in_inv_nve_ves_est_sti_tig_iga_gaç_açã_ção_ão#	31240	oãçagitsevni	VVCVCVCCVCCV	#o_oã_ãç_ça_ag_gi_it_ts_se_ev_vn_ni_i#	#oã_oãç_ãça_çag_agi_git_its_tse_sev_evn_vni_ni#	0,97054993	1507
ajudar	ver		1901	60,5845	3,2790	4,7918	1457	6	1		6	4	1,55	VCVCVC	#a_aj_ju_ud_da_ar_r#	87536	#aj_aju_jud_uda_dar_ar#	7173	raduja	CVCVCV	#r_ra_ad_du_uj_ja_a#	#ra_rad_adu_duj_uja_ja#	0,72989923	1508
tom	nom		1901	60,5845	3,2790	4,7918	1457	3	1		3	30	1,00	CVC	#t_to_om_m#	44158	#to_tom_om#	1748	mot	CVC	#m_mo_ot_t#	#mo_mot_ot#	0,49731979	1509
novamente	adv		1899	60,5207	3,2785	4,7913	1458	9	1		5	0	2,55	CVCVCVCCV	#n_no_ov_va_am_me_en_nt_te_e#	163206	#no_nov_ova_vam_ame_men_ent_nte_te#	44623	etnemavon	VCCVCVCVC	#e_et_tn_ne_em_ma_av_vo_on_n#	#et_etn_tne_nem_ema_mav_avo_von_on#	0,89251185	1510
bons	adj		1898	60,4889	3,2783	4,7911	1459	4	1		4	25	1,00	CVCC	#b_bo_on_ns_s#	91541	#bo_bon_ons_ns#	4193	snob	CCVC	#s_sn_no_ob_b#	#sn_sno_nob_ob#	0,86427986	1511
caixa	nom		1897	60,4570	3,2781	4,7908	1460	5	1		5	7	1,45	CVVCV	#c_ca_ai_ix_xa_a#	91211	#ca_cai_aix_ixa_xa#	6348	axiac	VCVVC	#a_ax_xi_ia_ac_c#	#ax_axi_xia_iac_ac#	0,64328092	1512
vaga	nom		1895	60,3933	3,2776	4,7904	1461	4	3	adj,ver,	4	25	1,00	CVCV	#v_va_ag_ga_a#	68492	#va_vag_aga_ga#	2386	agav	VCVC	#a_ag_ga_av_v#	#ag_aga_gav_av#	0,36197791	1513
torneio	nom		1893	60,3295	3,2772	4,7899	1462	7	1		7	1	1,70	CVCCVVV	#t_to_or_rn_ne_ei_io_o#	110867	#to_tor_orn_rne_nei_eio_io#	7749	oienrot	VVVCCVC	#o_oi_ie_en_nr_ro_ot_t#	#oi_oie_ien_enr_nro_rot_ot#	0,90733503	1514
divisão	nom		1892	60,2977	3,2769	4,7897	1463	7	1		7	2	1,80	CVCVCVV	#d_di_iv_vi_is_sã_ão_o#	106895	#di_div_ivi_vis_isã_são_ão#	12772	oãsivid	VVCVCVC	#o_oã_ãs_si_iv_vi_id_d#	#oã_oãs_ãsi_siv_ivi_vid_id#	0,47069470	1515
fonte	nom		1887	60,1383	3,2758	4,7885	1465	5	1		5	10	1,25	CVCCV	#f_fo_on_nt_te_e#	102667	#fo_fon_ont_nte_te#	21097	etnof	VCCVC	#e_et_tn_no_of_f#	#et_etn_tno_nof_of#	0,32811337	1516
responsáveis	adj		1887	60,1383	3,2758	4,7885	1465	12	2	ver,	12	0	2,50	CVCCVCCVCVVC	#r_re_es_sp_po_on_ns_sá_áv_ve_ei_is_s#	206857	#re_res_esp_spo_pon_ons_nsá_sáv_áve_vei_eis_is#	30236	sievásnopser	CVVCVCCVCCVC	#s_si_ie_ev_vá_ás_sn_no_op_ps_se_er_r#	#si_sie_iev_evá_vás_ásn_sno_nop_ops_pse_ser_er#	0,96619871	1517
cartas	nom		1886	60,1064	3,2755	4,7883	1467	6	1		6	19	1,00	CVCCVC	#c_ca_ar_rt_ta_as_s#	190495	#ca_car_art_rta_tas_as#	33185	satrac	CVCCVC	#s_sa_at_tr_ra_ac_c#	#sa_sat_atr_tra_rac_ac#	0,35758290	1518
'tou	ver		1886	60,1064	3,2755	4,7883	1467	4	1		3	27	1,00	SCVV	#'_'t_to_ou_u#	30640	#'t_'to_tou_ou#	5774	uot'	VVCS	#u_uo_ot_t'_'#	#uo_uot_ot'_t'#	0,47794757	1519
acusação	nom		1885	60,0746	3,2753	4,7881	1469	8	1		7	1	1,80	VCVCVCVV	#a_ac_cu_us_sa_aç_çã_ão_o#	107324	#ac_acu_cus_usa_saç_açã_ção_ão#	15659	oãçasuca	VVCVCVCV	#o_oã_ãç_ça_as_su_uc_ca_a#	#oã_oãç_ãça_ças_asu_suc_uca_ca#	0,84846895	1520
zagueiro	nom		1885	60,0746	3,2753	4,7881	1469	8	1		8	4	1,60	CVCVVVCV	#z_za_ag_gu_ue_ei_ir_ro_o#	96094	#za_zag_agu_gue_uei_eir_iro_ro#	9639	orieugaz	VCVVVCVC	#o_or_ri_ie_eu_ug_ga_az_z#	#or_ori_rie_ieu_eug_uga_gaz_az#	0,76633397	1521
importações	nom		1884	60,0427	3,2751	4,7879	1472	11	1		8	0	2,50	VCCVCCVCVVC	#i_im_mp_po_or_rt_ta_aç_çõ_õe_es_s#	178396	#im_imp_mpo_por_ort_rta_taç_açõ_çõe_ões_es#	23869	seõçatropmi	CVVCVCCVCCV	#s_se_eõ_õç_ça_at_tr_ro_op_pm_mi_i#	#se_seõ_eõç_õça_çat_atr_tro_rop_opm_pmi_mi#	0,45337336	1522
pede	ver		1884	60,0427	3,2751	4,7879	1472	4	1		4	21	1,00	CVCV	#p_pe_ed_de_e#	83085	#pe_ped_ede_de#	7421	edep	VCVC	#e_ed_de_ep_p#	#ed_ede_dep_ep#	0,96193382	1523
sabia	ver		1884	60,0427	3,2751	4,7879	1472	5	1		3	9	1,15	CVCVV	#s_sa_ab_bi_ia_a#	91410	#sa_sab_abi_bia_ia#	9898	aibas	VVCVC	#a_ai_ib_ba_as_s#	#ai_aib_iba_bas_as#	0,05554605	1524
'tado	nom		1883	60,0108	3,2749	4,7876	1473	5	2	ver,	4	35	1,00	SCVCV	#'_'t_ta_ad_do_o#	128596	#'t_'ta_tad_ado_do#	30713	odat'	VCVCS	#o_od_da_at_t'_'#	#od_oda_dat_at'_t'#	0,52687825	1525
objetos	nom		1882	59,9790	3,2746	4,7874	1474	7	1		7	5	1,55	VCCVCVC	#o_ob_bj_je_et_to_os_s#	116203	#ob_obj_bje_jet_eto_tos_os#	26334	sotejbo	CVCVCCV	#s_so_ot_te_ej_jb_bo_o#	#so_sot_ote_tej_ejb_jbo_bo#	0,19277949	1526
unidade	nom		1878	59,8515	3,2737	4,7865	1475	7	1		7	1	1,85	VCVCVCV	#u_un_ni_id_da_ad_de_e#	121167	#un_uni_nid_ida_dad_ade_de#	14795	edadinu	VCVCVCV	#e_ed_da_ad_di_in_nu_u#	#ed_eda_dad_adi_din_inu_nu#	0,91479313	1527
uns	gram	det	1877	59,8196	3,2735	4,7862	1476	3	2	nom,	3	16	1,00	VCC	#u_un_ns_s#	69840	#un_uns_ns#	1238	snu	CCV	#s_sn_nu_u#	#sn_snu_nu#	0,07533564	1528
chegada	nom		1876	59,7877	3,2732	4,7860	1479	7	2	ver,	7	7	1,35	CCVCVCV	#c_ch_he_eg_ga_ad_da_a#	133821	#ch_che_heg_ega_gad_ada_da#	21577	adagehc	VCVCVCC	#a_ad_da_ag_ge_eh_hc_c#	#ad_ada_dag_age_geh_ehc_hc#	0,53595279	1529
realização	nom		1876	59,7877	3,2732	4,7860	1479	10	1		7	3	1,70	CVVCVCVCVV	#r_re_ea_al_li_iz_za_aç_çã_ão_o#	150924	#re_rea_eal_ali_liz_iza_zaç_açã_ção_ão#	38214	oãçazilaer	VVCVCVCVVC	#o_oã_ãç_ça_az_zi_il_la_ae_er_r#	#oã_oãç_ãça_çaz_azi_zil_ila_lae_aer_er#	0,27827915	1530
recente	adj		1876	59,7877	3,2732	4,7860	1479	7	1		7	6	1,55	CVCVCCV	#r_re_ec_ce_en_nt_te_e#	165257	#re_rec_ece_cen_ent_nte_te#	47171	etnecer	VCCVCVC	#e_et_tn_ne_ec_ce_er_r#	#et_etn_tne_nec_ece_cer_er#	0,26939387	1531
mesmos	gram	det	1874	59,7240	3,2728	4,7855	1480	6	1		6	4	1,55	CVCCVC	#m_me_es_sm_mo_os_s#	158560	#me_mes_esm_smo_mos_os#	31604	somsem	CVCCVC	#s_so_om_ms_se_em_m#	#so_som_oms_mse_sem_em#	0,42130403	1532
ausência	nom		1873	59,6921	3,2725	4,7853	1482	8	1		8	1	2,35	VVCVCCVV	#a_au_us_sê_ên_nc_ci_ia_a#	112395	#au_aus_usê_sên_ênc_nci_cia_ia#	15654	aicnêsua	VVCCVCVV	#a_ai_ic_cn_nê_ês_su_ua_a#	#ai_aic_icn_cnê_nês_êsu_sua_ua#	0,62535654	1533
monetária	adj		1873	59,6921	3,2725	4,7853	1482	9	1		5	2	2,30	CVCVCVCVV	#m_mo_on_ne_et_tá_ár_ri_ia_a#	139320	#mo_mon_one_net_etá_tár_ári_ria_ia#	19106	airátenom	VVCVCVCVC	#a_ai_ir_rá_át_te_en_no_om_m#	#ai_air_irá_rát_áte_ten_eno_nom_om#	0,91780231	1534
dólares	nom		1869	59,5647	3,2716	4,7844	1484	7	1		1	1	1,90	CVCVCVC	#d_dó_ól_la_ar_re_es_s#	183600	#dó_dól_óla_lar_are_res_es#	21683	seralód	CVCVCVC	#s_se_er_ra_al_ló_ód_d#	#se_ser_era_ral_aló_lód_ód#	0,11278275	1537
manutenção	nom		1869	59,5647	3,2716	4,7844	1484	10	1		8	1	2,80	CVCVCVCCVV	#m_ma_an_nu_ut_te_en_nç_çã_ão_o#	158730	#ma_man_anu_nut_ute_ten_enç_nçã_ção_ão#	18651	oãçnetunam	VVCCVCVCVC	#o_oã_ãç_çn_ne_et_tu_un_na_am_m#	#oã_oãç_ãçn_çne_net_etu_tun_una_nam_am#	0,75506147	1538
defende	ver		1868	59,5328	3,2714	4,7842	1486	7	1		6	5	1,50	CVCVCCV	#d_de_ef_fe_en_nd_de_e#	137158	#de_def_efe_fen_end_nde_de#	21076	ednefed	VCCVCVC	#e_ed_dn_ne_ef_fe_ed_d#	#ed_edn_dne_nef_efe_fed_ed#	0,43482534	1539
depois	gram	prp	1868	59,5328	3,2714	4,7842	1486	6	3	adj,adv,	6	2	1,70	CVCVVC	#d_de_ep_po_oi_is_s#	124311	#de_dep_epo_poi_ois_is#	15622	sioped	CVVCVC	#s_si_io_op_pe_ed_d#	#si_sio_iop_ope_ped_ed#	0,19221950	1540
mantém	ver		1867	59,5009	3,2711	4,7839	1487	6	1		4	2	1,85	CVCCVC	#m_ma_an_nt_té_ém_m#	89048	#ma_man_ant_nté_tém_ém#	11514	métnam	CVCCVC	#m_mé_ét_tn_na_am_m#	#mé_mét_étn_tna_nam_am#	0,50753480	1541
compras	nom		1864	59,4053	3,2704	4,7832	1489	7	2	ver,	7	5	1,65	CVCCCVC	#c_co_om_mp_pr_ra_as_s#	190796	#co_com_omp_mpr_pra_ras_as#	39785	sarpmoc	CVCCCVC	#s_sa_ar_rp_pm_mo_oc_c#	#sa_sar_arp_rpm_pmo_moc_oc#	0,88256915	1542
planejamento	nom		1864	59,4053	3,2704	4,7832	1489	12	2	ver,	12	0	2,85	CCVCVCVCVCCV	#p_pl_la_an_ne_ej_ja_am_me_en_nt_to_o#	213802	#pl_pla_lan_ane_nej_eja_jam_ame_men_ent_nto_to#	36186	otnemajenalp	VCCVCVCVCVCC	#o_ot_tn_ne_em_ma_aj_je_en_na_al_lp_p#	#ot_otn_tne_nem_ema_maj_aje_jen_ena_nal_alp_lp#	0,25797978	1543
aplicações	nom		1863	59,3734	3,2702	4,7830	1490	10	1		6	1	2,10	VCCVCVCVVC	#a_ap_pl_li_ic_ca_aç_çõ_õe_es_s#	180834	#ap_apl_pli_lic_ica_caç_açõ_çõe_ões_es#	27352	seõçacilpa	CVVCVCVCCV	#s_se_eõ_õç_ça_ac_ci_il_lp_pa_a#	#se_seõ_eõç_õça_çac_aci_cil_ilp_lpa_pa#	0,36915509	1544
madrugada	nom		1862	59,3416	3,2700	4,7828	1491	9	1		9	0	2,40	CVCCVCVCV	#m_ma_ad_dr_ru_ug_ga_ad_da_a#	155374	#ma_mad_adr_dru_rug_uga_gad_ada_da#	23188	adagurdam	VCVCVCCVC	#a_ad_da_ag_gu_ur_rd_da_am_m#	#ad_ada_dag_agu_gur_urd_rda_dam_am#	0,75157819	1545
demanda	nom		1859	59,2460	3,2693	4,7821	1492	7	2	ver,	7	5	1,40	CVCVCCV	#d_de_em_ma_an_nd_da_a#	164004	#de_dem_ema_man_and_nda_da#	30159	adnamed	VCCVCVC	#a_ad_dn_na_am_me_ed_d#	#ad_adn_dna_nam_ame_med_ed#	0,79360409	1546
etapa	nom		1858	59,2141	3,2690	4,7818	1493	5	1		5	1	1,75	VCVCV	#e_et_ta_ap_pa_a#	105736	#et_eta_tap_apa_pa#	3581	apate	VCVCV	#a_ap_pa_at_te_e#	#ap_apa_pat_ate_te#	0,32157954	1547
direito	adj		1857	59,1822	3,2688	4,7816	1494	7	3	adv,nom,	7	4	1,45	CVCVVCV	#d_di_ir_re_ei_it_to_o#	145543	#di_dir_ire_rei_eit_ito_to#	13963	otierid	VCVVCVC	#o_ot_ti_ie_er_ri_id_d#	#ot_oti_tie_ier_eri_rid_id#	0,38397253	1548
aberto	ver		1854	59,0866	3,2681	4,7809	1496	6	1		5	8	1,45	VCVCCV	#a_ab_be_er_rt_to_o#	115573	#ab_abe_ber_ert_rto_to#	8983	otreba	VCCVCV	#o_ot_tr_re_eb_ba_a#	#ot_otr_tre_reb_eba_ba#	0,27856324	1549
financiamento	nom		1854	59,0866	3,2681	4,7809	1496	13	1		13	2	2,05	CVCVCCVVCVCCV	#f_fi_in_na_an_nc_ci_ia_am_me_en_nt_to_o#	259900	#fi_fin_ina_nan_anc_nci_cia_iam_ame_men_ent_nto_to#	48957	otnemaicnanif	VCCVCVVCCVCVC	#o_ot_tn_ne_em_ma_ai_ic_cn_na_an_ni_if_f#	#ot_otn_tne_nem_ema_mai_aic_icn_cna_nan_ani_nif_if#	0,62073619	1550
exige	ver		1853	59,0547	3,2679	4,7807	1500	5	1		5	7	1,55	VCVCV	#e_ex_xi_ig_ge_e#	58276	#ex_exi_xig_ige_ge#	5028	egixe	VCVCV	#e_eg_gi_ix_xe_e#	#eg_egi_gix_ixe_xe#	0,71017334	1551
limite	nom		1853	59,0547	3,2679	4,7807	1500	6	2	ver,	6	4	1,50	CVCVCV	#l_li_im_mi_it_te_e#	94732	#li_lim_imi_mit_ite_te#	11370	etimil	VCVCVC	#e_et_ti_im_mi_il_l#	#et_eti_tim_imi_mil_il#	0,53652996	1552
novela	nom		1853	59,0547	3,2679	4,7807	1500	6	1		6	4	1,60	CVCVCV	#n_no_ov_ve_el_la_a#	85783	#no_nov_ove_vel_ela_la#	7747	alevon	VCVCVC	#a_al_le_ev_vo_on_n#	#al_ale_lev_evo_von_on#	0,07729703	1553
oferta	nom		1853	59,0547	3,2679	4,7807	1500	6	2	ver,	6	1	1,70	VCVCCV	#o_of_fe_er_rt_ta_a#	104288	#of_ofe_fer_ert_rta_ta#	9458	atrefo	VCCVCV	#a_at_tr_re_ef_fo_o#	#at_atr_tre_ref_efo_fo#	0,23303360	1554
andar	nom		1851	58,9910	3,2674	4,7802	1501	5	2	ver,	5	6	1,40	VCCVC	#a_an_nd_da_ar_r#	122366	#an_and_nda_dar_ar#	16812	radna	CVCCV	#r_ra_ad_dn_na_a#	#ra_rad_adn_dna_na#	0,43341529	1555
general	nom		1849	58,9273	3,2669	4,7797	1504	7	2	adj,	7	0	1,85	CVCVCVC	#g_ge_en_ne_er_ra_al_l#	119994	#ge_gen_ene_ner_era_ral_al#	10361	lareneg	CVCVCVC	#l_la_ar_re_en_ne_eg_g#	#la_lar_are_ren_ene_neg_eg#	0,07943534	1556
políticas	adj		1849	58,9273	3,2669	4,7797	1504	9	2	nom,	9	4	1,55	CVCVCVCVC	#p_po_ol_lí_ít_ti_ic_ca_as_s#	177623	#po_pol_olí_lít_íti_tic_ica_cas_as#	36856	sacitílop	CVCVCVCVC	#s_sa_ac_ci_it_tí_íl_lo_op_p#	#sa_sac_aci_cit_ití_tíl_ílo_lop_op#	0,44853892	1557
times	nom		1849	58,9273	3,2669	4,7797	1504	5	1		4	9	1,40	CVCVC	#t_ti_im_me_es_s#	139223	#ti_tim_ime_mes_es#	13457	semit	CVCVC	#s_se_em_mi_it_t#	#se_sem_emi_mit_it#	0,72733457	1558
gestão	nom		1847	58,8635	3,2665	4,7792	1505	6	1		6	1	1,80	CVCCVV	#g_ge_es_st_tã_ão_o#	106260	#ge_ges_est_stã_tão_ão#	12064	oãtseg	VVCCVC	#o_oã_ãt_ts_se_eg_g#	#oã_oãt_ãts_tse_seg_eg#	0,88119154	1559
salarial	adj		1844	58,7679	3,2658	4,7785	1506	8	1		7	4	1,80	CVCVCVVC	#s_sa_al_la_ar_ri_ia_al_l#	144755	#sa_sal_ala_lar_ari_ria_ial_al#	19447	lairalas	CVVCVCVC	#l_la_ai_ir_ra_al_la_as_s#	#la_lai_air_ira_ral_ala_las_as#	0,71822500	1560
políticos	adj		1843	58,7360	3,2655	4,7783	1508	9	2	nom,	9	4	1,50	CVCVCVCVC	#p_po_ol_lí_ít_ti_ic_co_os_s#	182041	#po_pol_olí_lít_íti_tic_ico_cos_os#	37068	socitílop	CVCVCVCVC	#s_so_oc_ci_it_tí_íl_lo_op_p#	#so_soc_oci_cit_ití_tíl_ílo_lop_op#	0,47498302	1561
provisória	adj		1843	58,7360	3,2655	4,7783	1508	10	1		6	2	2,25	CCVCVCVCVV	#p_pr_ro_ov_vi_is_só_ór_ri_ia_a#	152685	#pr_pro_rov_ovi_vis_isó_sór_óri_ria_ia#	26012	airósivorp	VVCVCVCVCC	#a_ai_ir_ró_ós_si_iv_vo_or_rp_p#	#ai_air_iró_rós_ósi_siv_ivo_vor_orp_rp#	0,01425204	1562
curto	adj		1842	58,7042	3,2653	4,7781	1510	5	2	ver,	5	16	1,00	CVCCV	#c_cu_ur_rt_to_o#	95234	#cu_cur_urt_rto_to#	6447	otruc	VCCVC	#o_ot_tr_ru_uc_c#	#ot_otr_tru_ruc_uc#	0,43309414	1563
previsto	ver		1842	58,7042	3,2653	4,7781	1510	8	1		8	2	1,70	CCVCVCCV	#p_pr_re_ev_vi_is_st_to_o#	160698	#pr_pre_rev_evi_vis_ist_sto_to#	25434	otsiverp	VCCVCVCC	#o_ot_ts_si_iv_ve_er_rp_p#	#ot_ots_tsi_siv_ive_ver_erp_rp#	0,71619618	1564
estes	gram	det	1839	58,6086	3,2646	4,7774	1512	5	2	nom,	5	7	1,10	VCCVC	#e_es_st_te_es_s#	177520	#es_est_ste_tes_es#	23227	setse	CVCCV	#s_se_et_ts_se_e#	#se_set_ets_tse_se#	0,11807466	1566
pessoal	nom		1839	58,6086	3,2646	4,7774	1512	7	2	adj,	7	2	1,65	CVCCVVC	#p_pe_es_ss_so_oa_al_l#	99207	#pe_pes_ess_sso_soa_oal_al#	10228	laossep	CVVCCVC	#l_la_ao_os_ss_se_ep_p#	#la_lao_aos_oss_sse_sep_ep#	0,74791018	1567
deverão	ver		1838	58,5767	3,2643	4,7771	1515	7	1		5	1	1,90	CVCVCVV	#d_de_ev_ve_er_rã_ão_o#	125250	#de_dev_eve_ver_erã_rão_ão#	22331	oãreved	VVCVCVC	#o_oã_ãr_re_ev_ve_ed_d#	#oã_oãr_ãre_rev_eve_ved_ed#	0,46422059	1568
eventual	adj		1838	58,5767	3,2643	4,7771	1515	8	1		8	0	2,65	VCVCCVVC	#e_ev_ve_en_nt_tu_ua_al_l#	112150	#ev_eve_ven_ent_ntu_tua_ual_al#	19918	lautneve	CVVCCVCV	#l_la_au_ut_tn_ne_ev_ve_e#	#la_lau_aut_utn_tne_nev_eve_ve#	0,71038155	1569
transporte	nom		1838	58,5767	3,2643	4,7771	1515	10	2	ver,	10	2	1,55	CCVCCCVCCV	#t_tr_ra_an_ns_sp_po_or_rt_te_e#	171717	#tr_tra_ran_ans_nsp_spo_por_ort_rte_te#	26262	etropsnart	VCCVCCCVCC	#e_et_tr_ro_op_ps_sn_na_ar_rt_t#	#et_etr_tro_rop_ops_psn_sna_nar_art_rt#	0,85953793	1570
lança	ver		1837	58,5448	3,2641	4,7769	1517	5	2	nom,	5	7	1,20	CVCCV	#l_la_an_nç_ça_a#	88299	#la_lan_anç_nça_ça#	4518	açnal	VCCVC	#a_aç_çn_na_al_l#	#aç_açn_çna_nal_al#	0,94122847	1571
razões	nom		1837	58,5448	3,2641	4,7769	1517	6	1		3	3	1,85	CVCVVC	#r_ra_az_zõ_õe_es_s#	140221	#ra_raz_azõ_zõe_ões_es#	13391	seõzar	CVVCVC	#s_se_eõ_õz_za_ar_r#	#se_seõ_eõz_õza_zar_ar#	0,61572876	1572
pra	gram	prp	1836	58,5129	3,2639	4,7767	1519	3	2		3	37	1,00	CCV	#p_pr_ra_a#	105268	#pr_pra_ra#	11654	arp	VCC	#a_ar_rp_p#	#ar_arp_rp#	0,38980358	1573
reação	nom		1836	58,5129	3,2639	4,7767	1519	6	1		6	3	1,50	CVVCVV	#r_re_ea_aç_çã_ão_o#	107743	#re_rea_eaç_açã_ção_ão#	24397	oãçaer	VVCVVC	#o_oã_ãç_ça_ae_er_r#	#oã_oãç_ãça_çae_aer_er#	0,47213640	1574
sistemas	nom		1835	58,4811	3,2636	4,7764	1520	8	1		8	0	1,95	CVCCVCVC	#s_si_is_st_te_em_ma_as_s#	189619	#si_sis_ist_ste_tem_ema_mas_as#	31565	sametsis	CVCVCCVC	#s_sa_am_me_et_ts_si_is_s#	#sa_sam_ame_met_ets_tsi_sis_is#	0,54100804	1575
filosofia	nom		1832	58,3855	3,2629	4,7757	1521	9	1		9	1	1,75	CVCVCVCVV	#f_fi_il_lo_os_so_of_fi_ia_a#	131926	#fi_fil_ilo_los_oso_sof_ofi_fia_ia#	12633	aifosolif	VVCVCVCVC	#a_ai_if_fo_os_so_ol_li_if_f#	#ai_aif_ifo_fos_oso_sol_oli_lif_if#	0,91521532	1576
acontecer	ver		1831	58,3536	3,2627	4,7755	1522	9	1		9	3	1,70	VCVCCVCVC	#a_ac_co_on_nt_te_ec_ce_er_r#	169764	#ac_aco_con_ont_nte_tec_ece_cer_er#	30290	recetnoca	CVCVCCVCV	#r_re_ec_ce_et_tn_no_oc_ca_a#	#re_rec_ece_cet_etn_tno_noc_oca_ca#	0,51441762	1577
dizendo	ver		1830	58,3217	3,2625	4,7752	1523	7	2	nom,	7	2	1,95	CVCVCCV	#d_di_iz_ze_en_nd_do_o#	147556	#di_diz_ize_zen_end_ndo_do#	26150	odnezid	VCCVCVC	#o_od_dn_ne_ez_zi_id_d#	#od_odn_dne_nez_ezi_zid_id#	0,30353750	1578
funciona	ver		1829	58,2899	3,2622	4,7750	1526	8	1		8	3	1,60	CVCCVVCV	#f_fu_un_nc_ci_io_on_na_a#	116096	#fu_fun_unc_nci_cio_ion_ona_na#	16394	anoicnuf	VCVVCCVC	#a_an_no_oi_ic_cn_nu_uf_f#	#an_ano_noi_oic_icn_cnu_nuf_uf#	0,51697167	1579
próximo	adv		1829	58,2899	3,2622	4,7750	1526	7	2	adj,	7	5	1,55	CCVCVCV	#p_pr_ró_óx_xi_im_mo_o#	94122	#pr_pró_róx_óxi_xim_imo_mo#	10588	omixórp	VCVCVCC	#o_om_mi_ix_xó_ór_rp_p#	#om_omi_mix_ixó_xór_órp_rp#	0,84563997	1580
roupas	nom		1829	58,2899	3,2622	4,7750	1526	6	1		5	3	1,75	CVVCVC	#r_ro_ou_up_pa_as_s#	132464	#ro_rou_oup_upa_pas_as#	21679	sapuor	CVCVVC	#s_sa_ap_pu_uo_or_r#	#sa_sap_apu_puo_uor_or#	0,49573826	1581
mandato	nom		1826	58,1943	3,2615	4,7743	1528	7	1		7	6	1,50	CVCCVCV	#m_ma_an_nd_da_at_to_o#	147560	#ma_man_and_nda_dat_ato_to#	19560	otadnam	VCVCCVC	#o_ot_ta_ad_dn_na_am_m#	#ot_ota_tad_adn_dna_nam_am#	0,61838565	1582
usa	ver		1826	58,1943	3,2615	4,7743	1528	3	1		3	29	1,00	VCV	#u_us_sa_a#	55805	#us_usa_sa#	1970	asu	VCV	#a_as_su_u#	#as_asu_su#	0,88416745	1583
revela	ver		1823	58,0986	3,2608	4,7736	1529	6	1		5	7	1,40	CVCVCV	#r_re_ev_ve_el_la_a#	120897	#re_rev_eve_vel_ela_la#	19045	alever	VCVCVC	#a_al_le_ev_ve_er_r#	#al_ale_lev_eve_ver_er#	0,67267838	1584
'quema	nom		1820	58,0030	3,2601	4,7728	1530	6	1		5	8	1,10	SCVVCV	#'_'q_qu_ue_em_ma_a#	83033	#'q_'qu_que_uem_ema_ma#	6200	ameuq'	VCVVCS	#a_am_me_eu_uq_q'_'#	#am_ame_meu_euq_uq'_q'#	0,74754898	1585
vêm	ver		1819	57,9712	3,2598	4,7726	1531	3	1		1	10	1,20	CVC	#v_vê_êm_m#	19850	#vê_vêm_êm#	65	mêv	CVC	#m_mê_êv_v#	#mê_mêv_êv#	0,72094573	1587
ambiente	nom		1818	57,9393	3,2596	4,7724	1532	8	2	adj,	8	3	1,55	VCCVVCCV	#a_am_mb_bi_ie_en_nt_te_e#	156550	#am_amb_mbi_bie_ien_ent_nte_te#	32673	etneibma	VCCVVCCV	#e_et_tn_ne_ei_ib_bm_ma_a#	#et_etn_tne_nei_eib_ibm_bma_ma#	0,77054777	1588
intervenção	nom		1817	57,9074	3,2594	4,7721	1534	11	1		8	1	2,35	VCCVCCVCCVV	#i_in_nt_te_er_rv_ve_en_nç_çã_ão_o#	197378	#in_int_nte_ter_erv_rve_ven_enç_nçã_ção_ão#	36461	oãçnevretni	VVCCVCCVCCV	#o_oã_ãç_çn_ne_ev_vr_re_et_tn_ni_i#	#oã_oãç_ãçn_çne_nev_evr_vre_ret_etn_tni_ni#	0,37709296	1590
paga	ver		1817	57,9074	3,2594	4,7721	1534	4	2	nom,	4	41	1,00	CVCV	#p_pa_ag_ga_a#	80619	#pa_pag_aga_ga#	5060	agap	VCVC	#a_ag_ga_ap_p#	#ag_aga_gap_ap#	0,56927257	1591
demais	adv		1814	57,8118	3,2586	4,7714	1536	6	3	gram,nom,	6	3	1,75	CVCVVC	#d_de_em_ma_ai_is_s#	143390	#de_dem_ema_mai_ais_is#	18300	siamed	CVVCVC	#s_si_ia_am_me_ed_d#	#si_sia_iam_ame_med_ed#	0,67781675	1592
tradicional	adj		1814	57,8118	3,2586	4,7714	1536	11	1		11	1	2,25	CCVCVCVVCVC	#t_tr_ra_ad_di_ic_ci_io_on_na_al_l#	187928	#tr_tra_rad_adi_dic_ici_cio_ion_ona_nal_al#	30483	lanoicidart	CVCVVCVCVCC	#l_la_an_no_oi_ic_ci_id_da_ar_rt_t#	#la_lan_ano_noi_oic_ici_cid_ida_dar_art_rt#	0,50583042	1593
restaurante	nom		1813	57,7799	3,2584	4,7712	1537	11	1		11	2	1,60	CVCCVVCVCCV	#r_re_es_st_ta_au_ur_ra_an_nt_te_e#	261657	#re_res_est_sta_tau_aur_ura_ran_ant_nte_te#	57365	etnaruatser	VCCVCVVCCVC	#e_et_tn_na_ar_ru_ua_at_ts_se_er_r#	#et_etn_tna_nar_aru_rua_uat_ats_tse_ser_er#	0,48132298	1594
campos	nom		1812	57,7481	3,2582	4,7709	1539	6	1		6	4	1,60	CVCCVC	#c_ca_am_mp_po_os_s#	164410	#ca_cam_amp_mpo_pos_os#	31446	sopmac	CVCCVC	#s_so_op_pm_ma_ac_c#	#so_sop_opm_pma_mac_ac#	0,57732988	1595
sindicato	nom		1812	57,7481	3,2582	4,7709	1539	9	1		9	2	2,00	CVCCVCVCV	#s_si_in_nd_di_ic_ca_at_to_o#	176112	#si_sin_ind_ndi_dic_ica_cat_ato_to#	21221	otacidnis	VCVCVCCVC	#o_ot_ta_ac_ci_id_dn_ni_is_s#	#ot_ota_tac_aci_cid_idn_dni_nis_is#	0,74859587	1596
leis	nom		1811	57,7162	3,2579	4,7707	1542	4	1		4	17	1,00	CVVC	#l_le_ei_is_s#	96963	#le_lei_eis_is#	6323	siel	CVVC	#s_si_ie_el_l#	#si_sie_iel_el#	0,49933211	1597
ouvir	ver		1811	57,7162	3,2579	4,7707	1542	5	1		5	2	1,70	VVCVC	#o_ou_uv_vi_ir_r#	37248	#ou_ouv_uvi_vir_ir#	1703	rivuo	CVCVV	#r_ri_iv_vu_uo_o#	#ri_riv_ivu_vuo_uo#	0,18605820	1598
tela	nom		1811	57,7162	3,2579	4,7707	1542	4	1		4	40	1,00	CVCV	#t_te_el_la_a#	94246	#te_tel_ela_la#	6981	alet	VCVC	#a_al_le_et_t#	#al_ale_let_et#	0,92187041	1599
importação	nom		1809	57,6525	3,2574	4,7702	1543	10	1		10	3	2,00	VCCVCCVCVV	#i_im_mp_po_or_rt_ta_aç_çã_ão_o#	138605	#im_imp_mpo_por_ort_rta_taç_açã_ção_ão#	21554	oãçatropmi	VVCVCCVCCV	#o_oã_ãç_ça_at_tr_ro_op_pm_mi_i#	#oã_oãç_ãça_çat_atr_tro_rop_opm_pmi_mi#	0,20496911	1600
cair	ver		1808	57,6206	3,2572	4,7700	1545	4	1		4	16	1,00	CVVC	#c_ca_ai_ir_r#	67591	#ca_cai_air_ir#	6291	riac	CVVC	#r_ri_ia_ac_c#	#ri_ria_iac_ac#	0,07390239	1601
estudo	nom		1808	57,6206	3,2572	4,7700	1545	6	2	ver,	6	6	1,35	VCCVCV	#e_es_st_tu_ud_do_o#	141812	#es_est_stu_tud_udo_do#	21469	odutse	VCVCCV	#o_od_du_ut_ts_se_e#	#od_odu_dut_uts_tse_se#	0,21020351	1602
nordeste	nom		1805	57,5250	3,2565	4,7693	1546	8	1		8	1	2,45	CVCCVCCV	#n_no_or_rd_de_es_st_te_e#	153213	#no_nor_ord_rde_des_est_ste_te#	24100	etsedron	VCCVCCVC	#e_et_ts_se_ed_dr_ro_on_n#	#et_ets_tse_sed_edr_dro_ron_on#	0,14647851	1603
comunidade	nom		1804	57,4931	3,2562	4,7690	1549	10	1		10	0	2,25	CVCVCVCVCV	#c_co_om_mu_un_ni_id_da_ad_de_e#	176722	#co_com_omu_mun_uni_nid_ida_dad_ade_de#	29996	edadinumoc	VCVCVCVCVC	#e_ed_da_ad_di_in_nu_um_mo_oc_c#	#ed_eda_dad_adi_din_inu_num_umo_moc_oc#	0,96992761	1604
simplesmente	adv		1804	57,4931	3,2562	4,7690	1549	12	1		12	0	2,65	CVCCCVCCVCCV	#s_si_im_mp_pl_le_es_sm_me_en_nt_te_e#	198209	#si_sim_imp_mpl_ple_les_esm_sme_men_ent_nte_te#	43072	etnemselpmis	VCCVCCVCCCVC	#e_et_tn_ne_em_ms_se_el_lp_pm_mi_is_s#	#et_etn_tne_nem_ems_mse_sel_elp_lpm_pmi_mis_is#	0,12997818	1605
tornar	ver		1804	57,4931	3,2562	4,7690	1549	6	1		6	4	1,45	CVCCVC	#t_to_or_rn_na_ar_r#	96897	#to_tor_orn_rna_nar_ar#	11493	ranrot	CVCCVC	#r_ra_an_nr_ro_ot_t#	#ra_ran_anr_nro_rot_ot#	0,85333736	1606
adversários	nom		1802	57,4294	3,2558	4,7685	1551	11	2	adj,	11	2	1,75	VCCVCCVCVVC	#a_ad_dv_ve_er_rs_sá_ár_ri_io_os_s#	207664	#ad_adv_dve_ver_ers_rsá_sár_ári_rio_ios_os#	33534	soirásrevda	CVVCVCCVCCV	#s_so_oi_ir_rá_ás_sr_re_ev_vd_da_a#	#so_soi_oir_irá_rás_ásr_sre_rev_evd_vda_da#	0,19528123	1607
começaram	ver		1802	57,4294	3,2558	4,7685	1551	9	1		9	3	1,65	CVCVCVCVC	#c_co_om_me_eç_ça_ar_ra_am_m#	173028	#co_com_ome_meç_eça_çar_ara_ram_am#	36336	maraçemoc	CVCVCVCVC	#m_ma_ar_ra_aç_çe_em_mo_oc_c#	#ma_mar_ara_raç_açe_çem_emo_moc_oc#	0,49800913	1608
apresentou	ver		1799	57,3338	3,2550	4,7678	1552	10	1		10	0	1,95	VCCVCVCCVV	#a_ap_pr_re_es_se_en_nt_to_ou_u#	200746	#ap_apr_pre_res_ese_sen_ent_nto_tou_ou#	38390	uotneserpa	VVCCVCVCCV	#u_uo_ot_tn_ne_es_se_er_rp_pa_a#	#uo_uot_otn_tne_nes_ese_ser_erp_rpa_pa#	0,69042764	1609
resto	nom		1798	57,3019	3,2548	4,7676	1553	5	1		5	19	1,00	CVCCV	#r_re_es_st_to_o#	149515	#re_res_est_sto_to#	27118	otser	VCCVC	#o_ot_ts_se_er_r#	#ot_ots_tse_ser_er#	0,29157453	1610
motivos	nom		1797	57,2700	3,2545	4,7673	1555	7	1		7	2	1,80	CVCVCVC	#m_mo_ot_ti_iv_vo_os_s#	141629	#mo_mot_oti_tiv_ivo_vos_os#	29640	sovitom	CVCVCVC	#s_so_ov_vi_it_to_om_m#	#so_sov_ovi_vit_ito_tom_om#	0,64284583	1611
suspensão	nom		1797	57,2700	3,2545	4,7673	1555	9	1		7	2	1,85	CVCCVCCVV	#s_su_us_sp_pe_en_ns_sã_ão_o#	122858	#su_sus_usp_spe_pen_ens_nsã_são_ão#	15983	oãsnepsus	VVCCVCCVC	#o_oã_ãs_sn_ne_ep_ps_su_us_s#	#oã_oãs_ãsn_sne_nep_eps_psu_sus_us#	0,04104262	1612
carga	nom		1796	57,2382	3,2543	4,7671	1557	5	2	adj,	5	12	1,10	CVCCV	#c_ca_ar_rg_ga_a#	124957	#ca_car_arg_rga_ga#	10052	agrac	VCCVC	#a_ag_gr_ra_ac_c#	#ag_agr_gra_rac_ac#	0,89961735	1613
réu	nom		1796	57,2382	3,2543	4,7671	1557	3	1		1	9	1,45	CVV	#r_ré_éu_u#	19539	#ré_réu_éu#	106	uér	VVC	#u_ué_ér_r#	#ué_uér_ér#	0,51446110	1614
entender	ver		1794	57,1744	3,2538	4,7666	1558	8	2	nom,	8	7	1,50	VCCVCCVC	#e_en_nt_te_en_nd_de_er_r#	191537	#en_ent_nte_ten_end_nde_der_er#	38644	rednetne	CVCCVCCV	#r_re_ed_dn_ne_et_tn_ne_e#	#re_red_edn_dne_net_etn_tne_ne#	0,81833517	1615
original	adj		1792	57,1107	3,2533	4,7661	1559	8	2	nom,	8	2	1,75	VCVCVCVC	#o_or_ri_ig_gi_in_na_al_l#	109245	#or_ori_rig_igi_gin_ina_nal_al#	12062	lanigiro	CVCVCVCV	#l_la_an_ni_ig_gi_ir_ro_o#	#la_lan_ani_nig_igi_gir_iro_ro#	0,11187190	1616
últimas	adj		1791	57,0788	3,2531	4,7659	1560	7	2	nom,	7	2	1,75	VCCVCVC	#ú_úl_lt_ti_im_ma_as_s#	126667	#úl_últ_lti_tim_ima_mas_as#	22700	samitlú	CVCVCCV	#s_sa_am_mi_it_tl_lú_ú#	#sa_sam_ami_mit_itl_tlú_lú#	0,13208904	1617
estar	ver		1790	57,0469	3,2529	4,7656	1562	5	1		5	6	1,15	VCCVC	#e_es_st_ta_ar_r#	132423	#es_est_sta_tar_ar#	24350	ratse	CVCCV	#r_ra_at_ts_se_e#	#ra_rat_ats_tse_se#	0,50649422	1618
festival	nom		1790	57,0469	3,2529	4,7656	1562	8	1		8	2	2,00	CVCCVCVC	#f_fe_es_st_ti_iv_va_al_l#	116234	#fe_fes_est_sti_tiv_iva_val_al#	17245	lavitsef	CVCVCCVC	#l_la_av_vi_it_ts_se_ef_f#	#la_lav_avi_vit_its_tse_sef_ef#	0,69081817	1619
produzir	ver		1789	57,0151	3,2526	4,7654	1563	8	1		8	3	1,65	CCVCVCVC	#p_pr_ro_od_du_uz_zi_ir_r#	72255	#pr_pro_rod_odu_duz_uzi_zir_ir#	13096	rizudorp	CVCVCVCC	#r_ri_iz_zu_ud_do_or_rp_p#	#ri_riz_izu_zud_udo_dor_orp_rp#	0,40650346	1620
democracia	nom		1787	56,9513	3,2521	4,7649	1564	10	1		10	0	2,50	CVCVCCVCVV	#d_de_em_mo_oc_cr_ra_ac_ci_ia_a#	187598	#de_dem_emo_moc_ocr_cra_rac_aci_cia_ia#	27788	aicarcomed	VVCVCCVCVC	#a_ai_ic_ca_ar_rc_co_om_me_ed_d#	#ai_aic_ica_car_arc_rco_com_ome_med_ed#	0,78001064	1621
disseram	ver		1786	56,9195	3,2519	4,7647	1565	8	1		8	2	1,95	CVCCVCVC	#d_di_is_ss_se_er_ra_am_m#	167900	#di_dis_iss_sse_ser_era_ram_am#	28813	maressid	CVCVCCVC	#m_ma_ar_re_es_ss_si_id_d#	#ma_mar_are_res_ess_ssi_sid_id#	0,14897994	1622
tirar	ver		1785	56,8876	3,2516	4,7644	1566	5	1		5	11	1,00	CVCVC	#t_ti_ir_ra_ar_r#	111746	#ti_tir_ira_rar_ar#	11545	rarit	CVCVC	#r_ra_ar_ri_it_t#	#ra_rar_ari_rit_it#	0,39833719	1623
básica	adj		1784	56,8557	3,2514	4,7642	1567	6	1		6	2	1,85	CVCVCV	#b_bá_ás_si_ic_ca_a#	94742	#bá_bás_ási_sic_ica_ca#	11233	acisáb	VCVCVC	#a_ac_ci_is_sá_áb_b#	#ac_aci_cis_isá_sáb_áb#	0,39948837	1624
prejuízo	nom		1783	56,8238	3,2512	4,7639	1568	8	1		8	2	2,35	CCVCVVCV	#p_pr_re_ej_ju_uí_íz_zo_o#	108410	#pr_pre_rej_eju_juí_uíz_ízo_zo#	11567	ozíujerp	VCVVCVCC	#o_oz_zí_íu_uj_je_er_rp_p#	#oz_ozí_zíu_íuj_uje_jer_erp_rp#	0,91440043	1625
competência	nom		1782	56,7920	3,2509	4,7637	1570	11	1		11	0	2,90	CVCCVCVCCVV	#c_co_om_mp_pe_et_tê_ên_nc_ci_ia_a#	160936	#co_com_omp_mpe_pet_etê_tên_ênc_nci_cia_ia#	32221	aicnêtepmoc	VVCCVCVCCVC	#a_ai_ic_cn_nê_êt_te_ep_pm_mo_oc_c#	#ai_aic_icn_cnê_nêt_ête_tep_epm_pmo_moc_oc#	0,32721691	1626
tentou	ver		1782	56,7920	3,2509	4,7637	1570	6	1		6	4	1,55	CVCCVV	#t_te_en_nt_to_ou_u#	109146	#te_ten_ent_nto_tou_ou#	24543	uotnet	VVCCVC	#u_uo_ot_tn_ne_et_t#	#uo_uot_otn_tne_net_et#	0,14071940	1627
conversa	nom		1781	56,7601	3,2507	4,7634	1572	8	2	ver,	8	5	1,45	CVCCVCCV	#c_co_on_nv_ve_er_rs_sa_a#	150809	#co_con_onv_nve_ver_ers_rsa_sa#	26013	asrevnoc	VCCVCCVC	#a_as_sr_re_ev_vn_no_oc_c#	#as_asr_sre_rev_evn_vno_noc_oc#	0,81813812	1628
tribunal	nom		1781	56,7601	3,2507	4,7634	1572	8	1		8	1	2,20	CCVCVCVC	#t_tr_ri_ib_bu_un_na_al_l#	84614	#tr_tri_rib_ibu_bun_una_nal_al#	10599	lanubirt	CVCVCVCC	#l_la_an_nu_ub_bi_ir_rt_t#	#la_lan_anu_nub_ubi_bir_irt_rt#	0,88023054	1629
fórmula	nom		1780	56,7282	3,2504	4,7632	1573	7	1		7	1	2,00	CVCCVCV	#f_fó_ór_rm_mu_ul_la_a#	76393	#fó_fór_órm_rmu_mul_ula_la#	5606	alumróf	VCVCCVC	#a_al_lu_um_mr_ró_óf_f#	#al_alu_lum_umr_mró_róf_óf#	0,57103465	1630
tiros	nom		1779	56,6964	3,2502	4,7630	1574	5	1		5	12	1,15	CVCVC	#t_ti_ir_ro_os_s#	138581	#ti_tir_iro_ros_os#	27543	sorit	CVCVC	#s_so_or_ri_it_t#	#so_sor_ori_rit_it#	0,22959201	1631
sexo	nom		1778	56,6645	3,2499	4,7627	1575	4	1		4	17	1,00	CVCV	#s_se_ex_xo_o#	80178	#se_sex_exo_xo#	3400	oxes	VCVC	#o_ox_xe_es_s#	#ox_oxe_xes_es#	0,07067469	1632
federais	adj		1777	56,6326	3,2497	4,7625	1576	8	2	ver,	8	0	2,55	CVCVCVVC	#f_fe_ed_de_er_ra_ai_is_s#	174094	#fe_fed_ede_der_era_rai_ais_is#	12837	siaredef	CVVCVCVC	#s_si_ia_ar_re_ed_de_ef_f#	#si_sia_iar_are_red_ede_def_ef#	0,80312522	1633
crimes	nom		1773	56,5052	3,2487	4,7615	1578	6	1		6	5	1,70	CCVCVC	#c_cr_ri_im_me_es_s#	160621	#cr_cri_rim_ime_mes_es#	15470	semirc	CVCVCC	#s_se_em_mi_ir_rc_c#	#se_sem_emi_mir_irc_rc#	0,19883989	1634
prevista	ver		1773	56,5052	3,2487	4,7615	1578	8	1		8	5	1,60	CCVCVCCV	#p_pr_re_ev_vi_is_st_ta_a#	171605	#pr_pre_rev_evi_vis_ist_sta_ta#	31604	atsiverp	VCCVCVCC	#a_at_ts_si_iv_ve_er_rp_p#	#at_ats_tsi_siv_ive_ver_erp_rp#	0,10846065	1635
marketing	nom		1772	56,4733	3,2485	4,7612	1580	9	1		6	1	2,80	CVCCVCVCC	#m_ma_ar_rk_ke_et_ti_in_ng_g#	110577	#ma_mar_ark_rke_ket_eti_tin_ing_ng#	11099	gnitekram	CCVCVCCVC	#g_gn_ni_it_te_ek_kr_ra_am_m#	#gn_gni_nit_ite_tek_ekr_kra_ram_am#	0,63695756	1636
redação	nom		1772	56,4733	3,2485	4,7612	1580	7	1		6	6	1,55	CVCVCVV	#r_re_ed_da_aç_çã_ão_o#	127143	#re_red_eda_daç_açã_ção_ão#	24685	oãçader	VVCVCVC	#o_oã_ãç_ça_ad_de_er_r#	#oã_oãç_ãça_çad_ade_der_er#	0,50358225	1637
lançado	ver		1771	56,4414	3,2482	4,7610	1581	7	1		7	4	1,60	CVCCVCV	#l_la_an_nç_ça_ad_do_o#	145296	#la_lan_anç_nça_çad_ado_do#	29811	odaçnal	VCVCCVC	#o_od_da_aç_çn_na_al_l#	#od_oda_daç_açn_çna_nal_al#	0,68820311	1638
denúncias	nom		1770	56,4095	3,2480	4,7608	1582	9	1		9	3	1,85	CVCVCCVVC	#d_de_en_nú_ún_nc_ci_ia_as_s#	193422	#de_den_enú_nún_únc_nci_cia_ias_as#	40629	saicnúned	CVVCCVCVC	#s_sa_ai_ic_cn_nú_ún_ne_ed_d#	#sa_sai_aic_icn_cnú_nún_úne_ned_ed#	0,99720875	1639
marcou	ver		1768	56,3458	3,2475	4,7603	1584	6	1		6	5	1,50	CVCCVV	#m_ma_ar_rc_co_ou_u#	92584	#ma_mar_arc_rco_cou_ou#	10438	uocram	VVCCVC	#u_uo_oc_cr_ra_am_m#	#uo_uoc_ocr_cra_ram_am#	0,21649781	1640
propaganda	nom		1768	56,3458	3,2475	4,7603	1584	10	1		10	4	1,65	CCVCVCVCCV	#p_pr_ro_op_pa_ag_ga_an_nd_da_a#	167962	#pr_pro_rop_opa_pag_aga_gan_and_nda_da#	28834	adnagaporp	VCCVCVCVCC	#a_ad_dn_na_ag_ga_ap_po_or_rp_p#	#ad_adn_dna_nag_aga_gap_apo_por_orp_rp#	0,76657252	1641
'taduais	adj		1767	56,3139	3,2472	4,7600	1585	8	1		5	0	1,95	SCVCVVVC	#'_'t_ta_ad_du_ua_ai_is_s#	144483	#'t_'ta_tad_adu_dua_uai_ais_is#	11160	siaudat'	CVVVCVCS	#s_si_ia_au_ud_da_at_t'_'#	#si_sia_iau_aud_uda_dat_at'_t'#	0,55934031	1642
foi	adv		1764	56,2183	3,2465	4,7593	1586	3	3	nom,ver,	3	20	1,00	CVV	#f_fo_oi_i#	15624	#fo_foi_oi#	1467	iof	VVC	#i_io_of_f#	#io_iof_of#	0,40856691	1644
detalhes	nom		1763	56,1865	3,2463	4,7590	1588	8	1		7	3	1,85	CVCVCCVC	#d_de_et_ta_al_lh_he_es_s#	187900	#de_det_eta_tal_alh_lhe_hes_es#	28730	sehlated	CVCCVCVC	#s_se_eh_hl_la_at_te_ed_d#	#se_seh_ehl_hla_lat_ate_ted_ed#	0,49593903	1645
meio-campo	nom		1763	56,1865	3,2463	4,7590	1588	10	1		10	0	2,70	CVVV-CVCCV	#m_me_ei_io_o-_-c_ca_am_mp_po_o#	152670	#me_mei_eio_io-_o-c_-ca_cam_amp_mpo_po#	7989	opmac-oiem	VCCVC-VVVC	#o_op_pm_ma_ac_c-_-o_oi_ie_em_m#	#op_opm_pma_mac_ac-_c-o_-oi_oie_iem_em#	0,68458292	1646
bilhão	nom		1758	56,0271	3,2450	4,7578	1589	6	1		6	3	1,70	CVCCVV	#b_bi_il_lh_hã_ão_o#	72246	#bi_bil_ilh_lhã_hão_ão#	9068	oãhlib	VVCCVC	#o_oã_ãh_hl_li_ib_b#	#oã_oãh_ãhl_hli_lib_ib#	0,22350733	1647
grave	adj		1754	55,8996	3,2440	4,7568	1590	5	2	ver,	5	11	1,05	CCVCV	#g_gr_ra_av_ve_e#	85123	#gr_gra_rav_ave_ve#	5922	evarg	VCVCC	#e_ev_va_ar_rg_g#	#ev_eva_var_arg_rg#	0,34540630	1648
alemão	adj		1753	55,8678	3,2438	4,7566	1591	6	2	nom,	6	6	1,60	VCVCVV	#a_al_le_em_mã_ão_o#	110947	#al_ale_lem_emã_mão_ão#	10070	oãmela	VVCVCV	#o_oã_ãm_me_el_la_a#	#oã_oãm_ãme_mel_ela_la#	0,81716910	1649
jamais	adv		1751	55,8040	3,2433	4,7561	1592	6	1		5	1	1,85	CVCVVC	#j_ja_am_ma_ai_is_s#	114617	#ja_jam_ama_mai_ais_is#	7504	siamaj	CVVCVC	#s_si_ia_am_ma_aj_j#	#si_sia_iam_ama_maj_aj#	0,62404034	1650
casamento	nom		1750	55,7721	3,2430	4,7558	1593	9	1		9	1	1,85	CVCVCVCCV	#c_ca_as_sa_am_me_en_nt_to_o#	225375	#ca_cas_asa_sam_ame_men_ent_nto_to#	40094	otnemasac	VCCVCVCVC	#o_ot_tn_ne_em_ma_as_sa_ac_c#	#ot_otn_tne_nem_ema_mas_asa_sac_ac#	0,50709544	1651
destaque	nom		1748	55,7084	3,2425	4,7553	1594	8	2	ver,	8	0	1,80	CVCCVCVV	#d_de_es_st_ta_aq_qu_ue_e#	152718	#de_des_est_sta_taq_aqu_que_ue#	35713	euqatsed	VVCVCCVC	#e_eu_uq_qa_at_ts_se_ed_d#	#eu_euq_uqa_qat_ats_tse_sed_ed#	0,45738136	1652
recebido	ver		1745	55,6128	3,2418	4,7546	1596	8	3	adj,nom,	8	4	1,70	CVCVCVCV	#r_re_ec_ce_eb_bi_id_do_o#	146710	#re_rec_ece_ceb_ebi_bid_ido_do#	31167	odibecer	VCVCVCVC	#o_od_di_ib_be_ec_ce_er_r#	#od_odi_dib_ibe_bec_ece_cer_er#	0,44378423	1654
sexual	adj		1745	55,6128	3,2418	4,7546	1596	6	1		6	0	2,00	CVCVVC	#s_se_ex_xu_ua_al_l#	62436	#se_sex_exu_xua_ual_al#	6366	lauxes	CVVCVC	#l_la_au_ux_xe_es_s#	#la_lau_aux_uxe_xes_es#	0,60692767	1655
elenco	nom		1743	55,5491	3,2413	4,7541	1599	6	1		6	1	1,85	VCVCCV	#e_el_le_en_nc_co_o#	136547	#el_ele_len_enc_nco_co#	9983	ocnele	VCCVCV	#o_oc_cn_ne_el_le_e#	#oc_ocn_cne_nel_ele_le#	0,60619037	1656
free-lance	adj		1743	55,5491	3,2413	4,7541	1599	10	1		10	0	3,65	CCVV-CVCCV	#f_fr_re_ee_e-_-l_la_an_nc_ce_e#	135100	#fr_fre_ree_ee-_e-l_-la_lan_anc_nce_ce#	9554	ecnal-eerf	VCCVC-VVCC	#e_ec_cn_na_al_l-_-e_ee_er_rf_f#	#ec_ecn_cna_nal_al-_l-e_-ee_eer_erf_rf#	0,45579009	1657
'trutura	nom		1743	55,5491	3,2413	4,7541	1599	8	2	ver,	7	2	1,55	SCCVCVCV	#'_'t_tr_ru_ut_tu_ur_ra_a#	113204	#'t_'tr_tru_rut_utu_tur_ura_ra#	12532	aruturt'	VCVCVCCS	#a_ar_ru_ut_tu_ur_rt_t'_'#	#ar_aru_rut_utu_tur_urt_rt'_t'#	0,03033593	1658
meios	nom		1742	55,5172	3,2410	4,7538	1602	5	2	adj,	5	18	1,00	CVVVC	#m_me_ei_io_os_s#	132755	#me_mei_eio_ios_os#	27035	soiem	CVVVC	#s_so_oi_ie_em_m#	#so_soi_oie_iem_em#	0,04129286	1659
militares	adj		1742	55,5172	3,2410	4,7538	1602	9	3	nom,ver,	9	1	1,85	CVCVCVCVC	#m_mi_il_li_it_ta_ar_re_es_s#	227624	#mi_mil_ili_lit_ita_tar_are_res_es#	32697	seratilim	CVCVCVCVC	#s_se_er_ra_at_ti_il_li_im_m#	#se_ser_era_rat_ati_til_ili_lim_im#	0,94188996	1660
sessão	nom		1742	55,5172	3,2410	4,7538	1602	6	1		6	2	1,80	CVCCVV	#s_se_es_ss_sã_ão_o#	124579	#se_ses_ess_ssã_são_ão#	12989	oãsses	VVCCVC	#o_oã_ãs_ss_se_es_s#	#oã_oãs_ãss_sse_ses_es#	0,50813493	1661
cesta	nom		1741	55,4853	3,2408	4,7536	1603	5	1		5	27	1,00	CVCCV	#c_ce_es_st_ta_a#	145585	#ce_ces_est_sta_ta#	17837	atsec	VCCVC	#a_at_ts_se_ec_c#	#at_ats_tse_sec_ec#	0,08873031	1662
empréstimos	nom		1736	55,3260	3,2395	4,7523	1605	11	1		11	1	3,35	VCCCVCCVCVC	#e_em_mp_pr_ré_és_st_ti_im_mo_os_s#	192619	#em_emp_mpr_pré_rés_ést_sti_tim_imo_mos_os#	37285	somitsérpme	CVCVCCVCCCV	#s_so_om_mi_it_ts_sé_ér_rp_pm_me_e#	#so_som_omi_mit_its_tsé_sér_érp_rpm_pme_me#	0,14689038	1663
'tratégia	nom		1736	55,3260	3,2395	4,7523	1605	9	1		8	3	1,90	SCCVCVCVV	#'_'t_tr_ra_at_té_ég_gi_ia_a#	128063	#'t_'tr_tra_rat_até_tég_égi_gia_ia#	16994	aigétart'	VVCVCVCCS	#a_ai_ig_gé_ét_ta_ar_rt_t'_'#	#ai_aig_igé_gét_éta_tar_art_rt'_t'#	0,89632242	1664
lugares	nom		1735	55,2941	3,2393	4,7521	1606	7	1		7	2	1,80	CVCVCVC	#l_lu_ug_ga_ar_re_es_s#	167855	#lu_lug_uga_gar_are_res_es#	21774	seragul	CVCVCVC	#s_se_er_ra_ag_gu_ul_l#	#se_ser_era_rag_agu_gul_ul#	0,49964683	1665
atender	ver		1733	55,2304	3,2388	4,7516	1608	7	1		7	5	1,40	VCVCCVC	#a_at_te_en_nd_de_er_r#	154896	#at_ate_ten_end_nde_der_er#	14253	redneta	CVCCVCV	#r_re_ed_dn_ne_et_ta_a#	#re_red_edn_dne_net_eta_ta#	0,91881038	1666
audiência	nom		1733	55,2304	3,2388	4,7516	1608	9	1		9	0	2,60	VVCVVCCVV	#a_au_ud_di_iê_ên_nc_ci_ia_a#	122192	#au_aud_udi_diê_iên_ênc_nci_cia_ia#	16247	aicnêidua	VVCCVVCVV	#a_ai_ic_cn_nê_êi_id_du_ua_a#	#ai_aic_icn_cnê_nêi_êid_idu_dua_ua#	0,41181949	1667
definição	nom		1731	55,1666	3,2383	4,7511	1610	9	1		9	2	2,00	CVCVCVCVV	#d_de_ef_fi_in_ni_iç_çã_ão_o#	133892	#de_def_efi_fin_ini_niç_içã_ção_ão#	24583	oãçinifed	VVCVCVCVC	#o_oã_ãç_çi_in_ni_if_fe_ed_d#	#oã_oãç_ãçi_çin_ini_nif_ife_fed_ed#	0,47987947	1668
regra	nom		1731	55,1666	3,2383	4,7511	1610	5	1		5	3	1,55	CVCCV	#r_re_eg_gr_ra_a#	128793	#re_reg_egr_gra_ra#	19564	arger	VCCVC	#a_ar_rg_ge_er_r#	#ar_arg_rge_ger_er#	0,36269344	1669
associação	nom		1730	55,1348	3,2380	4,7508	1612	10	1		7	1	2,40	VCCVCVVCVV	#a_as_ss_so_oc_ci_ia_aç_çã_ão_o#	161772	#as_ass_sso_soc_oci_cia_iaç_açã_ção_ão#	23973	oãçaicossa	VVCVVCVCCV	#o_oã_ãç_ça_ai_ic_co_os_ss_sa_a#	#oã_oãç_ãça_çai_aic_ico_cos_oss_ssa_sa#	0,16470944	1670
tese	nom		1730	55,1348	3,2380	4,7508	1612	4	1		4	15	1,00	CVCV	#t_te_es_se_e#	108321	#te_tes_ese_se#	15928	eset	VCVC	#e_es_se_et_t#	#es_ese_set_et#	0,47500980	1671
perde	ver		1729	55,1029	3,2378	4,7506	1613	5	2	nom,	5	11	1,00	CVCCV	#p_pe_er_rd_de_e#	104775	#pe_per_erd_rde_de#	11900	edrep	VCCVC	#e_ed_dr_re_ep_p#	#ed_edr_dre_rep_ep#	0,44798333	1672
consciência	nom		1727	55,0391	3,2373	4,7501	1615	11	1		11	0	1,95	CVCCCVVCCVV	#c_co_on_ns_sc_ci_iê_ên_nc_ci_ia_a#	172581	#co_con_ons_nsc_sci_ciê_iên_ênc_nci_cia_ia#	36395	aicnêicsnoc	VVCCVVCCCVC	#a_ai_ic_cn_nê_êi_ic_cs_sn_no_oc_c#	#ai_aic_icn_cnê_nêi_êic_ics_csn_sno_noc_oc#	0,83501390	1673
presente	adj		1727	55,0391	3,2373	4,7501	1615	8	3	nom,ver,	8	5	1,20	CCVCVCCV	#p_pr_re_es_se_en_nt_te_e#	215512	#pr_pre_res_ese_sen_ent_nte_te#	50316	etneserp	VCCVCVCC	#e_et_tn_ne_es_se_er_rp_p#	#et_etn_tne_nes_ese_ser_erp_rp#	0,97302248	1674
compra	ver		1726	55,0073	3,2370	4,7498	1617	6	2	nom,	6	4	1,35	CVCCCV	#c_co_om_mp_pr_ra_a#	146346	#co_com_omp_mpr_pra_ra#	23059	arpmoc	VCCCVC	#a_ar_rp_pm_mo_oc_c#	#ar_arp_rpm_pmo_moc_oc#	0,69200058	1675
dão	ver		1726	55,0073	3,2370	4,7498	1617	3	1		3	27	1,00	CVV	#d_dã_ão_o#	66822	#dã_dão_ão#	6198	oãd	VVC	#o_oã_ãd_d#	#oã_oãd_ãd#	0,29860877	1676
características	nom		1725	54,9754	3,2368	4,7496	1619	15	2	adj,	15	4	1,20	CVCVCCVCVCCVCVC	#c_ca_ar_ra_ac_ct_te_er_rí_ís_st_ti_ic_ca_as_s#	324697	#ca_car_ara_rac_act_cte_ter_erí_rís_íst_sti_tic_ica_cas_as#	56526	sacitsíretcarac	CVCVCCVCVCCVCVC	#s_sa_ac_ci_it_ts_sí_ír_re_et_tc_ca_ar_ra_ac_c#	#sa_sac_aci_cit_its_tsí_sír_íre_ret_etc_tca_car_ara_rac_ac#	0,93775239	1677
fará	ver		1725	54,9754	3,2368	4,7496	1619	4	1		3	10	1,30	CVCV	#f_fa_ar_rá_á#	47698	#fa_far_ará_rá#	4759	áraf	VCVC	#á_ár_ra_af_f#	#ár_ára_raf_af#	0,19479579	1678
dúvidas	nom		1724	54,9435	3,2365	4,7493	1621	7	1		1	5	1,70	CVCVCVC	#d_dú_úv_vi_id_da_as_s#	137947	#dú_dúv_úvi_vid_ida_das_as#	29340	sadivúd	CVCVCVC	#s_sa_ad_di_iv_vú_úd_d#	#sa_sad_adi_div_ivú_vúd_úd#	0,87410867	1679
ex-governador	nom		1724	54,9435	3,2365	4,7493	1621	13	1		13	0	3,05	VC-CVCVCCVCVC	#e_ex_x-_-g_go_ov_ve_er_rn_na_ad_do_or_r#	162000	#ex_ex-_x-g_-go_gov_ove_ver_ern_rna_nad_ado_dor_or#	32855	rodanrevog-xe	CVCVCCVCVC-CV	#r_ro_od_da_an_nr_re_ev_vo_og_g-_-x_xe_e#	#ro_rod_oda_dan_anr_nre_rev_evo_vog_og-_g-x_-xe_xe#	0,99913565	1680
dirigentes	nom		1723	54,9117	3,2363	4,7491	1622	10	2	adj,	10	2	2,40	CVCVCVCCVC	#d_di_ir_ri_ig_ge_en_nt_te_es_s#	231382	#di_dir_iri_rig_ige_gen_ent_nte_tes_es#	42803	setnegirid	CVCCVCVCVC	#s_se_et_tn_ne_eg_gi_ir_ri_id_d#	#se_set_etn_tne_neg_egi_gir_iri_rid_id#	0,69410183	1681
norte-americano	nom		1722	54,8798	3,2360	4,7488	1623	15	2	adj,	15	1	1,85	CVCCV-VCVCVCVCV	#n_no_or_rt_te_e-_-a_am_me_er_ri_ic_ca_an_no_o#	255134	#no_nor_ort_rte_te-_e-a_-am_ame_mer_eri_ric_ica_can_ano_no#	28024	onacirema-etron	VCVCVCVCV-VCCVC	#o_on_na_ac_ci_ir_re_em_ma_a-_-e_et_tr_ro_on_n#	#on_ona_nac_aci_cir_ire_rem_ema_ma-_a-e_-et_etr_tro_ron_on#	0,02724744	1682
quarto	nom		1715	54,6567	3,2343	4,7470	1624	6	2	adj,	6	7	1,25	CVVCCV	#q_qu_ua_ar_rt_to_o#	103273	#qu_qua_uar_art_rto_to#	9136	otrauq	VCCVVC	#o_ot_tr_ra_au_uq_q#	#ot_otr_tra_rau_auq_uq#	0,07939899	1683
autoridades	nom		1714	54,6248	3,2340	4,7468	1627	11	1		10	1	2,35	VVCVCVCVCVC	#a_au_ut_to_or_ri_id_da_ad_de_es_s#	254558	#au_aut_uto_tor_ori_rid_ida_dad_ade_des_es#	37362	sedadirotua	CVCVCVCVCVV	#s_se_ed_da_ad_di_ir_ro_ot_tu_ua_a#	#se_sed_eda_dad_adi_dir_iro_rot_otu_tua_ua#	0,21433105	1684
cores	nom		1714	54,6248	3,2340	4,7468	1627	5	2	ver,	5	11	1,00	CVCVC	#c_co_or_re_es_s#	187162	#co_cor_ore_res_es#	32097	seroc	CVCVC	#s_se_er_ro_oc_c#	#se_ser_ero_roc_oc#	0,04313611	1685
poderiam	ver		1714	54,6248	3,2340	4,7468	1627	8	1		5	2	1,80	CVCVCVVC	#p_po_od_de_er_ri_ia_am_m#	149981	#po_pod_ode_der_eri_ria_iam_am#	24394	mairedop	CVVCVCVC	#m_ma_ai_ir_re_ed_do_op_p#	#ma_mai_air_ire_red_edo_dop_op#	0,41013439	1686
pequenos	adj		1713	54,5930	3,2338	4,7465	1628	8	2	nom,	8	1	1,90	CVCVVCVC	#p_pe_eq_qu_ue_en_no_os_s#	164312	#pe_peq_equ_que_uen_eno_nos_os#	32539	soneuqep	CVCVVCVC	#s_so_on_ne_eu_uq_qe_ep_p#	#so_son_one_neu_euq_uqe_qep_ep#	0,43444229	1687
dificuldade	nom		1712	54,5611	3,2335	4,7463	1630	11	1		11	2	2,15	CVCVCVCCVCV	#d_di_if_fi_ic_cu_ul_ld_da_ad_de_e#	164931	#di_dif_ifi_fic_icu_cul_uld_lda_dad_ade_de#	19782	edadlucifid	VCVCCVCVCVC	#e_ed_da_ad_dl_lu_uc_ci_if_fi_id_d#	#ed_eda_dad_adl_dlu_luc_uci_cif_ifi_fid_id#	0,81979445	1688
previdência	nom		1712	54,5611	3,2335	4,7463	1630	11	1		11	2	1,90	CCVCVCVCCVV	#p_pr_re_ev_vi_id_dê_ên_nc_ci_ia_a#	164471	#pr_pre_rev_evi_vid_idê_dên_ênc_nci_cia_ia#	28623	aicnêdiverp	VVCCVCVCVCC	#a_ai_ic_cn_nê_êd_di_iv_ve_er_rp_p#	#ai_aic_icn_cnê_nêd_êdi_div_ive_ver_erp_rp#	0,01696038	1689
poder	ver		1711	54,5292	3,2333	4,7460	1632	5	2	nom,	5	12	1,00	CVCVC	#p_po_od_de_er_r#	84375	#po_pod_ode_der_er#	6914	redop	CVCVC	#r_re_ed_do_op_p#	#re_red_edo_dop_op#	0,93100617	1690
'teve	ver		1711	54,5292	3,2333	4,7460	1632	5	1		4	22	1,00	SCVCV	#'_'t_te_ev_ve_e#	66415	#'t_'te_tev_eve_ve#	3144	evet'	VCVCS	#e_ev_ve_et_t'_'#	#ev_eve_vet_et'_t'#	0,34976006	1691
frase	nom		1709	54,4655	3,2327	4,7455	1633	5	1		5	4	1,70	CCVCV	#f_fr_ra_as_se_e#	117762	#fr_fra_ras_ase_se#	14481	esarf	VCVCC	#e_es_sa_ar_rf_f#	#es_esa_sar_arf_rf#	0,07071854	1692
nasceu	ver		1708	54,4336	3,2325	4,7453	1635	6	1		6	3	1,85	CVCCVV	#n_na_as_sc_ce_eu_u#	64963	#na_nas_asc_sce_ceu_eu#	3748	uecsan	VVCCVC	#u_ue_ec_cs_sa_an_n#	#ue_uec_ecs_csa_san_an#	0,37634335	1694
sofreu	ver		1708	54,4336	3,2325	4,7453	1635	6	1		5	3	1,75	CVCCVV	#s_so_of_fr_re_eu_u#	62392	#so_sof_ofr_fre_reu_eu#	3401	uerfos	VVCCVC	#u_ue_er_rf_fo_os_s#	#ue_uer_erf_rfo_fos_os#	0,78874418	1695
proteção	nom		1707	54,4017	3,2322	4,7450	1636	8	1		8	1	1,90	CCVCVCVV	#p_pr_ro_ot_te_eç_çã_ão_o#	125284	#pr_pro_rot_ote_teç_eçã_ção_ão#	21847	oãçetorp	VVCVCVCC	#o_oã_ãç_çe_et_to_or_rp_p#	#oã_oãç_ãçe_çet_eto_tor_orp_rp#	0,21870675	1696
cabe	ver		1706	54,3699	3,2320	4,7448	1637	4	1		4	23	1,00	CVCV	#c_ca_ab_be_e#	79239	#ca_cab_abe_be#	6422	ebac	VCVC	#e_eb_ba_ac_c#	#eb_eba_bac_ac#	0,48475930	1697
feira	nom		1705	54,3380	3,2317	4,7445	1638	5	1		5	9	1,00	CVVCV	#f_fe_ei_ir_ra_a#	106060	#fe_fei_eir_ira_ra#	12301	arief	VCVVC	#a_ar_ri_ie_ef_f#	#ar_ari_rie_ief_ef#	0,63773372	1698
governos	nom		1702	54,2424	3,2310	4,7437	1639	8	1		7	5	1,65	CVCVCCVC	#g_go_ov_ve_er_rn_no_os_s#	137072	#go_gov_ove_ver_ern_rno_nos_os#	28908	sonrevog	CVCCVCVC	#s_so_on_nr_re_ev_vo_og_g#	#so_son_onr_nre_rev_evo_vog_og#	0,98202553	1699
americana	adj		1701	54,2105	3,2307	4,7435	1641	9	2	nom,	9	4	1,60	VCVCVCVCV	#a_am_me_er_ri_ic_ca_an_na_a#	220125	#am_ame_mer_eri_ric_ica_can_ana_na#	24750	anacirema	VCVCVCVCV	#a_an_na_ac_ci_ir_re_em_ma_a#	#an_ana_nac_aci_cir_ire_rem_ema_ma#	0,40002051	1700
partidas	nom		1701	54,2105	3,2307	4,7435	1641	8	2	ver,	8	4	1,65	CVCCVCVC	#p_pa_ar_rt_ti_id_da_as_s#	197474	#pa_par_art_rti_tid_ida_das_as#	38099	saditrap	CVCVCCVC	#s_sa_ad_di_it_tr_ra_ap_p#	#sa_sad_adi_dit_itr_tra_rap_ap#	0,98725126	1701
leitura	nom		1698	54,1149	3,2299	4,7427	1643	7	1		7	3	1,80	CVVCVCV	#l_le_ei_it_tu_ur_ra_a#	119613	#le_lei_eit_itu_tur_ura_ra#	13445	arutiel	VCVCVVC	#a_ar_ru_ut_ti_ie_el_l#	#ar_aru_rut_uti_tie_iel_el#	0,28612374	1702
programação	nom		1698	54,1149	3,2299	4,7427	1643	11	1		10	0	2,20	CCVCCVCVCVV	#p_pr_ro_og_gr_ra_am_ma_aç_çã_ão_o#	176889	#pr_pro_rog_ogr_gra_ram_ama_maç_açã_ção_ão#	32916	oãçamargorp	VVCVCVCCVCC	#o_oã_ãç_ça_am_ma_ar_rg_go_or_rp_p#	#oã_oãç_ãça_çam_ama_mar_arg_rgo_gor_orp_rp#	0,72077481	1703
motorista	nom		1696	54,0512	3,2294	4,7422	1644	9	2	adj,	9	0	2,15	CVCVCVCCV	#m_mo_ot_to_or_ri_is_st_ta_a#	180791	#mo_mot_oto_tor_ori_ris_ist_sta_ta#	26103	atsirotom	VCCVCVCVC	#a_at_ts_si_ir_ro_ot_to_om_m#	#at_ats_tsi_sir_iro_rot_oto_tom_om#	0,47251364	1704
cursos	nom		1695	54,0193	3,2292	4,7419	1645	6	1		6	8	1,35	CVCCVC	#c_cu_ur_rs_so_os_s#	129630	#cu_cur_urs_rso_sos_os#	24948	sosruc	CVCCVC	#s_so_os_sr_ru_uc_c#	#so_sos_osr_sru_ruc_uc#	0,02365179	1705
vinha	ver		1694	53,9874	3,2289	4,7417	1646	5	3	adj,nom,	5	15	1,00	CVCCV	#v_vi_in_nh_ha_a#	89080	#vi_vin_inh_nha_ha#	10470	ahniv	VCCVC	#a_ah_hn_ni_iv_v#	#ah_ahn_hni_niv_iv#	0,38322322	1706
morreram	ver		1693	53,9556	3,2287	4,7414	1647	8	1		6	4	1,55	CVCCVCVC	#m_mo_or_rr_re_er_ra_am_m#	173765	#mo_mor_orr_rre_rer_era_ram_am#	24089	marerrom	CVCVCCVC	#m_ma_ar_re_er_rr_ro_om_m#	#ma_mar_are_rer_err_rro_rom_om#	0,26666488	1707
atitude	nom		1691	53,8918	3,2281	4,7409	1648	7	1		7	1	1,95	VCVCVCV	#a_at_ti_it_tu_ud_de_e#	119492	#at_ati_tit_itu_tud_ude_de#	9964	edutita	VCVCVCV	#e_ed_du_ut_ti_it_ta_a#	#ed_edu_dut_uti_tit_ita_ta#	0,25251764	1708
italiano	adj		1690	53,8600	3,2279	4,7407	1649	8	2	nom,	8	3	1,65	VCVCVVCV	#i_it_ta_al_li_ia_an_no_o#	167778	#it_ita_tal_ali_lia_ian_ano_no#	16293	onailati	VCVVCVCV	#o_on_na_ai_il_la_at_ti_i#	#on_ona_nai_ail_ila_lat_ati_ti#	0,03582340	1709
chegam	ver		1689	53,8281	3,2276	4,7404	1651	6	1		6	6	1,55	CCVCVC	#c_ch_he_eg_ga_am_m#	80049	#ch_che_heg_ega_gam_am#	13046	magehc	CVCVCC	#m_ma_ag_ge_eh_hc_c#	#ma_mag_age_geh_ehc_hc#	0,05255474	1710
registro	nom		1689	53,8281	3,2276	4,7404	1651	8	2	ver,	8	2	1,65	CVCVCCCV	#r_re_eg_gi_is_st_tr_ro_o#	158135	#re_reg_egi_gis_ist_str_tro_ro#	26311	ortsiger	VCCCVCVC	#o_or_rt_ts_si_ig_ge_er_r#	#or_ort_rts_tsi_sig_ige_ger_er#	0,25898485	1711
levantamento	nom		1688	53,7962	3,2274	4,7401	1653	12	1		12	2	2,60	CVCVCCVCVCCV	#l_le_ev_va_an_nt_ta_am_me_en_nt_to_o#	245947	#le_lev_eva_van_ant_nta_tam_ame_men_ent_nto_to#	45526	otnematnavel	VCCVCVCCVCVC	#o_ot_tn_ne_em_ma_at_tn_na_av_ve_el_l#	#ot_otn_tne_nem_ema_mat_atn_tna_nav_ave_vel_el#	0,20669167	1712
parar	ver		1688	53,7962	3,2274	4,7401	1653	5	1		5	15	1,00	CVCVC	#p_pa_ar_ra_ar_r#	133946	#pa_par_ara_rar_ar#	19156	rarap	CVCVC	#r_ra_ar_ra_ap_p#	#ra_rar_ara_rap_ap#	0,81834340	1713
opções	nom		1687	53,7643	3,2271	4,7399	1654	6	1		4	2	1,80	VCCVVC	#o_op_pç_çõ_õe_es_s#	100085	#op_opç_pçõ_çõe_ões_es#	13884	seõçpo	CVVCCV	#s_se_eõ_õç_çp_po_o#	#se_seõ_eõç_õçp_çpo_po#	0,91750993	1714
férias	nom		1686	53,7325	3,2269	4,7396	1655	6	1		1	6	1,55	CVCVVC	#f_fé_ér_ri_ia_as_s#	133782	#fé_fér_éri_ria_ias_as#	26773	sairéf	CVVCVC	#s_sa_ai_ir_ré_éf_f#	#sa_sai_air_iré_réf_éf#	0,85208101	1715
garante	ver		1683	53,6369	3,2261	4,7389	1656	7	2	nom,	7	7	1,50	CVCVCCV	#g_ga_ar_ra_an_nt_te_e#	174782	#ga_gar_ara_ran_ant_nte_te#	33792	etnarag	VCCVCVC	#e_et_tn_na_ar_ra_ag_g#	#et_etn_tna_nar_ara_rag_ag#	0,19961990	1716
abriu	ver		1682	53,6050	3,2258	4,7386	1659	5	1		5	4	1,65	VCCVV	#a_ab_br_ri_iu_u#	59570	#ab_abr_bri_riu_iu#	3696	uirba	VVCCV	#u_ui_ir_rb_ba_a#	#ui_uir_irb_rba_ba#	0,96135616	1717
crítica	nom		1682	53,6050	3,2258	4,7386	1659	7	2	adj,	7	4	1,40	CCVCVCV	#c_cr_rí_ít_ti_ic_ca_a#	126074	#cr_crí_rít_íti_tic_ica_ca#	16092	acitírc	VCVCVCC	#a_ac_ci_it_tí_ír_rc_c#	#ac_aci_cit_ití_tír_írc_rc#	0,76170337	1718
palco	nom		1682	53,6050	3,2258	4,7386	1659	5	1		5	7	1,40	CVCCV	#p_pa_al_lc_co_o#	110482	#pa_pal_alc_lco_co#	7168	oclap	VCCVC	#o_oc_cl_la_ap_p#	#oc_ocl_cla_lap_ap#	0,83785507	1719
vítima	nom		1681	53,5731	3,2256	4,7383	1660	6	1		1	2	1,80	CVCVCV	#v_ví_ít_ti_im_ma_a#	85214	#ví_vít_íti_tim_ima_ma#	4292	amitív	VCVCVC	#a_am_mi_it_tí_ív_v#	#am_ami_mit_ití_tív_ív#	0,74003149	1720
funções	nom		1680	53,5413	3,2253	4,7381	1665	7	1		7	5	1,70	CVCCVVC	#f_fu_un_nç_çõ_õe_es_s#	107406	#fu_fun_unç_nçõ_çõe_ões_es#	15105	seõçnuf	CVVCCVC	#s_se_eõ_õç_çn_nu_uf_f#	#se_seõ_eõç_õçn_çnu_nuf_uf#	0,70096409	1721
mostram	ver		1680	53,5413	3,2253	4,7381	1665	7	1		7	5	1,60	CVCCCVC	#m_mo_os_st_tr_ra_am_m#	152581	#mo_mos_ost_str_tra_ram_am#	30641	martsom	CVCCCVC	#m_ma_ar_rt_ts_so_om_m#	#ma_mar_art_rts_tso_som_om#	0,33217977	1722
rarará	gram	in	1680	53,5413	3,2253	4,7381	1665	6	1		6	3	1,75	CVCVCV	#r_ra_ar_ra_ar_rá_á#	148588	#ra_rar_ara_rar_ará_rá#	13872	árarar	VCVCVC	#á_ár_ra_ar_ra_ar_r#	#ár_ára_rar_ara_rar_ar#	0,35478453	1723
'tamos	ver		1680	53,5413	3,2253	4,7381	1665	6	1		5	19	1,00	SCVCVC	#'_'t_ta_am_mo_os_s#	150175	#'t_'ta_tam_amo_mos_os#	32051	somat'	CVCVCS	#s_so_om_ma_at_t'_'#	#so_som_oma_mat_at'_t'#	0,66731243	1724
tucano	nom		1680	53,5413	3,2253	4,7381	1665	6	2	adj,	6	4	1,65	CVCVCV	#t_tu_uc_ca_an_no_o#	109622	#tu_tuc_uca_can_ano_no#	6847	onacut	VCVCVC	#o_on_na_ac_cu_ut_t#	#on_ona_nac_acu_cut_ut#	0,06376872	1725
comparação	nom		1678	53,4775	3,2248	4,7376	1667	10	1		7	1	2,15	CVCCVCVCVV	#c_co_om_mp_pa_ar_ra_aç_çã_ão_o#	191806	#co_com_omp_mpa_par_ara_raç_açã_ção_ão#	39207	oãçarapmoc	VVCVCVCCVC	#o_oã_ãç_ça_ar_ra_ap_pm_mo_oc_c#	#oã_oãç_ãça_çar_ara_rap_apm_pmo_moc_oc#	0,56809730	1726
imóveis	adj		1678	53,4775	3,2248	4,7376	1667	7	1		2	1	2,40	VCVCVVC	#i_im_mó_óv_ve_ei_is_s#	111818	#im_imó_móv_óve_vei_eis_is#	7184	sievómi	CVVCVCV	#s_si_ie_ev_vó_óm_mi_i#	#si_sie_iev_evó_vóm_ómi_mi#	0,02918485	1727
conselho	nom		1677	53,4457	3,2245	4,7373	1669	8	1		8	0	1,95	CVCCVCCV	#c_co_on_ns_se_el_lh_ho_o#	150819	#co_con_ons_nse_sel_elh_lho_ho#	25355	ohlesnoc	VCCVCCVC	#o_oh_hl_le_es_sn_no_oc_c#	#oh_ohl_hle_les_esn_sno_noc_oc#	0,44403267	1728
oportunidade	nom		1677	53,4457	3,2245	4,7373	1669	12	1		12	0	2,90	VCVCCVCVCVCV	#o_op_po_or_rt_tu_un_ni_id_da_ad_de_e#	163462	#op_opo_por_ort_rtu_tun_uni_nid_ida_dad_ade_de#	19414	edadinutropo	VCVCVCVCCVCV	#e_ed_da_ad_di_in_nu_ut_tr_ro_op_po_o#	#ed_eda_dad_adi_din_inu_nut_utr_tro_rop_opo_po#	0,21162121	1729
finalmente	adv		1676	53,4138	3,2243	4,7371	1670	10	1		10	0	2,15	CVCVCCVCCV	#f_fi_in_na_al_lm_me_en_nt_te_e#	185215	#fi_fin_ina_nal_alm_lme_men_ent_nte_te#	45348	etnemlanif	VCCVCCVCVC	#e_et_tn_ne_em_ml_la_an_ni_if_f#	#et_etn_tne_nem_eml_mla_lan_ani_nif_if#	0,51672694	1730
cálculo	nom		1674	53,3500	3,2238	4,7365	1671	7	1		7	2	1,80	CVCCVCV	#c_cá_ál_lc_cu_ul_lo_o#	85862	#cá_cál_álc_lcu_cul_ulo_lo#	4754	oluclác	VCVCCVC	#o_ol_lu_uc_cl_lá_ác_c#	#ol_olu_luc_ucl_clá_lác_ác#	0,34226681	1731
definir	ver		1673	53,3182	3,2235	4,7363	1673	7	1		7	3	1,65	CVCVCVC	#d_de_ef_fi_in_ni_ir_r#	99430	#de_def_efi_fin_ini_nir_ir#	15470	rinifed	CVCVCVC	#r_ri_in_ni_if_fe_ed_d#	#ri_rin_ini_nif_ife_fed_ed#	0,61364813	1732
disposto	ver		1673	53,3182	3,2235	4,7363	1673	8	2	adj,	8	2	1,70	CVCCVCCV	#d_di_is_sp_po_os_st_to_o#	157304	#di_dis_isp_spo_pos_ost_sto_to#	14447	otsopsid	VCCVCCVC	#o_ot_ts_so_op_ps_si_id_d#	#ot_ots_tso_sop_ops_psi_sid_id#	0,73426167	1733
impedir	ver		1669	53,1907	3,2225	4,7352	1676	7	1		7	3	1,65	VCCVCVC	#i_im_mp_pe_ed_di_ir_r#	70623	#im_imp_mpe_ped_edi_dir_ir#	7737	ridepmi	CVCVCCV	#r_ri_id_de_ep_pm_mi_i#	#ri_rid_ide_dep_epm_pmi_mi#	0,35690942	1734
recuperação	nom		1669	53,1907	3,2225	4,7352	1676	11	1		11	2	2,20	CVCVCVCVCVV	#r_re_ec_cu_up_pe_er_ra_aç_çã_ão_o#	187947	#re_rec_ecu_cup_upe_per_era_raç_açã_ção_ão#	37305	oãçarepucer	VVCVCVCVCVC	#o_oã_ãç_ça_ar_re_ep_pu_uc_ce_er_r#	#oã_oãç_ãça_çar_are_rep_epu_puc_uce_cer_er#	0,26439343	1735
subiu	ver		1669	53,1907	3,2225	4,7352	1676	5	1		5	4	1,75	CVCVV	#s_su_ub_bi_iu_u#	31548	#su_sub_ubi_biu_iu#	6053	uibus	VVCVC	#u_ui_ib_bu_us_s#	#ui_uib_ibu_bus_us#	0,49364113	1736
mortos	adj		1667	53,1270	3,2219	4,7347	1677	6	3	nom,ver,	6	14	1,15	CVCCVC	#m_mo_or_rt_to_os_s#	147533	#mo_mor_ort_rto_tos_os#	29762	sotrom	CVCCVC	#s_so_ot_tr_ro_om_m#	#so_sot_otr_tro_rom_om#	0,46499078	1737
shopping	nom		1666	53,0951	3,2217	4,7345	1678	8	1		8	1	2,20	CCVCCVCC	#s_sh_ho_op_pp_pi_in_ng_g#	55043	#sh_sho_hop_opp_ppi_pin_ing_ng#	3326	gnippohs	CCVCCVCC	#g_gn_ni_ip_pp_po_oh_hs_s#	#gn_gni_nip_ipp_ppo_poh_ohs_hs#	0,48639200	1739
impacto	nom		1665	53,0632	3,2214	4,7342	1679	7	1		7	2	2,05	VCCVCCV	#i_im_mp_pa_ac_ct_to_o#	97156	#im_imp_mpa_pac_act_cto_to#	9133	otcapmi	VCCVCCV	#o_ot_tc_ca_ap_pm_mi_i#	#ot_otc_tca_cap_apm_pmi_mi#	0,31241174	1740
negou	ver		1662	52,9676	3,2206	4,7334	1680	5	1		5	4	1,70	CVCVV	#n_ne_eg_go_ou_u#	29451	#ne_neg_ego_gou_ou#	5414	uogen	VVCVC	#u_uo_og_ge_en_n#	#uo_uog_oge_gen_en#	0,04092071	1741
enorme	adj		1661	52,9357	3,2204	4,7331	1681	6	1		6	0	1,90	VCVCCV	#e_en_no_or_rm_me_e#	117538	#en_eno_nor_orm_rme_me#	9202	emrone	VCCVCV	#e_em_mr_ro_on_ne_e#	#em_emr_mro_ron_one_ne#	0,21477446	1742
humana	adj		1660	52,9039	3,2201	4,7329	1682	6	1		6	2	1,75	CVCVCV	#h_hu_um_ma_an_na_a#	96745	#hu_hum_uma_man_ana_na#	7367	anamuh	VCVCVC	#a_an_na_am_mu_uh_h#	#an_ana_nam_amu_muh_uh#	0,33110791	1743
conceito	nom		1659	52,8720	3,2198	4,7326	1684	8	1		8	3	1,75	CVCCVVCV	#c_co_on_nc_ce_ei_it_to_o#	155959	#co_con_onc_nce_cei_eit_ito_to#	29100	otiecnoc	VCVVCCVC	#o_ot_ti_ie_ec_cn_no_oc_c#	#ot_oti_tie_iec_ecn_cno_noc_oc#	0,06014933	1744
'querda	nom		1659	52,8720	3,2198	4,7326	1684	7	2	adj,	6	4	1,30	SCVVCCV	#'_'q_qu_ue_er_rd_da_a#	102452	#'q_'qu_que_uer_erd_rda_da#	12479	adreuq'	VCCVVCS	#a_ad_dr_re_eu_uq_q'_'#	#ad_adr_dre_reu_euq_uq'_q'#	0,72691740	1745
conclusão	nom		1658	52,8401	3,2196	4,7324	1686	9	1		9	0	1,80	CVCCCVCVV	#c_co_on_nc_cl_lu_us_sã_ão_o#	131693	#co_con_onc_ncl_clu_lus_usã_são_ão#	27686	oãsulcnoc	VVCVCCCVC	#o_oã_ãs_su_ul_lc_cn_no_oc_c#	#oã_oãs_ãsu_sul_ulc_lcn_cno_noc_oc#	0,41991586	1746
instituição	nom		1658	52,8401	3,2196	4,7324	1686	11	1		9	0	2,20	VCCCVCVVCVV	#i_in_ns_st_ti_it_tu_ui_iç_çã_ão_o#	151381	#in_ins_nst_sti_tit_itu_tui_uiç_içã_ção_ão#	25242	oãçiutitsni	VVCVVCVCCCV	#o_oã_ãç_çi_iu_ut_ti_it_ts_sn_ni_i#	#oã_oãç_ãçi_çiu_iut_uti_tit_its_tsn_sni_ni#	0,38578059	1747
altos	adj		1657	52,8083	3,2193	4,7321	1688	5	2	nom,	5	15	1,00	VCCVC	#a_al_lt_to_os_s#	142138	#al_alt_lto_tos_os#	27248	sotla	CVCCV	#s_so_ot_tl_la_a#	#so_sot_otl_tla_la#	0,24277363	1748
boas	adj		1657	52,8083	3,2193	4,7321	1688	4	2	nom,	4	15	1,00	CVVC	#b_bo_oa_as_s#	96376	#bo_boa_oas_as#	19796	saob	CVVC	#s_sa_ao_ob_b#	#sa_sao_aob_ob#	0,73476391	1749
autores	nom		1654	52,7126	3,2185	4,7313	1689	7	1		6	2	1,80	VVCVCVC	#a_au_ut_to_or_re_es_s#	184194	#au_aut_uto_tor_ore_res_es#	24809	serotua	CVCVCVV	#s_se_er_ro_ot_tu_ua_a#	#se_ser_ero_rot_otu_tua_ua#	0,03005851	1750
distância	nom		1653	52,6808	3,2183	4,7311	1693	9	1		4	1	2,05	CVCCVCCVV	#d_di_is_st_tâ_ân_nc_ci_ia_a#	144538	#di_dis_ist_stâ_tân_ânc_nci_cia_ia#	25211	aicnâtsid	VVCCVCCVC	#a_ai_ic_cn_nâ_ât_ts_si_id_d#	#ai_aic_icn_cnâ_nât_âts_tsi_sid_id#	0,27970154	1751
faturamento	nom		1653	52,6808	3,2183	4,7311	1693	11	1		11	1	2,30	CVCVCVCVCCV	#f_fa_at_tu_ur_ra_am_me_en_nt_to_o#	212509	#fa_fat_atu_tur_ura_ram_ame_men_ent_nto_to#	43456	otnemarutaf	VCCVCVCVCVC	#o_ot_tn_ne_em_ma_ar_ru_ut_ta_af_f#	#ot_otn_tne_nem_ema_mar_aru_rut_uta_taf_af#	0,98065209	1752
joga	ver		1653	52,6808	3,2183	4,7311	1693	4	1		3	10	1,20	CVCV	#j_jo_og_ga_a#	53061	#jo_jog_oga_ga#	1526	agoj	VCVC	#a_ag_go_oj_j#	#ag_ago_goj_oj#	0,08981110	1753
reserva	nom		1653	52,6808	3,2183	4,7311	1693	7	2	ver,	7	2	1,55	CVCVCCV	#r_re_es_se_er_rv_va_a#	173228	#re_res_ese_ser_erv_rva_va#	24750	avreser	VCCVCVC	#a_av_vr_re_es_se_er_r#	#av_avr_vre_res_ese_ser_er#	0,40796536	1754
financeiras	adj		1652	52,6489	3,2180	4,7308	1694	11	1		11	3	2,05	CVCVCCVVCVC	#f_fi_in_na_an_nc_ce_ei_ir_ra_as_s#	230818	#fi_fin_ina_nan_anc_nce_cei_eir_ira_ras_as#	37936	sariecnanif	CVCVVCCVCVC	#s_sa_ar_ri_ie_ec_cn_na_an_ni_if_f#	#sa_sar_ari_rie_iec_ecn_cna_nan_ani_nif_if#	0,36523829	1755
continuam	ver		1651	52,6170	3,2177	4,7305	1696	9	1		9	7	1,45	CVCCVCVVC	#c_co_on_nt_ti_in_nu_ua_am_m#	172865	#co_con_ont_nti_tin_inu_nua_uam_am#	36278	maunitnoc	CVVCVCCVC	#m_ma_au_un_ni_it_tn_no_oc_c#	#ma_mau_aun_uni_nit_itn_tno_noc_oc#	0,11403565	1756
ora	adv		1651	52,6170	3,2177	4,7305	1696	3	4	gram,nom,ver,	3	31	1,00	VCV	#o_or_ra_a#	97962	#or_ora_ra#	8680	aro	VCV	#a_ar_ro_o#	#ar_aro_ro#	0,53266539	1757
editora	nom		1650	52,5852	3,2175	4,7303	1697	7	1		7	0	1,70	VCVCVCV	#e_ed_di_it_to_or_ra_a#	151233	#ed_edi_dit_ito_tor_ora_ra#	14631	arotide	VCVCVCV	#a_ar_ro_ot_ti_id_de_e#	#ar_aro_rot_oti_tid_ide_de#	0,11635795	1758
chamado	adj		1648	52,5214	3,2170	4,7297	1698	7	3	nom,ver,	7	6	1,40	CCVCVCV	#c_ch_ha_am_ma_ad_do_o#	166187	#ch_cha_ham_ama_mad_ado_do#	31860	odamahc	VCVCVCC	#o_od_da_am_ma_ah_hc_c#	#od_oda_dam_ama_mah_ahc_hc#	0,94586476	1759
'pecialmente	adv		1644	52,3939	3,2159	4,7287	1699	12	1		9	1	2,05	SCVCVVCCVCCV	#'_'p_pe_ec_ci_ia_al_lm_me_en_nt_te_e#	190213	#'p_'pe_pec_eci_cia_ial_alm_lme_men_ent_nte_te#	46435	etnemlaicep'	VCCVCCVVCVCS	#e_et_tn_ne_em_ml_la_ai_ic_ce_ep_p'_'#	#et_etn_tne_nem_eml_mla_lai_aic_ice_cep_ep'_p'#	0,08097766	1760
segunda	nom		1643	52,3621	3,2156	4,7284	1700	7	2	adj,	7	7	1,20	CVCVCCV	#s_se_eg_gu_un_nd_da_a#	119636	#se_seg_egu_gun_und_nda_da#	14132	adnuges	VCCVCVC	#a_ad_dn_nu_ug_ge_es_s#	#ad_adn_dnu_nug_uge_ges_es#	0,14456317	1761
apartamento	nom		1642	52,3302	3,2154	4,7282	1702	11	1		11	0	1,95	VCVCCVCVCCV	#a_ap_pa_ar_rt_ta_am_me_en_nt_to_o#	242917	#ap_apa_par_art_rta_tam_ame_men_ent_nto_to#	42357	otnematrapa	VCCVCVCCVCV	#o_ot_tn_ne_em_ma_at_tr_ra_ap_pa_a#	#ot_otn_tne_nem_ema_mat_atr_tra_rap_apa_pa#	0,14172570	1762
publicado	ver		1642	52,3302	3,2154	4,7282	1702	9	1		8	3	1,70	CVCCVCVCV	#p_pu_ub_bl_li_ic_ca_ad_do_o#	174396	#pu_pub_ubl_bli_lic_ica_cad_ado_do#	38012	odacilbup	VCVCVCCVC	#o_od_da_ac_ci_il_lb_bu_up_p#	#od_oda_dac_aci_cil_ilb_lbu_bup_up#	0,29694613	1763
implantação	nom		1641	52,2983	3,2151	4,7279	1704	11	1		9	4	1,60	VCCCVCCVCVV	#i_im_mp_pl_la_an_nt_ta_aç_çã_ão_o#	173786	#im_imp_mpl_pla_lan_ant_nta_taç_açã_ção_ão#	28718	oãçatnalpmi	VVCVCCVCCCV	#o_oã_ãç_ça_at_tn_na_al_lp_pm_mi_i#	#oã_oãç_ãça_çat_atn_tna_nal_alp_lpm_pmi_mi#	0,94695539	1764
passam	ver		1641	52,2983	3,2151	4,7279	1704	6	1		6	11	1,25	CVCCVC	#p_pa_as_ss_sa_am_m#	111588	#pa_pas_ass_ssa_sam_am#	19066	massap	CVCCVC	#m_ma_as_ss_sa_ap_p#	#ma_mas_ass_ssa_sap_ap#	0,07154433	1765
'colha	nom		1637	52,1709	3,2140	4,7268	1706	6	2	ver,	5	22	1,00	SCVCCV	#'_'c_co_ol_lh_ha_a#	91372	#'c_'co_col_olh_lha_ha#	7064	ahloc'	VCCVCS	#a_ah_hl_lo_oc_c'_'#	#ah_ahl_hlo_loc_oc'_c'#	0,15411193	1766
leia	ver		1637	52,1709	3,2140	4,7268	1706	4	1		3	28	1,00	CVVV	#l_le_ei_ia_a#	82125	#le_lei_eia_ia#	8608	aiel	VVVC	#a_ai_ie_el_l#	#ai_aie_iel_el#	0,95257550	1767
limites	nom		1636	52,1390	3,2138	4,7266	1707	7	1		6	3	1,70	CVCVCVC	#l_li_im_mi_it_te_es_s#	156755	#li_lim_imi_mit_ite_tes_es#	17561	setimil	CVCVCVC	#s_se_et_ti_im_mi_il_l#	#se_set_eti_tim_imi_mil_il#	0,89801642	1768
patrimônio	nom		1635	52,1071	3,2135	4,7263	1710	10	1		10	5	2,40	CVCCVCVCVV	#p_pa_at_tr_ri_im_mô_ôn_ni_io_o#	142329	#pa_pat_atr_tri_rim_imô_môn_ôni_nio_io#	12018	oinômirtap	VVCVCVCCVC	#o_oi_in_nô_ôm_mi_ir_rt_ta_ap_p#	#oi_oin_inô_nôm_ômi_mir_irt_rta_tap_ap#	0,92402009	1769
relator	nom		1635	52,1071	3,2135	4,7263	1710	7	1		7	5	1,55	CVCVCVC	#r_re_el_la_at_to_or_r#	121755	#re_rel_ela_lat_ato_tor_or#	20392	rotaler	CVCVCVC	#r_ro_ot_ta_al_le_er_r#	#ro_rot_ota_tal_ale_ler_er#	0,60909452	1770
verão	nom		1635	52,1071	3,2135	4,7263	1710	5	2	ver,	5	11	1,25	CVCVV	#v_ve_er_rã_ão_o#	87702	#ve_ver_erã_rão_ão#	11131	oãrev	VVCVC	#o_oã_ãr_re_ev_v#	#oã_oãr_ãre_rev_ev#	0,73391363	1771
antiga	adj		1634	52,0752	3,2133	4,7260	1711	6	1		6	2	1,55	VCCVCV	#a_an_nt_ti_ig_ga_a#	143328	#an_ant_nti_tig_iga_ga#	13001	agitna	VCVCCV	#a_ag_gi_it_tn_na_a#	#ag_agi_git_itn_tna_na#	0,08967461	1772
disputar	ver		1632	52,0115	3,2127	4,7255	1712	8	1		8	3	1,65	CVCCVCVC	#d_di_is_sp_pu_ut_ta_ar_r#	121684	#di_dis_isp_spu_put_uta_tar_ar#	16029	ratupsid	CVCVCCVC	#r_ra_at_tu_up_ps_si_id_d#	#ra_rat_atu_tup_ups_psi_sid_id#	0,31858858	1773
começam	ver		1631	51,9796	3,2125	4,7252	1715	7	1		6	5	1,55	CVCVCVC	#c_co_om_me_eç_ça_am_m#	108208	#co_com_ome_meç_eça_çam_am#	25284	maçemoc	CVCVCVC	#m_ma_aç_çe_em_mo_oc_c#	#ma_maç_açe_çem_emo_moc_oc#	0,93382323	1774
encontra	ver		1631	51,9796	3,2125	4,7252	1715	8	1		7	5	1,55	VCCVCCCV	#e_en_nc_co_on_nt_tr_ra_a#	209073	#en_enc_nco_con_ont_ntr_tra_ra#	32996	artnocne	VCCCVCCV	#a_ar_rt_tn_no_oc_cn_ne_e#	#ar_art_rtn_tno_noc_ocn_cne_ne#	0,19804387	1775
próprios	adj		1631	51,9796	3,2125	4,7252	1715	8	2	gram,	8	2	1,60	CCVCCVVC	#p_pr_ró_óp_pr_ri_io_os_s#	160830	#pr_pró_róp_ópr_pri_rio_ios_os#	34482	soirpórp	CVVCCVCC	#s_so_oi_ir_rp_pó_ór_rp_p#	#so_soi_oir_irp_rpó_pór_órp_rp#	0,07988666	1776
diretoria	nom		1630	51,9478	3,2122	4,7250	1717	9	1		9	1	1,85	CVCVCVCVV	#d_di_ir_re_et_to_or_ri_ia_a#	191542	#di_dir_ire_ret_eto_tor_ori_ria_ia#	24330	airoterid	VVCVCVCVC	#a_ai_ir_ro_ot_te_er_ri_id_d#	#ai_air_iro_rot_ote_ter_eri_rid_id#	0,88339652	1777
mg	nom		1630	51,9478	3,2122	4,7250	1717	2	1		1	44	1,00	CC	#m_mg_g#	12417	#mg_mg#	4	gm	CC	#g_gm_m#	#gm_gm#	0,19467687	1778
bicho	nom		1629	51,9159	3,2119	4,7247	1718	5	2	ver,	5	7	1,30	CVCCV	#b_bi_ic_ch_ho_o#	78119	#bi_bic_ich_cho_ho#	3481	ohcib	VCCVC	#o_oh_hc_ci_ib_b#	#oh_ohc_hci_cib_ib#	0,59668533	1779
diversos	adj		1628	51,8840	3,2117	4,7244	1719	8	2	gram,	8	2	1,75	CVCVCCVC	#d_di_iv_ve_er_rs_so_os_s#	161043	#di_div_ive_ver_ers_rso_sos_os#	31450	sosrevid	CVCCVCVC	#s_so_os_sr_re_ev_vi_id_d#	#so_sos_osr_sre_rev_evi_vid_id#	0,28599826	1780
confiança	nom		1627	51,8522	3,2114	4,7242	1721	9	1		9	0	2,50	CVCCVVCCV	#c_co_on_nf_fi_ia_an_nç_ça_a#	161173	#co_con_onf_nfi_fia_ian_anç_nça_ça#	24882	açnaifnoc	VCCVVCCVC	#a_aç_çn_na_ai_if_fn_no_oc_c#	#aç_açn_çna_nai_aif_ifn_fno_noc_oc#	0,06868732	1781
leite	nom		1627	51,8522	3,2114	4,7242	1721	5	1		5	6	1,45	CVVCV	#l_le_ei_it_te_e#	81986	#le_lei_eit_ite_te#	10796	etiel	VCVVC	#e_et_ti_ie_el_l#	#et_eti_tie_iel_el#	0,19721368	1782
desejo	nom		1625	51,7884	3,2109	4,7236	1723	6	2	ver,	6	3	1,65	CVCVCV	#d_de_es_se_ej_jo_o#	133507	#de_des_ese_sej_ejo_jo#	21587	ojesed	VCVCVC	#o_oj_je_es_se_ed_d#	#oj_oje_jes_ese_sed_ed#	0,60089892	1783
estas	gram	det	1625	51,7884	3,2109	4,7236	1723	5	1		4	10	1,00	VCCVC	#e_es_st_ta_as_s#	176801	#es_est_sta_tas_as#	37469	satse	CVCCV	#s_sa_at_ts_se_e#	#sa_sat_ats_tse_se#	0,62748002	1784
favela	nom		1624	51,7566	3,2106	4,7234	1725	6	1		6	4	1,75	CVCVCV	#f_fa_av_ve_el_la_a#	91385	#fa_fav_ave_vel_ela_la#	8447	alevaf	VCVCVC	#a_al_le_ev_va_af_f#	#al_ale_lev_eva_vaf_af#	0,45488983	1785
papéis	nom		1624	51,7566	3,2106	4,7234	1725	6	1		3	4	1,80	CVCVVC	#p_pa_ap_pé_éi_is_s#	107918	#pa_pap_apé_péi_éis_is#	7031	siépap	CVVCVC	#s_si_ié_ép_pa_ap_p#	#si_sié_iép_épa_pap_ap#	0,02366921	1786
campanhas	nom		1620	51,6291	3,2095	4,7223	1728	9	1		8	3	1,50	CVCCVCCVC	#c_ca_am_mp_pa_an_nh_ha_as_s#	203176	#ca_cam_amp_mpa_pan_anh_nha_has_as#	32613	sahnapmac	CVCCVCCVC	#s_sa_ah_hn_na_ap_pm_ma_ac_c#	#sa_sah_ahn_hna_nap_apm_pma_mac_ac#	0,39973180	1788
gostaria	ver		1620	51,6291	3,2095	4,7223	1728	8	1		8	1	1,80	CVCCVCVV	#g_go_os_st_ta_ar_ri_ia_a#	189931	#go_gos_ost_sta_tar_ari_ria_ia#	28589	airatsog	VVCVCCVC	#a_ai_ir_ra_at_ts_so_og_g#	#ai_air_ira_rat_ats_tso_sog_og#	0,95654758	1789
vagas	nom		1620	51,6291	3,2095	4,7223	1728	5	2	adj,	5	16	1,00	CVCVC	#v_va_ag_ga_as_s#	112942	#va_vag_aga_gas_as#	20964	sagav	CVCVC	#s_sa_ag_ga_av_v#	#sa_sag_aga_gav_av#	0,44983292	1790
certamente	adv		1619	51,5972	3,2092	4,7220	1731	10	1		10	2	1,80	CVCCVCVCCV	#c_ce_er_rt_ta_am_me_en_nt_te_e#	223000	#ce_cer_ert_rta_tam_ame_men_ent_nte_te#	47623	etnematrec	VCCVCVCCVC	#e_et_tn_ne_em_ma_at_tr_re_ec_c#	#et_etn_tne_nem_ema_mat_atr_tre_rec_ec#	0,85269604	1791
conflito	nom		1619	51,5972	3,2092	4,7220	1731	8	1		8	2	1,75	CVCCCVCV	#c_co_on_nf_fl_li_it_to_o#	147477	#co_con_onf_nfl_fli_lit_ito_to#	27109	otilfnoc	VCVCCCVC	#o_ot_ti_il_lf_fn_no_oc_c#	#ot_oti_til_ilf_lfn_fno_noc_oc#	0,45108903	1792
figura	nom		1619	51,5972	3,2092	4,7220	1731	6	2	ver,	6	4	1,50	CVCVCV	#f_fi_ig_gu_ur_ra_a#	103595	#fi_fig_igu_gur_ura_ra#	9821	arugif	VCVCVC	#a_ar_ru_ug_gi_if_f#	#ar_aru_rug_ugi_gif_if#	0,17655895	1793
anúncio	nom		1618	51,5653	3,2090	4,7218	1732	7	1		7	1	2,05	VCVCCVV	#a_an_nú_ún_nc_ci_io_o#	121665	#an_anú_nún_únc_nci_cio_io#	11365	oicnúna	VVCCVCV	#o_oi_ic_cn_nú_ún_na_a#	#oi_oic_icn_cnú_nún_úna_na#	0,14975634	1794
mesmo	gram	ks	1616	51,5016	3,2084	4,7212	1734	5	4	adv,ver,	5	9	1,10	CVCCV	#m_me_es_sm_mo_o#	113573	#me_mes_esm_smo_mo#	7553	omsem	VCCVC	#o_om_ms_se_em_m#	#om_oms_mse_sem_em#	0,21816332	1795
rendimento	nom		1616	51,5016	3,2084	4,7212	1734	10	1		10	0	2,15	CVCCVCVCCV	#r_re_en_nd_di_im_me_en_nt_to_o#	231358	#re_ren_end_ndi_dim_ime_men_ent_nto_to#	47009	otnemidner	VCCVCVCCVC	#o_ot_tn_ne_em_mi_id_dn_ne_er_r#	#ot_otn_tne_nem_emi_mid_idn_dne_ner_er#	0,98579213	1796
viver	ver		1612	51,3741	3,2074	4,7201	1735	5	1		5	9	1,25	CVCVC	#v_vi_iv_ve_er_r#	58649	#vi_viv_ive_ver_er#	6919	reviv	CVCVC	#r_re_ev_vi_iv_v#	#re_rev_evi_viv_iv#	0,38385179	1797
atuais	adj		1611	51,3422	3,2071	4,7199	1736	6	2	ver,	6	2	1,85	VCVVVC	#a_at_tu_ua_ai_is_s#	121538	#at_atu_tua_uai_ais_is#	8393	siauta	CVVVCV	#s_si_ia_au_ut_ta_a#	#si_sia_iau_aut_uta_ta#	0,75081094	1798
órgãos	nom		1610	51,3104	3,2068	4,7196	1740	6	1		0	3	1,80	VCCVVC	#ó_ór_rg_gã_ão_os_s#	97736	#ór_órg_rgã_gão_ãos_os#	22075	soãgró	CVVCCV	#s_so_oã_ãg_gr_ró_ó#	#so_soã_oãg_ãgr_gró_ró#	0,32666652	1799
rápido	adj		1610	51,3104	3,2068	4,7196	1740	6	2	nom,	6	3	1,75	CVCVCV	#r_rá_áp_pi_id_do_o#	99378	#rá_ráp_ápi_pid_ido_do#	14401	odipár	VCVCVC	#o_od_di_ip_pá_ár_r#	#od_odi_dip_ipá_pár_ár#	0,02236099	1800
semestre	nom		1610	51,3104	3,2068	4,7196	1740	8	1		8	0	2,20	CVCVCCCV	#s_se_em_me_es_st_tr_re_e#	182553	#se_sem_eme_mes_est_str_tre_re#	17091	ertsemes	VCCCVCVC	#e_er_rt_ts_se_em_me_es_s#	#er_ert_rts_tse_sem_eme_mes_es#	0,30053240	1801
tropas	nom		1610	51,3104	3,2068	4,7196	1740	6	1		5	5	1,55	CCVCVC	#t_tr_ro_op_pa_as_s#	134494	#tr_tro_rop_opa_pas_as#	26000	saport	CVCVCC	#s_sa_ap_po_or_rt_t#	#sa_sap_apo_por_ort_rt#	0,55078064	1802
diversas	adj		1609	51,2785	3,2066	4,7193	1741	8	2	gram,	8	3	1,60	CVCVCCVC	#d_di_iv_ve_er_rs_sa_as_s#	163217	#di_div_ive_ver_ers_rsa_sas_as#	28361	sasrevid	CVCCVCVC	#s_sa_as_sr_re_ev_vi_id_d#	#sa_sas_asr_sre_rev_evi_vid_id#	0,50160629	1804
instrumento	nom		1608	51,2466	3,2063	4,7191	1743	11	1		11	1	2,40	VCCCCVCVCCV	#i_in_ns_st_tr_ru_um_me_en_nt_to_o#	201055	#in_ins_nst_str_tru_rum_ume_men_ent_nto_to#	41649	otnemurtsni	VCCVCVCCCCV	#o_ot_tn_ne_em_mu_ur_rt_ts_sn_ni_i#	#ot_otn_tne_nem_emu_mur_urt_rts_tsn_sni_ni#	0,01451003	1805
padrão	nom		1608	51,2466	3,2063	4,7191	1743	6	1		6	3	1,85	CVCCVV	#p_pa_ad_dr_rã_ão_o#	110035	#pa_pad_adr_drã_rão_ão#	11737	oãrdap	VVCCVC	#o_oã_ãr_rd_da_ap_p#	#oã_oãr_ãrd_rda_dap_ap#	0,25976696	1806
aeroporto	nom		1607	51,2148	3,2060	4,7188	1745	9	1		9	0	2,60	VVCVCVCCV	#a_ae_er_ro_op_po_or_rt_to_o#	151646	#ae_aer_ero_rop_opo_por_ort_rto_to#	10524	otroporea	VCCVCVCVV	#o_ot_tr_ro_op_po_or_re_ea_a#	#ot_otr_tro_rop_opo_por_ore_rea_ea#	0,16972375	1807
interno	adj		1607	51,2148	3,2060	4,7188	1745	7	2	nom,	7	7	1,50	VCCVCCV	#i_in_nt_te_er_rn_no_o#	155787	#in_int_nte_ter_ern_rno_no#	27380	onretni	VCCVCCV	#o_on_nr_re_et_tn_ni_i#	#on_onr_nre_ret_etn_tni_ni#	0,66497224	1808
depoimento	nom		1606	51,1829	3,2057	4,7185	1746	10	1		10	0	2,65	CVCVVCVCCV	#d_de_ep_po_oi_im_me_en_nt_to_o#	181412	#de_dep_epo_poi_oim_ime_men_ent_nto_to#	41082	otnemioped	VCCVCVVCVC	#o_ot_tn_ne_em_mi_io_op_pe_ed_d#	#ot_otn_tne_nem_emi_mio_iop_ope_ped_ed#	0,32562165	1809
liderança	nom		1605	51,1510	3,2055	4,7183	1747	9	1		9	0	2,45	CVCVCVCCV	#l_li_id_de_er_ra_an_nç_ça_a#	178358	#li_lid_ide_der_era_ran_anç_nça_ça#	15087	açnaredil	VCCVCVCVC	#a_aç_çn_na_ar_re_ed_di_il_l#	#aç_açn_çna_nar_are_red_edi_dil_il#	0,79076195	1811
estavam	ver		1604	51,1192	3,2052	4,7180	1749	7	1		7	4	1,40	VCCVCVC	#e_es_st_ta_av_va_am_m#	146321	#es_est_sta_tav_ava_vam_am#	33341	mavatse	CVCVCCV	#m_ma_av_va_at_ts_se_e#	#ma_mav_ava_vat_ats_tse_se#	0,42548245	1812
procura	nom		1604	51,1192	3,2052	4,7180	1749	7	2	ver,	7	2	1,60	CCVCVCV	#p_pr_ro_oc_cu_ur_ra_a#	137000	#pr_pro_roc_ocu_cur_ura_ra#	19865	arucorp	VCVCVCC	#a_ar_ru_uc_co_or_rp_p#	#ar_aru_ruc_uco_cor_orp_rp#	0,12294485	1813
acusações	nom		1603	51,0873	3,2049	4,7177	1754	9	1		9	1	2,25	VCVCVCVVC	#a_ac_cu_us_sa_aç_çõ_õe_es_s#	147115	#ac_acu_cus_usa_saç_açõ_çõe_ões_es#	17974	seõçasuca	CVVCVCVCV	#s_se_eõ_õç_ça_as_su_uc_ca_a#	#se_seõ_eõç_õça_ças_asu_suc_uca_ca#	0,67254487	1814
empate	nom		1603	51,0873	3,2049	4,7177	1754	6	2	ver,	6	4	1,65	VCCVCV	#e_em_mp_pa_at_te_e#	106462	#em_emp_mpa_pat_ate_te#	13019	etapme	VCVCCV	#e_et_ta_ap_pm_me_e#	#et_eta_tap_apm_pme_me#	0,63840603	1815
município	nom		1603	51,0873	3,2049	4,7177	1754	9	1		5	2	2,15	CVCVCVCVV	#m_mu_un_ni_ic_cí_íp_pi_io_o#	99031	#mu_mun_uni_nic_icí_cíp_ípi_pio_io#	6853	oipícinum	VVCVCVCVC	#o_oi_ip_pí_íc_ci_in_nu_um_m#	#oi_oip_ipí_píc_íci_cin_inu_num_um#	0,62923070	1816
torcedores	nom		1603	51,0873	3,2049	4,7177	1754	10	1		10	1	2,35	CVCCVCVCVC	#t_to_or_rc_ce_ed_do_or_re_es_s#	222814	#to_tor_orc_rce_ced_edo_dor_ore_res_es#	28246	serodecrot	CVCVCVCCVC	#s_se_er_ro_od_de_ec_cr_ro_ot_t#	#se_ser_ero_rod_ode_dec_ecr_cro_rot_ot#	0,81819606	1817
transmissão	nom		1603	51,0873	3,2049	4,7177	1754	11	1		9	0	2,50	CCVCCCVCCVV	#t_tr_ra_an_ns_sm_mi_is_ss_sã_ão_o#	175083	#tr_tra_ran_ans_nsm_smi_mis_iss_ssã_são_ão#	23330	oãssimsnart	VVCCVCCCVCC	#o_oã_ãs_ss_si_im_ms_sn_na_ar_rt_t#	#oã_oãs_ãss_ssi_sim_ims_msn_sna_nar_art_rt#	0,26033818	1818
mudou	ver		1601	51,0235	3,2044	4,7172	1755	5	1		5	5	1,55	CVCVV	#m_mu_ud_do_ou_u#	54091	#mu_mud_udo_dou_ou#	5107	uodum	VVCVC	#u_uo_od_du_um_m#	#uo_uod_odu_dum_um#	0,61745563	1819
indústrias	nom		1599	50,9598	3,2038	4,7166	1756	10	1		10	4	1,90	VCCVCCCVVC	#i_in_nd_dú_ús_st_tr_ri_ia_as_s#	204872	#in_ind_ndú_dús_úst_str_tri_ria_ias_as#	41039	sairtsúdni	CVVCCCVCCV	#s_sa_ai_ir_rt_ts_sú_úd_dn_ni_i#	#sa_sai_air_irt_rts_tsú_súd_údn_dni_ni#	0,47439671	1820
aquilo	gram	spec	1598	50,9279	3,2036	4,7164	1758	6	1		5	1	1,70	VCVVCV	#a_aq_qu_ui_il_lo_o#	92499	#aq_aqu_qui_uil_ilo_lo#	6394	oliuqa	VCVVCV	#o_ol_li_iu_uq_qa_a#	#ol_oli_liu_iuq_uqa_qa#	0,67226499	1821
integrantes	adj		1598	50,9279	3,2036	4,7164	1758	11	1		10	1	2,30	VCCVCCVCCVC	#i_in_nt_te_eg_gr_ra_an_nt_te_es_s#	284371	#in_int_nte_teg_egr_gra_ran_ant_nte_tes_es#	54711	setnargetni	CVCCVCCVCCV	#s_se_et_tn_na_ar_rg_ge_et_tn_ni_i#	#se_set_etn_tna_nar_arg_rge_get_etn_tni_ni#	0,48353971	1822
jeito	nom		1597	50,8961	3,2033	4,7161	1761	5	1		5	8	1,40	CVVCV	#j_je_ei_it_to_o#	77393	#je_jei_eit_ito_to#	7426	otiej	VCVVC	#o_ot_ti_ie_ej_j#	#ot_oti_tie_iej_ej#	0,60839170	1823
matar	ver		1597	50,8961	3,2033	4,7161	1761	5	1		5	13	1,10	CVCVC	#m_ma_at_ta_ar_r#	100583	#ma_mat_ata_tar_ar#	15563	ratam	CVCVC	#r_ra_at_ta_am_m#	#ra_rat_ata_tam_am#	0,74425259	1824
'peciais	adj		1597	50,8961	3,2033	4,7161	1761	8	1		5	1	1,85	SCVCVVVC	#'_'p_pe_ec_ci_ia_ai_is_s#	134187	#'p_'pe_pec_eci_cia_iai_ais_is#	13099	siaicep'	CVVVCVCS	#s_si_ia_ai_ic_ce_ep_p'_'#	#si_sia_iai_aic_ice_cep_ep'_p'#	0,97472232	1825
profissional	adj		1595	50,8323	3,2028	4,7155	1762	12	2	nom,	12	1	1,85	CCVCVCCVVCVC	#p_pr_ro_of_fi_is_ss_si_io_on_na_al_l#	149703	#pr_pro_rof_ofi_fis_iss_ssi_sio_ion_ona_nal_al#	26258	lanoissiforp	CVCVVCCVCVCC	#l_la_an_no_oi_is_ss_si_if_fo_or_rp_p#	#la_lan_ano_noi_ois_iss_ssi_sif_ifo_for_orp_rp#	0,21106026	1826
cor	nom		1594	50,8005	3,2025	4,7153	1764	3	1		2	34	1,00	CVC	#c_co_or_r#	76081	#co_cor_or#	15864	roc	CVC	#r_ro_oc_c#	#ro_roc_oc#	0,62937944	1827
'tará	ver		1594	50,8005	3,2025	4,7153	1764	5	1		3	16	1,00	SCVCV	#'_'t_ta_ar_rá_á#	66877	#'t_'ta_tar_ará_rá#	8384	árat'	VCVCS	#á_ár_ra_at_t'_'#	#ár_ára_rat_at'_t'#	0,24921819	1828
atores	nom		1593	50,7686	3,2022	4,7150	1767	6	1		6	3	1,65	VCVCVC	#a_at_to_or_re_es_s#	187947	#at_ato_tor_ore_res_es#	23759	serota	CVCVCV	#s_se_er_ro_ot_ta_a#	#se_ser_ero_rot_ota_ta#	0,79841045	1829
ingressos	nom		1593	50,7686	3,2022	4,7150	1767	9	1		8	2	1,65	VCCCVCCVC	#i_in_ng_gr_re_es_ss_so_os_s#	208883	#in_ing_ngr_gre_res_ess_sso_sos_os#	42651	sossergni	CVCCVCCCV	#s_so_os_ss_se_er_rg_gn_ni_i#	#so_sos_oss_sse_ser_erg_rgn_gni_ni#	0,97008651	1830
irá	ver		1593	50,7686	3,2022	4,7150	1767	3	1		2	7	1,20	VCV	#i_ir_rá_á#	25391	#ir_irá_rá#	2169	ári	VCV	#á_ár_ri_i#	#ár_ári_ri#	0,51033016	1831
enfrenta	ver		1592	50,7367	3,2019	4,7147	1768	8	1		7	3	1,70	VCCCVCCV	#e_en_nf_fr_re_en_nt_ta_a#	202129	#en_enf_nfr_fre_ren_ent_nta_ta#	29246	atnerfne	VCCVCCCV	#a_at_tn_ne_er_rf_fn_ne_e#	#at_atn_tne_ner_erf_rfn_fne_ne#	0,35050765	1832
teste	nom		1590	50,6730	3,2014	4,7142	1769	5	2	ver,	5	20	1,00	CVCCV	#t_te_es_st_te_e#	128587	#te_tes_est_ste_te#	17806	etset	VCCVC	#e_et_ts_se_et_t#	#et_ets_tse_set_et#	0,85420519	1833
d'sas	gram	prp+det	1588	50,6092	3,2009	4,7136	1771	5	1		3	13	1,00	CSCVC	#d_d'_'s_sa_as_s#	112288	#d'_d's_'sa_sas_as#	19511	sas'd	CVCSC	#s_sa_as_s'_'d_d#	#sa_sas_as'_s'd_'d#	0,62351763	1834
ligação	nom		1588	50,6092	3,2009	4,7136	1771	7	1		7	4	1,80	CVCVCVV	#l_li_ig_ga_aç_çã_ão_o#	87816	#li_lig_iga_gaç_açã_ção_ão#	15142	oãçagil	VVCVCVC	#o_oã_ãç_ça_ag_gi_il_l#	#oã_oãç_ãça_çag_agi_gil_il#	0,08250247	1835
leilão	nom		1586	50,5455	3,2003	4,7131	1772	6	1		4	4	1,80	CVVCVV	#l_le_ei_il_lã_ão_o#	79183	#le_lei_eil_ilã_lão_ão#	8175	oãliel	VVCVVC	#o_oã_ãl_li_ie_el_l#	#oã_oãl_ãli_lie_iel_el#	0,94781096	1836
resolver	ver		1585	50,5136	3,2000	4,7128	1773	8	1		8	6	1,50	CVCVCCVC	#r_re_es_so_ol_lv_ve_er_r#	134856	#re_res_eso_sol_olv_lve_ver_er#	23505	revloser	CVCCVCVC	#r_re_ev_vl_lo_os_se_er_r#	#re_rev_evl_vlo_los_ose_ser_er#	0,51710292	1837
decreto	nom		1584	50,4818	3,1998	4,7125	1775	7	1		7	3	1,65	CVCCVCV	#d_de_ec_cr_re_et_to_o#	147800	#de_dec_ecr_cre_ret_eto_to#	20571	oterced	VCVCCVC	#o_ot_te_er_rc_ce_ed_d#	#ot_ote_ter_erc_rce_ced_ed#	0,53937752	1838
naquele	gram	prp+det	1584	50,4818	3,1998	4,7125	1775	7	1		7	2	1,80	CVCVVCV	#n_na_aq_qu_ue_el_le_e#	73190	#na_naq_aqu_que_uel_ele_le#	7512	eleuqan	VCVVCVC	#e_el_le_eu_uq_qa_an_n#	#el_ele_leu_euq_uqa_qan_an#	0,50432481	1839
fim-de-semana	nom		1583	50,4499	3,1995	4,7123	1777	13	1		13	1	4,10	CVC-CV-CVCVCV	#f_fi_im_m-_-d_de_e-_-s_se_em_ma_an_na_a#	184292	#fi_fim_im-_m-d_-de_de-_e-s_-se_sem_ema_man_ana_na#	20818	anames-ed-mif	VCVCVC-VC-CVC	#a_an_na_am_me_es_s-_-e_ed_d-_-m_mi_if_f#	#an_ana_nam_ame_mes_es-_s-e_-ed_ed-_d-m_-mi_mif_if#	0,77434824	1840
ilha	nom		1583	50,4499	3,1995	4,7123	1777	4	2	adj,	4	3	1,30	VCCV	#i_il_lh_ha_a#	71049	#il_ilh_lha_ha#	4569	ahli	VCCV	#a_ah_hl_li_i#	#ah_ahl_hli_li#	0,69899332	1841
externa	adj		1582	50,4180	3,1992	4,7120	1779	7	1		6	2	1,70	VCCVCCV	#e_ex_xt_te_er_rn_na_a#	124815	#ex_ext_xte_ter_ern_rna_na#	13217	anretxe	VCCVCCV	#a_an_nr_re_et_tx_xe_e#	#an_anr_nre_ret_etx_txe_xe#	0,40014169	1842
fatores	nom		1582	50,4180	3,1992	4,7120	1779	7	2	ver,	7	1	1,85	CVCVCVC	#f_fa_at_to_or_re_es_s#	176029	#fa_fat_ato_tor_ore_res_es#	24038	serotaf	CVCVCVC	#s_se_er_ro_ot_ta_af_f#	#se_ser_ero_rot_ota_taf_af#	0,35056105	1843
lançar	ver		1578	50,2905	3,1981	4,7109	1781	6	1		6	8	1,35	CVCCVC	#l_la_an_nç_ça_ar_r#	88371	#la_lan_anç_nça_çar_ar#	9349	raçnal	CVCCVC	#r_ra_aç_çn_na_al_l#	#ra_raç_açn_çna_nal_al#	0,76279334	1844
'petáculo	nom		1578	50,2905	3,1981	4,7109	1781	9	1		8	1	2,15	SCVCVCVCV	#'_'p_pe_et_tá_ác_cu_ul_lo_o#	86518	#'p_'pe_pet_etá_tác_ácu_cul_ulo_lo#	6751	olucátep'	VCVCVCVCS	#o_ol_lu_uc_cá_át_te_ep_p'_'#	#ol_olu_luc_ucá_cát_áte_tep_ep'_p'#	0,23155910	1845
publicação	nom		1577	50,2587	3,1978	4,7106	1782	10	1		7	2	2,40	CVCCVCVCVV	#p_pu_ub_bl_li_ic_ca_aç_çã_ão_o#	134253	#pu_pub_ubl_bli_lic_ica_caç_açã_ção_ão#	23097	oãçacilbup	VVCVCVCCVC	#o_oã_ãç_ça_ac_ci_il_lb_bu_up_p#	#oã_oãç_ãça_çac_aci_cil_ilb_lbu_bup_up#	0,96912354	1846
vi	ver		1576	50,2268	3,1976	4,7103	1783	2	3	adj,nom,	2	58	1,00	CV	#v_vi_i#	14309	#vi_vi#	1861	iv	VC	#i_iv_v#	#iv_iv#	0,09022879	1848
torna	ver		1575	50,1949	3,1973	4,7101	1784	5	1		5	17	1,00	CVCCV	#t_to_or_rn_na_a#	96825	#to_tor_orn_rna_na#	7296	anrot	VCCVC	#a_an_nr_ro_ot_t#	#an_anr_nro_rot_ot#	0,45557902	1849
aulas	nom		1573	50,1312	3,1967	4,7095	1786	5	1		4	9	1,35	VVCVC	#a_au_ul_la_as_s#	131720	#au_aul_ula_las_as#	24056	salua	CVCVV	#s_sa_al_lu_ua_a#	#sa_sal_alu_lua_ua#	0,92262982	1850
empregos	nom		1573	50,1312	3,1967	4,7095	1786	8	1		8	2	1,95	VCCCVCVC	#e_em_mp_pr_re_eg_go_os_s#	174781	#em_emp_mpr_pre_reg_ego_gos_os#	33509	sogerpme	CVCVCCCV	#s_so_og_ge_er_rp_pm_me_e#	#so_sog_oge_ger_erp_rpm_pme_me#	0,11883589	1851
instalação	nom		1572	50,0993	3,1965	4,7092	1788	10	1		8	2	1,80	VCCCVCVCVV	#i_in_ns_st_ta_al_la_aç_çã_ão_o#	171595	#in_ins_nst_sta_tal_ala_laç_açã_ção_ão#	31861	oãçalatsni	VVCVCVCCCV	#o_oã_ãç_ça_al_la_at_ts_sn_ni_i#	#oã_oãç_ãça_çal_ala_lat_ats_tsn_sni_ni#	0,60739305	1852
técnico	adj		1572	50,0993	3,1965	4,7092	1788	7	2	nom,	7	4	1,55	CVCCVCV	#t_té_éc_cn_ni_ic_co_o#	100469	#té_téc_écn_cni_nic_ico_co#	9315	ocincét	VCVCCVC	#o_oc_ci_in_nc_cé_ét_t#	#oc_oci_cin_inc_ncé_cét_ét#	0,47706206	1853
hospitais	nom		1571	50,0675	3,1962	4,7090	1789	9	1		9	0	2,70	CVCCVCVVC	#h_ho_os_sp_pi_it_ta_ai_is_s#	157908	#ho_hos_osp_spi_pit_ita_tai_ais_is#	12084	siatipsoh	CVVCVCCVC	#s_si_ia_at_ti_ip_ps_so_oh_h#	#si_sia_iat_ati_tip_ips_pso_soh_oh#	0,53339701	1854
ex-ministro	nom		1570	50,0356	3,1959	4,7087	1791	11	1		11	1	3,05	VC-CVCVCCCV	#e_ex_x-_-m_mi_in_ni_is_st_tr_ro_o#	170228	#ex_ex-_x-m_-mi_min_ini_nis_ist_str_tro_ro#	24085	ortsinim-xe	VCCCVCVC-CV	#o_or_rt_ts_si_in_ni_im_m-_-x_xe_e#	#or_ort_rts_tsi_sin_ini_nim_im-_m-x_-xe_xe#	0,84531414	1855
passado	ver		1570	50,0356	3,1959	4,7087	1791	7	3	adj,nom,	7	11	1,00	CVCCVCV	#p_pa_as_ss_sa_ad_do_o#	173670	#pa_pas_ass_ssa_sad_ado_do#	36173	odassap	VCVCCVC	#o_od_da_as_ss_sa_ap_p#	#od_oda_das_ass_ssa_sap_ap#	0,05192754	1856
e	num		1569	50,0037	3,1956	4,7084	1793	1	7	adj,gram,nom,	1	161	1,00	V	#e_e#	44729	#e#	7	e	V	#e_e#	#e#	0,51671227	1857
histórico	adj		1569	50,0037	3,1956	4,7084	1793	9	1		9	2	1,75	CVCCVCVCV	#h_hi_is_st_tó_ór_ri_ic_co_o#	145057	#hi_his_ist_stó_tór_óri_ric_ico_co#	17991	ocirótsih	VCVCVCCVC	#o_oc_ci_ir_ró_ót_ts_si_ih_h#	#oc_oci_cir_iró_rót_óts_tsi_sih_ih#	0,80415780	1858
decisões	nom		1566	49,9081	3,1948	4,7076	1795	8	1		8	0	2,40	CVCVCVVC	#d_de_ec_ci_is_sõ_õe_es_s#	169635	#de_dec_eci_cis_isõ_sõe_ões_es#	26905	seõsiced	CVVCVCVC	#s_se_eõ_õs_si_ic_ce_ed_d#	#se_seõ_eõs_õsi_sic_ice_ced_ed#	0,36869811	1859
importados	ver		1566	49,9081	3,1948	4,7076	1795	10	1		9	4	1,65	VCCVCCVCVC	#i_im_mp_po_or_rt_ta_ad_do_os_s#	223735	#im_imp_mpo_por_ort_rta_tad_ado_dos_os#	53983	sodatropmi	CVCVCCVCCV	#s_so_od_da_at_tr_ro_op_pm_mi_i#	#so_sod_oda_dat_atr_tro_rop_opm_pmi_mi#	0,83634014	1860
fenômeno	nom		1564	49,8444	3,1942	4,7070	1796	8	1		3	5	1,90	CVCVCVCV	#f_fe_en_nô_ôm_me_en_no_o#	132392	#fe_fen_enô_nôm_ôme_men_eno_no#	11068	onemônef	VCVCVCVC	#o_on_ne_em_mô_ôn_ne_ef_f#	#on_one_nem_emô_môn_ône_nef_ef#	0,76976650	1861
tarifas	nom		1563	49,8125	3,1940	4,7067	1797	7	2	ver,	7	1	1,75	CVCVCVC	#t_ta_ar_ri_if_fa_as_s#	177981	#ta_tar_ari_rif_ifa_fas_as#	27876	safirat	CVCVCVC	#s_sa_af_fi_ir_ra_at_t#	#sa_saf_afi_fir_ira_rat_at#	0,79263684	1862
código	nom		1562	49,7806	3,1937	4,7065	1799	6	1		1	2	1,85	CVCVCV	#c_có_ód_di_ig_go_o#	83402	#có_cód_ódi_dig_igo_go#	1389	ogidóc	VCVCVC	#o_og_gi_id_dó_óc_c#	#og_ogi_gid_idó_dóc_óc#	0,95399590	1863
'tabilidade	nom		1562	49,7806	3,1937	4,7065	1799	11	1		8	3	1,70	SCVCVCVCVCV	#'_'t_ta_ab_bi_il_li_id_da_ad_de_e#	168304	#'t_'ta_tab_abi_bil_ili_lid_ida_dad_ade_de#	21775	edadilibat'	VCVCVCVCVCS	#e_ed_da_ad_di_il_li_ib_ba_at_t'_'#	#ed_eda_dad_adi_dil_ili_lib_iba_bat_at'_t'#	0,31787308	1864
decidir	ver		1560	49,7169	3,1931	4,7059	1800	7	1		7	3	1,65	CVCVCVC	#d_de_ec_ci_id_di_ir_r#	103032	#de_dec_eci_cid_idi_dir_ir#	17579	ridiced	CVCVCVC	#r_ri_id_di_ic_ce_ed_d#	#ri_rid_idi_dic_ice_ced_ed#	0,94619183	1865
representante	nom		1559	49,6850	3,1928	4,7056	1801	13	1		13	2	2,05	CVCCVCVCCVCCV	#r_re_ep_pr_re_es_se_en_nt_ta_an_nt_te_e#	319688	#re_rep_epr_pre_res_ese_sen_ent_nta_tan_ant_nte_te#	68354	etnatneserper	VCCVCCVCVCCVC	#e_et_tn_na_at_tn_ne_es_se_er_rp_pe_er_r#	#et_etn_tna_nat_atn_tne_nes_ese_ser_erp_rpe_per_er#	0,78123951	1866
investigações	nom		1557	49,6213	3,1923	4,7051	1802	13	1		9	2	2,55	VCCVCCVCVCVVC	#i_in_nv_ve_es_st_ti_ig_ga_aç_çõ_õe_es_s#	220499	#in_inv_nve_ves_est_sti_tig_iga_gaç_açõ_çõe_ões_es#	33555	seõçagitsevni	CVVCVCVCCVCCV	#s_se_eõ_õç_ça_ag_gi_it_ts_se_ev_vn_ni_i#	#se_seõ_eõç_õça_çag_agi_git_its_tse_sev_evn_vni_ni#	0,32869498	1867
cresceu	ver		1554	49,5257	3,1915	4,7042	1803	7	1		7	4	1,65	CCVCCVV	#c_cr_re_es_sc_ce_eu_u#	110896	#cr_cre_res_esc_sce_ceu_eu#	13351	uecserc	VVCCVCC	#u_ue_ec_cs_se_er_rc_c#	#ue_uec_ecs_cse_ser_erc_rc#	0,42825641	1868
nossas	gram	det	1553	49,4938	3,1912	4,7039	1804	6	1		5	7	1,55	CVCCVC	#n_no_os_ss_sa_as_s#	145720	#no_nos_oss_ssa_sas_as#	24704	sasson	CVCCVC	#s_sa_as_ss_so_on_n#	#sa_sas_ass_sso_son_on#	0,23841804	1869
exercício	nom		1551	49,4301	3,1906	4,7034	1806	9	1		9	2	2,20	VCVCCVCVV	#e_ex_xe_er_rc_cí_íc_ci_io_o#	115250	#ex_exe_xer_erc_rcí_cíc_íci_cio_io#	11288	oicícrexe	VVCVCCVCV	#o_oi_ic_cí_íc_cr_re_ex_xe_e#	#oi_oic_icí_cíc_ícr_cre_rex_exe_xe#	0,75383031	1871
registrou	ver		1551	49,4301	3,1906	4,7034	1806	9	1		9	2	2,10	CVCVCCCVV	#r_re_eg_gi_is_st_tr_ro_ou_u#	128083	#re_reg_egi_gis_ist_str_tro_rou_ou#	28290	uortsiger	VVCCCVCVC	#u_uo_or_rt_ts_si_ig_ge_er_r#	#uo_uor_ort_rts_tsi_sig_ige_ger_er#	0,02211808	1872
normalmente	adv		1550	49,3982	3,1903	4,7031	1808	11	1		6	1	2,50	CVCCVCCVCCV	#n_no_or_rm_ma_al_lm_me_en_nt_te_e#	180580	#no_nor_orm_rma_mal_alm_lme_men_ent_nte_te#	42269	etnemlamron	VCCVCCVCCVC	#e_et_tn_ne_em_ml_la_am_mr_ro_on_n#	#et_etn_tne_nem_eml_mla_lam_amr_mro_ron_on#	0,89652634	1873
onda	nom		1550	49,3982	3,1903	4,7031	1808	4	1		4	7	1,20	VCCV	#o_on_nd_da_a#	95753	#on_ond_nda_da#	9786	adno	VCCV	#a_ad_dn_no_o#	#ad_adn_dno_no#	0,01086238	1874
poesia	nom		1549	49,3663	3,1901	4,7028	1809	6	1		6	2	1,85	CVVCVV	#p_po_oe_es_si_ia_a#	126399	#po_poe_oes_esi_sia_ia#	10237	aiseop	VVCVVC	#a_ai_is_se_eo_op_p#	#ai_ais_ise_seo_eop_op#	0,12105071	1875
computadores	nom		1548	49,3344	3,1898	4,7025	1812	12	1		12	1	2,10	CVCCVCVCVCVC	#c_co_om_mp_pu_ut_ta_ad_do_or_re_es_s#	288245	#co_com_omp_mpu_put_uta_tad_ado_dor_ore_res_es#	57933	serodatupmoc	CVCVCVCVCCVC	#s_se_er_ro_od_da_at_tu_up_pm_mo_oc_c#	#se_ser_ero_rod_oda_dat_atu_tup_upm_pmo_moc_oc#	0,85298819	1876
concentração	nom		1548	49,3344	3,1898	4,7025	1812	12	1		9	1	2,55	CVCCVCCCVCVV	#c_co_on_nc_ce_en_nt_tr_ra_aç_çã_ão_o#	239161	#co_con_onc_nce_cen_ent_ntr_tra_raç_açã_ção_ão#	57506	oãçartnecnoc	VVCVCCCVCCVC	#o_oã_ãç_ça_ar_rt_tn_ne_ec_cn_no_oc_c#	#oã_oãç_ãça_çar_art_rtn_tne_nec_ecn_cno_noc_oc#	0,61084422	1877
retorno	nom		1548	49,3344	3,1898	4,7025	1812	7	2	ver,	7	4	1,65	CVCVCCV	#r_re_et_to_or_rn_no_o#	136973	#re_ret_eto_tor_orn_rno_no#	18804	onroter	VCCVCVC	#o_on_nr_ro_ot_te_er_r#	#on_onr_nro_rot_ote_ter_er#	0,58413708	1878
física	adj		1547	49,3026	3,1895	4,7023	1814	6	2	nom,	6	8	1,50	CVCVCV	#f_fí_ís_si_ic_ca_a#	97301	#fí_fís_ísi_sic_ica_ca#	11353	acisíf	VCVCVC	#a_ac_ci_is_sí_íf_f#	#ac_aci_cis_isí_síf_íf#	0,11228739	1879
impressão	nom		1547	49,3026	3,1895	4,7023	1814	9	1		9	0	1,90	VCCCVCCVV	#i_im_mp_pr_re_es_ss_sã_ão_o#	159690	#im_imp_mpr_pre_res_ess_ssã_são_ão#	24830	oãsserpmi	VVCCVCCCV	#o_oã_ãs_ss_se_er_rp_pm_mi_i#	#oã_oãs_ãss_sse_ser_erp_rpm_pmi_mi#	0,57595959	1880
'tudante	nom		1546	49,2707	3,1892	4,7020	1815	8	1		7	2	1,85	SCVCVCCV	#'_'t_tu_ud_da_an_nt_te_e#	130579	#'t_'tu_tud_uda_dan_ant_nte_te#	24857	etnadut'	VCCVCVCS	#e_et_tn_na_ad_du_ut_t'_'#	#et_etn_tna_nad_adu_dut_ut'_t'#	0,40151364	1881
notícia	nom		1545	49,2388	3,1889	4,7017	1816	7	1		3	1	2,25	CVCVCVV	#n_no_ot_tí_íc_ci_ia_a#	89406	#no_not_otí_tíc_íci_cia_ia#	11822	aicíton	VVCVCVC	#a_ai_ic_cí_ít_to_on_n#	#ai_aic_icí_cít_íto_ton_on#	0,84645163	1882
suficiente	adj		1544	49,2070	3,1886	4,7014	1817	10	2	nom,	10	3	2,00	CVCVCVVCCV	#s_su_uf_fi_ic_ci_ie_en_nt_te_e#	161647	#su_suf_ufi_fic_ici_cie_ien_ent_nte_te#	39526	etneicifus	VCCVVCVCVC	#e_et_tn_ne_ei_ic_ci_if_fu_us_s#	#et_etn_tne_nei_eic_ici_cif_ifu_fus_us#	0,59043707	1883
expansão	nom		1542	49,1432	3,1881	4,7009	1821	8	1		6	0	2,25	VCCVCCVV	#e_ex_xp_pa_an_ns_sã_ão_o#	114347	#ex_exp_xpa_pan_ans_nsã_são_ão#	13565	oãsnapxe	VVCCVCCV	#o_oã_ãs_sn_na_ap_px_xe_e#	#oã_oãs_ãsn_sna_nap_apx_pxe_xe#	0,06822647	1884
houver	ver		1542	49,1432	3,1881	4,7009	1821	6	1		6	0	1,85	CVVCVC	#h_ho_ou_uv_ve_er_r#	56945	#ho_hou_ouv_uve_ver_er#	5483	revuoh	CVCVVC	#r_re_ev_vu_uo_oh_h#	#re_rev_evu_vuo_uoh_oh#	0,56692645	1885
promete	ver		1542	49,1432	3,1881	4,7009	1821	7	1		7	4	1,45	CCVCVCV	#p_pr_ro_om_me_et_te_e#	124664	#pr_pro_rom_ome_met_ete_te#	22040	etemorp	VCVCVCC	#e_et_te_em_mo_or_rp_p#	#et_ete_tem_emo_mor_orp_rp#	0,36591990	1886
tarefa	nom		1542	49,1432	3,1881	4,7009	1821	6	1		6	2	1,80	CVCVCV	#t_ta_ar_re_ef_fa_a#	143551	#ta_tar_are_ref_efa_fa#	9297	aferat	VCVCVC	#a_af_fe_er_ra_at_t#	#af_afe_fer_era_rat_at#	0,83688020	1887
minas	nom		1541	49,1114	3,1878	4,7006	1822	5	2	ver,	5	24	1,00	CVCVC	#m_mi_in_na_as_s#	141451	#mi_min_ina_nas_as#	28040	sanim	CVCVC	#s_sa_an_ni_im_m#	#sa_san_ani_nim_im#	0,36147723	1888
financeira	adj		1540	49,0795	3,1875	4,7003	1825	10	1		10	2	2,00	CVCVCCVVCV	#f_fi_in_na_an_nc_ce_ei_ir_ra_a#	186368	#fi_fin_ina_nan_anc_nce_cei_eir_ira_ra#	21210	ariecnanif	VCVVCCVCVC	#a_ar_ri_ie_ec_cn_na_an_ni_if_f#	#ar_ari_rie_iec_ecn_cna_nan_ani_nif_if#	0,59802989	1889
tabela	nom		1540	49,0795	3,1875	4,7003	1825	6	1		6	3	1,55	CVCVCV	#t_ta_ab_be_el_la_a#	105538	#ta_tab_abe_bel_ela_la#	6986	alebat	VCVCVC	#a_al_le_eb_ba_at_t#	#al_ale_leb_eba_bat_at#	0,69718144	1890
vocês	gram	pers	1540	49,0795	3,1875	4,7003	1825	5	2	nom,	5	4	1,70	CVCVC	#v_vo_oc_cê_ês_s#	71711	#vo_voc_ocê_cês_ês#	1227	sêcov	CVCVC	#s_sê_êc_co_ov_v#	#sê_sêc_êco_cov_ov#	0,26745866	1891
referência	nom		1539	49,0476	3,1872	4,7000	1826	10	1		10	2	1,65	CVCVCVCCVV	#r_re_ef_fe_er_rê_ên_nc_ci_ia_a#	157770	#re_ref_efe_fer_erê_rên_ênc_nci_cia_ia#	28025	aicnêrefer	VVCCVCVCVC	#a_ai_ic_cn_nê_êr_re_ef_fe_er_r#	#ai_aic_icn_cnê_nêr_êre_ref_efe_fer_er#	0,80063539	1892
defender	ver		1538	49,0157	3,1870	4,6997	1828	8	1		8	4	1,65	CVCVCCVC	#d_de_ef_fe_en_nd_de_er_r#	143690	#de_def_efe_fen_end_nde_der_er#	21975	rednefed	CVCCVCVC	#r_re_ed_dn_ne_ef_fe_ed_d#	#re_red_edn_dne_nef_efe_fed_ed#	0,44472951	1893
'perar	ver		1538	49,0157	3,1870	4,6997	1828	6	1		5	20	1,00	SCVCVC	#'_'p_pe_er_ra_ar_r#	113558	#'p_'pe_per_era_rar_ar#	16224	rarep'	CVCVCS	#r_ra_ar_re_ep_p'_'#	#ra_rar_are_rep_ep'_p'#	0,42184515	1894
antigo	adj		1537	48,9839	3,1867	4,6995	1830	6	1		6	2	1,65	VCCVCV	#a_an_nt_ti_ig_go_o#	139777	#an_ant_nti_tig_igo_go#	12425	ogitna	VCVCCV	#o_og_gi_it_tn_na_a#	#og_ogi_git_itn_tna_na#	0,05983877	1895
funcionário	nom		1537	48,9839	3,1867	4,6995	1830	11	1		11	2	1,75	CVCCVVCVCVV	#f_fu_un_nc_ci_io_on_ná_ár_ri_io_o#	138534	#fu_fun_unc_nci_cio_ion_oná_nár_ári_rio_io#	18926	oiránoicnuf	VVCVCVVCCVC	#o_oi_ir_rá_án_no_oi_ic_cn_nu_uf_f#	#oi_oir_irá_rán_áno_noi_oic_icn_cnu_nuf_uf#	0,94012768	1896
arrecadação	nom		1535	48,9201	3,1861	4,6989	1832	11	1		11	2	2,25	VCCVCVCVCVV	#a_ar_rr_re_ec_ca_ad_da_aç_çã_ão_o#	229103	#ar_arr_rre_rec_eca_cad_ada_daç_açã_ção_ão#	34852	oãçadacerra	VVCVCVCVCCV	#o_oã_ãç_ça_ad_da_ac_ce_er_rr_ra_a#	#oã_oãç_ãça_çad_ada_dac_ace_cer_err_rra_ra#	0,90914634	1897
encontrado	ver		1535	48,9201	3,1861	4,6989	1832	10	2	adj,	10	2	1,70	VCCVCCCVCV	#e_en_nc_co_on_nt_tr_ra_ad_do_o#	266070	#en_enc_nco_con_ont_ntr_tra_rad_ado_do#	57538	odartnocne	VCVCCCVCCV	#o_od_da_ar_rt_tn_no_oc_cn_ne_e#	#od_oda_dar_art_rtn_tno_noc_ocn_cne_ne#	0,02397787	1898
produtores	nom		1534	48,8883	3,1858	4,6986	1833	10	2	adj,	10	2	1,90	CCVCVCVCVC	#p_pr_ro_od_du_ut_to_or_re_es_s#	208299	#pr_pro_rod_odu_dut_uto_tor_ore_res_es#	33999	serotudorp	CVCVCVCVCC	#s_se_er_ro_ot_tu_ud_do_or_rp_p#	#se_ser_ero_rot_otu_tud_udo_dor_orp_rp#	0,70243430	1899
vivo	nom		1532	48,8245	3,1853	4,6980	1834	4	3	adj,ver,	4	20	1,00	CVCV	#v_vi_iv_vo_o#	61834	#vi_viv_ivo_vo#	4248	oviv	VCVC	#o_ov_vi_iv_v#	#ov_ovi_viv_iv#	0,12654784	1900
clubes	nom		1531	48,7927	3,1850	4,6978	1836	6	1		6	0	1,90	CCVCVC	#c_cl_lu_ub_be_es_s#	122725	#cl_clu_lub_ube_bes_es#	11181	sebulc	CVCVCC	#s_se_eb_bu_ul_lc_c#	#se_seb_ebu_bul_ulc_lc#	0,23242633	1901
municipal	adj		1531	48,7927	3,1850	4,6978	1836	9	1		9	0	2,70	CVCVCVCVC	#m_mu_un_ni_ic_ci_ip_pa_al_l#	87575	#mu_mun_uni_nic_ici_cip_ipa_pal_al#	9619	lapicinum	CVCVCVCVC	#l_la_ap_pi_ic_ci_in_nu_um_m#	#la_lap_api_pic_ici_cin_inu_num_um#	0,87191004	1902
artigos	nom		1530	48,7608	3,1847	4,6975	1841	7	1		7	4	1,60	VCCVCVC	#a_ar_rt_ti_ig_go_os_s#	171325	#ar_art_rti_tig_igo_gos_os#	28181	sogitra	CVCVCCV	#s_so_og_gi_it_tr_ra_a#	#so_sog_ogi_git_itr_tra_ra#	0,60875976	1903
cantor	nom		1530	48,7608	3,1847	4,6975	1841	6	1		6	7	1,45	CVCCVC	#c_ca_an_nt_to_or_r#	135976	#ca_can_ant_nto_tor_or#	20797	rotnac	CVCCVC	#r_ro_ot_tn_na_ac_c#	#ro_rot_otn_tna_nac_ac#	0,49695055	1904
humano	adj		1530	48,7608	3,1847	4,6975	1841	6	1		6	2	1,75	CVCVCV	#h_hu_um_ma_an_no_o#	91814	#hu_hum_uma_man_ano_no#	6798	onamuh	VCVCVC	#o_on_na_am_mu_uh_h#	#on_ona_nam_amu_muh_uh#	0,97692583	1905
investidores	nom		1530	48,7608	3,1847	4,6975	1841	12	2	adj,	12	1	2,20	VCCVCCVCVCVC	#i_in_nv_ve_es_st_ti_id_do_or_re_es_s#	289063	#in_inv_nve_ves_est_sti_tid_ido_dor_ore_res_es#	43728	seroditsevni	CVCVCVCCVCCV	#s_se_er_ro_od_di_it_ts_se_ev_vn_ni_i#	#se_ser_ero_rod_odi_dit_its_tse_sev_evn_vni_ni#	0,75859610	1906
vigor	nom		1530	48,7608	3,1847	4,6975	1841	5	1		5	5	1,65	CVCVC	#v_vi_ig_go_or_r#	46518	#vi_vig_igo_gor_or#	4834	rogiv	CVCVC	#r_ro_og_gi_iv_v#	#ro_rog_ogi_giv_iv#	0,63907958	1907
indica	ver		1529	48,7289	3,1844	4,6972	1843	6	1		5	2	1,65	VCCVCV	#i_in_nd_di_ic_ca_a#	139056	#in_ind_ndi_dic_ica_ca#	23001	acidni	VCVCCV	#a_ac_ci_id_dn_ni_i#	#ac_aci_cid_idn_dni_ni#	0,42032751	1909
resolveu	ver		1529	48,7289	3,1844	4,6972	1843	8	1		8	5	1,70	CVCVCCVV	#r_re_es_so_ol_lv_ve_eu_u#	107904	#re_res_eso_sol_olv_lve_veu_eu#	20035	uevloser	VVCCVCVC	#u_ue_ev_vl_lo_os_se_er_r#	#ue_uev_evl_vlo_los_ose_ser_er#	0,11538073	1910
participou	ver		1528	48,6971	3,1841	4,6969	1844	10	1		9	0	2,45	CVCCVCVCVV	#p_pa_ar_rt_ti_ic_ci_ip_po_ou_u#	133669	#pa_par_art_rti_tic_ici_cip_ipo_pou_ou#	18905	uopicitrap	VVCVCVCCVC	#u_uo_op_pi_ic_ci_it_tr_ra_ap_p#	#uo_uop_opi_pic_ici_cit_itr_tra_rap_ap#	0,42985184	1911
cut	nom		1524	48,5696	3,1830	4,6958	1845	3	1		3	18	1,00	CVC	#c_cu_ut_t#	34085	#cu_cut_ut#	1576	tuc	CVC	#t_tu_uc_c#	#tu_tuc_uc#	0,95048908	1912
convite	nom		1520	48,4421	3,1818	4,6946	1846	7	1		7	3	1,70	CVCCVCV	#c_co_on_nv_vi_it_te_e#	131673	#co_con_onv_nvi_vit_ite_te#	27873	etivnoc	VCVCCVC	#e_et_ti_iv_vn_no_oc_c#	#et_eti_tiv_ivn_vno_noc_oc#	0,07501620	1914
desemprego	nom		1519	48,4102	3,1816	4,6943	1848	10	1		10	1	2,20	CVCVCCCVCV	#d_de_es_se_em_mp_pr_re_eg_go_o#	201855	#de_des_ese_sem_emp_mpr_pre_reg_ego_go#	33198	ogerpmesed	VCVCCCVCVC	#o_og_ge_er_rp_pm_me_es_se_ed_d#	#og_oge_ger_erp_rpm_pme_mes_ese_sed_ed#	0,88882330	1915
destino	nom		1519	48,4102	3,1816	4,6943	1848	7	3	adj,ver,	7	2	1,60	CVCCVCV	#d_de_es_st_ti_in_no_o#	179064	#de_des_est_sti_tin_ino_no#	32092	onitsed	VCVCCVC	#o_on_ni_it_ts_se_ed_d#	#on_oni_nit_its_tse_sed_ed#	0,43697842	1916
fortes	adj		1518	48,3784	3,1813	4,6940	1852	6	2	nom,	6	8	1,35	CVCCVC	#f_fo_or_rt_te_es_s#	146596	#fo_for_ort_rte_tes_es#	18574	setrof	CVCCVC	#s_se_et_tr_ro_of_f#	#se_set_etr_tro_rof_of#	0,13784823	1917
parecia	ver		1518	48,3784	3,1813	4,6940	1852	7	1		7	4	1,40	CVCVCVV	#p_pa_ar_re_ec_ci_ia_a#	172823	#pa_par_are_rec_eci_cia_ia#	25061	aicerap	VVCVCVC	#a_ai_ic_ce_er_ra_ap_p#	#ai_aic_ice_cer_era_rap_ap#	0,99581866	1918
poeta	nom		1518	48,3784	3,1813	4,6940	1852	5	1		5	8	1,25	CVVCV	#p_po_oe_et_ta_a#	100967	#po_poe_oet_eta_ta#	8769	ateop	VCVVC	#a_at_te_eo_op_p#	#at_ate_teo_eop_op#	0,98731002	1919
'tudantes	nom		1518	48,3784	3,1813	4,6940	1852	9	1		7	1	1,85	SCVCVCCVC	#'_'t_tu_ud_da_an_nt_te_es_s#	192602	#'t_'tu_tud_uda_dan_ant_nte_tes_es#	31048	setnadut'	CVCCVCVCS	#s_se_et_tn_na_ad_du_ut_t'_'#	#se_set_etn_tna_nad_adu_dut_ut'_t'#	0,23040342	1920
criado	ver		1516	48,3146	3,1807	4,6935	1855	6	2	nom,	6	5	1,35	CCVVCV	#c_cr_ri_ia_ad_do_o#	165035	#cr_cri_ria_iad_ado_do#	34962	odairc	VCVVCC	#o_od_da_ai_ir_rc_c#	#od_oda_dai_air_irc_rc#	0,33599029	1921
'taria	ver		1516	48,3146	3,1807	4,6935	1855	6	1		5	17	1,00	SCVCVV	#'_'t_ta_ar_ri_ia_a#	142362	#'t_'ta_tar_ari_ria_ia#	21484	airat'	VVCVCS	#a_ai_ir_ra_at_t'_'#	#ai_air_ira_rat_at'_t'#	0,40784065	1922
the	gram	det	1516	48,3146	3,1807	4,6935	1855	3	1		3	10	1,00	CCV	#t_th_he_e#	41127	#th_the_he#	1928	eht	VCC	#e_eh_ht_t#	#eh_eht_ht#	0,20507380	1923
fome	nom		1515	48,2827	3,1804	4,6932	1856	4	1		4	22	1,00	CVCV	#f_fo_om_me_e#	60234	#fo_fom_ome_me#	4460	emof	VCVC	#e_em_mo_of_f#	#em_emo_mof_of#	0,23505509	1924
advogados	nom		1514	48,2509	3,1801	4,6929	1858	9	1		8	1	2,15	VCCVCVCVC	#a_ad_dv_vo_og_ga_ad_do_os_s#	209797	#ad_adv_dvo_vog_oga_gad_ado_dos_os#	44701	sodagovda	CVCVCVCCV	#s_so_od_da_ag_go_ov_vd_da_a#	#so_sod_oda_dag_ago_gov_ovd_vda_da#	0,95708430	1925
locais	nom		1514	48,2509	3,1801	4,6929	1858	6	2	adj,	6	5	1,70	CVCVVC	#l_lo_oc_ca_ai_is_s#	117264	#lo_loc_oca_cai_ais_is#	7778	siacol	CVVCVC	#s_si_ia_ac_co_ol_l#	#si_sia_iac_aco_col_ol#	0,69214200	1926
cúpula	nom		1512	48,1871	3,1796	4,6923	1859	6	1		6	2	1,85	CVCVCV	#c_cú_úp_pu_ul_la_a#	86420	#cú_cúp_úpu_pul_ula_la#	5112	alupúc	VCVCVC	#a_al_lu_up_pú_úc_c#	#al_alu_lup_upú_púc_úc#	0,45943859	1927
aumentou	ver		1511	48,1553	3,1793	4,6920	1861	8	1		8	2	1,80	VVCVCCVV	#a_au_um_me_en_nt_to_ou_u#	122091	#au_aum_ume_men_ent_nto_tou_ou#	29539	uotnemua	VVCCVCVV	#u_uo_ot_tn_ne_em_mu_ua_a#	#uo_uot_otn_tne_nem_emu_mua_ua#	0,54804517	1928
gabinete	nom		1511	48,1553	3,1793	4,6920	1861	8	1		8	1	2,20	CVCVCVCV	#g_ga_ab_bi_in_ne_et_te_e#	106918	#ga_gab_abi_bin_ine_net_ete_te#	11898	etenibag	VCVCVCVC	#e_et_te_en_ni_ib_ba_ag_g#	#et_ete_ten_eni_nib_iba_bag_ag#	0,70522517	1929
gosta	ver		1510	48,1234	3,1790	4,6918	1863	5	2	nom,	5	17	1,00	CVCCV	#g_go_os_st_ta_a#	119168	#go_gos_ost_sta_ta#	13465	atsog	VCCVC	#a_at_ts_so_og_g#	#at_ats_tso_sog_og#	0,49167199	1930
resistência	nom		1510	48,1234	3,1790	4,6918	1863	11	1		6	1	2,10	CVCVCCVCCVV	#r_re_es_si_is_st_tê_ên_nc_ci_ia_a#	202216	#re_res_esi_sis_ist_stê_tên_ênc_nci_cia_ia#	39012	aicnêtsiser	VVCCVCCVCVC	#a_ai_ic_cn_nê_êt_ts_si_is_se_er_r#	#ai_aic_icn_cnê_nêt_êts_tsi_sis_ise_ser_er#	0,56617724	1931
baixo	adj		1509	48,0915	3,1787	4,6915	1868	5	4	adv,nom,ver,	5	9	1,15	CVVCV	#b_ba_ai_ix_xo_o#	59319	#ba_bai_aix_ixo_xo#	3051	oxiab	VCVVC	#o_ox_xi_ia_ab_b#	#ox_oxi_xia_iab_ab#	0,06549956	1932
lateral	adj		1509	48,0915	3,1787	4,6915	1868	7	1		7	1	1,90	CVCVCVC	#l_la_at_te_er_ra_al_l#	129992	#la_lat_ate_ter_era_ral_al#	14563	laretal	CVCVCVC	#l_la_ar_re_et_ta_al_l#	#la_lar_are_ret_eta_tal_al#	0,76585585	1933
melhorar	ver		1509	48,0915	3,1787	4,6915	1868	8	1		8	2	1,75	CVCCVCVC	#m_me_el_lh_ho_or_ra_ar_r#	138684	#me_mel_elh_lho_hor_ora_rar_ar#	14969	rarohlem	CVCVCCVC	#r_ra_ar_ro_oh_hl_le_em_m#	#ra_rar_aro_roh_ohl_hle_lem_em#	0,26768365	1934
missão	nom		1509	48,0915	3,1787	4,6915	1868	6	1		4	1	1,75	CVCCVV	#m_mi_is_ss_sã_ão_o#	96333	#mi_mis_iss_ssã_são_ão#	10390	oãssim	VVCCVC	#o_oã_ãs_ss_si_im_m#	#oã_oãs_ãss_ssi_sim_im#	0,35587208	1935
safra	nom		1509	48,0915	3,1787	4,6915	1868	5	1		5	6	1,40	CVCCV	#s_sa_af_fr_ra_a#	102556	#sa_saf_afr_fra_ra#	7924	arfas	VCCVC	#a_ar_rf_fa_as_s#	#ar_arf_rfa_fas_as#	0,89155344	1936
agentes	nom		1507	48,0278	3,1781	4,6909	1869	7	2	adj,	7	0	1,80	VCVCCVC	#a_ag_ge_en_nt_te_es_s#	195905	#ag_age_gen_ent_nte_tes_es#	38501	setnega	CVCCVCV	#s_se_et_tn_ne_eg_ga_a#	#se_set_etn_tne_neg_ega_ga#	0,43255040	1938
poucas	gram	det	1506	47,9959	3,1778	4,6906	1870	6	1		5	10	1,40	CVVCVC	#p_po_ou_uc_ca_as_s#	140567	#po_pou_ouc_uca_cas_as#	24245	sacuop	CVCVVC	#s_sa_ac_cu_uo_op_p#	#sa_sac_acu_cuo_uop_op#	0,33522782	1939
erros	nom		1504	47,9322	3,1772	4,6900	1871	5	1		4	10	1,05	VCCVC	#e_er_rr_ro_os_s#	149147	#er_err_rro_ros_os#	26901	sorre	CVCCV	#s_so_or_rr_re_e#	#so_sor_orr_rre_re#	0,84204390	1940
aspectos	nom		1503	47,9003	3,1770	4,6897	1874	8	1		6	0	2,40	VCCVCCVC	#a_as_sp_pe_ec_ct_to_os_s#	175418	#as_asp_spe_pec_ect_cto_tos_os#	28410	sotcepsa	CVCCVCCV	#s_so_ot_tc_ce_ep_ps_sa_a#	#so_sot_otc_tce_cep_eps_psa_sa#	0,59218730	1941
autoridade	nom		1503	47,9003	3,1770	4,6897	1874	10	1		10	0	2,10	VVCVCVCVCV	#a_au_ut_to_or_ri_id_da_ad_de_e#	192535	#au_aut_uto_tor_ori_rid_ida_dad_ade_de#	22142	edadirotua	VCVCVCVCVV	#e_ed_da_ad_di_ir_ro_ot_tu_ua_a#	#ed_eda_dad_adi_dir_iro_rot_otu_tua_ua#	0,38069837	1942
rei	nom		1503	47,9003	3,1770	4,6897	1874	3	1		3	29	1,00	CVV	#r_re_ei_i#	59107	#re_rei_ei#	13832	ier	VVC	#i_ie_er_r#	#ie_ier_er#	0,85324241	1943
ocorrer	ver		1500	47,8047	3,1761	4,6889	1876	7	1		7	3	1,55	VCVCCVC	#o_oc_co_or_rr_re_er_r#	123812	#oc_oco_cor_orr_rre_rer_er#	8586	rerroco	CVCCVCV	#r_re_er_rr_ro_oc_co_o#	#re_rer_err_rro_roc_oco_co#	0,11228240	1944
respondeu	ver		1500	47,8047	3,1761	4,6889	1876	9	1		9	4	1,65	CVCCVCCVV	#r_re_es_sp_po_on_nd_de_eu_u#	148350	#re_res_esp_spo_pon_ond_nde_deu_eu#	25338	uednopser	VVCCVCCVC	#u_ue_ed_dn_no_op_ps_se_er_r#	#ue_ued_edn_dno_nop_ops_pse_ser_er#	0,70762738	1945
capítulo	nom		1498	47,7410	3,1755	4,6883	1877	8	1		8	1	2,50	CVCVCVCV	#c_ca_ap_pí_ít_tu_ul_lo_o#	110988	#ca_cap_apí_pít_ítu_tul_ulo_lo#	8875	olutípac	VCVCVCVC	#o_ol_lu_ut_tí_íp_pa_ac_c#	#ol_olu_lut_utí_típ_ípa_pac_ac#	0,48359338	1946
cenas	nom		1497	47,7091	3,1752	4,6880	1880	5	1		5	18	1,00	CVCVC	#c_ce_en_na_as_s#	157336	#ce_cen_ena_nas_as#	23383	sanec	CVCVC	#s_sa_an_ne_ec_c#	#sa_san_ane_nec_ec#	0,88870472	1947
pacote	nom		1497	47,7091	3,1752	4,6880	1880	6	1		6	2	1,85	CVCVCV	#p_pa_ac_co_ot_te_e#	112547	#pa_pac_aco_cot_ote_te#	12626	etocap	VCVCVC	#e_et_to_oc_ca_ap_p#	#et_eto_toc_oca_cap_ap#	0,81766891	1948
penal	adj		1497	47,7091	3,1752	4,6880	1880	5	1		5	8	1,40	CVCVC	#p_pe_en_na_al_l#	90877	#pe_pen_ena_nal_al#	9551	lanep	CVCVC	#l_la_an_ne_ep_p#	#la_lan_ane_nep_ep#	0,45058334	1949
3º	adj		1496	47,6772	3,1749	4,6877	1882	2	1		1	11	1,25	S	#3_3º_º#	35	#3º_3º#	2	º3	S	#º_º3_3#	#º3_º3#	0,41533622	1950
leitores	nom		1496	47,6772	3,1749	4,6877	1882	8	1		8	3	1,80	CVVCVCVC	#l_le_ei_it_to_or_re_es_s#	186413	#le_lei_eit_ito_tor_ore_res_es#	26085	serotiel	CVCVCVVC	#s_se_er_ro_ot_ti_ie_el_l#	#se_ser_ero_rot_oti_tie_iel_el#	0,29247703	1951
executivo	nom		1493	47,5816	3,1741	4,6868	1883	9	2	adj,	9	3	1,90	VCVCVCVCV	#e_ex_xe_ec_cu_ut_ti_iv_vo_o#	111713	#ex_exe_xec_ecu_cut_uti_tiv_ivo_vo#	11222	ovitucexe	VCVCVCVCV	#o_ov_vi_it_tu_uc_ce_ex_xe_e#	#ov_ovi_vit_itu_tuc_uce_cex_exe_xe#	0,85409761	1952
endereço	nom		1492	47,5497	3,1738	4,6865	1887	8	2	ver,	8	1	2,50	VCCVCVCV	#e_en_nd_de_er_re_eç_ço_o#	181299	#en_end_nde_der_ere_reç_eço_ço#	14739	oçeredne	VCVCVCCV	#o_oç_çe_er_re_ed_dn_ne_e#	#oç_oçe_çer_ere_red_edn_dne_ne#	0,65175594	1953
funcionamento	nom		1492	47,5497	3,1738	4,6865	1887	13	1		13	0	2,85	CVCCVVCVCVCCV	#f_fu_un_nc_ci_io_on_na_am_me_en_nt_to_o#	219376	#fu_fun_unc_nci_cio_ion_ona_nam_ame_men_ent_nto_to#	46413	otnemanoicnuf	VCCVCVCVVCCVC	#o_ot_tn_ne_em_ma_an_no_oi_ic_cn_nu_uf_f#	#ot_otn_tne_nem_ema_man_ano_noi_oic_icn_cnu_nuf_uf#	0,53796287	1954
músicas	nom		1492	47,5497	3,1738	4,6865	1887	7	2	adj,	7	4	1,70	CVCVCVC	#m_mú_ús_si_ic_ca_as_s#	143682	#mú_mús_úsi_sic_ica_cas_as#	29401	sacisúm	CVCVCVC	#s_sa_ac_ci_is_sú_úm_m#	#sa_sac_aci_cis_isú_súm_úm#	0,03074748	1955
pago	ver		1492	47,5497	3,1738	4,6865	1887	4	1		4	27	1,00	CVCV	#p_pa_ag_go_o#	77068	#pa_pag_ago_go#	4687	ogap	VCVC	#o_og_ga_ap_p#	#og_oga_gap_ap#	0,96656329	1956
sinais	nom		1490	47,4860	3,1732	4,6860	1889	6	1		6	3	1,70	CVCVVC	#s_si_in_na_ai_is_s#	137286	#si_sin_ina_nai_ais_is#	11813	sianis	CVVCVC	#s_si_ia_an_ni_is_s#	#si_sia_ian_ani_nis_is#	0,24558457	1957
tomou	ver		1490	47,4860	3,1732	4,6860	1889	5	1		5	8	1,45	CVCVV	#t_to_om_mo_ou_u#	52780	#to_tom_omo_mou_ou#	5785	uomot	VVCVC	#u_uo_om_mo_ot_t#	#uo_uom_omo_mot_ot#	0,11958098	1958
nega	ver		1488	47,4223	3,1726	4,6854	1891	4	1		3	20	1,00	CVCV	#n_ne_eg_ga_a#	63054	#ne_neg_ega_ga#	3629	agen	VCVC	#a_ag_ge_en_n#	#ag_age_gen_en#	0,74228124	1959
pobres	adj		1488	47,4223	3,1726	4,6854	1891	6	2	nom,	6	5	1,65	CVCCVC	#p_po_ob_br_re_es_s#	154227	#po_pob_obr_bre_res_es#	20587	serbop	CVCCVC	#s_se_er_rb_bo_op_p#	#se_ser_erb_rbo_bop_op#	0,45003951	1960
privada	adj		1487	47,3904	3,1723	4,6851	1892	7	2	ver,	7	8	1,50	CCVCVCV	#p_pr_ri_iv_va_ad_da_a#	158202	#pr_pri_riv_iva_vad_ada_da#	27153	adavirp	VCVCVCC	#a_ad_da_av_vi_ir_rp_p#	#ad_ada_dav_avi_vir_irp_rp#	0,30369391	1961
tentando	ver		1485	47,3266	3,1717	4,6845	1894	8	1		6	4	1,55	CVCCVCCV	#t_te_en_nt_ta_an_nd_do_o#	216371	#te_ten_ent_nta_tan_and_ndo_do#	48164	odnatnet	VCCVCCVC	#o_od_dn_na_at_tn_ne_et_t#	#od_odn_dna_nat_atn_tne_net_et#	0,47661683	1963
testes	nom		1485	47,3266	3,1717	4,6845	1894	6	1		5	12	1,15	CVCCVC	#t_te_es_st_te_es_s#	190610	#te_tes_est_ste_tes_es#	23997	setset	CVCCVC	#s_se_et_ts_se_et_t#	#se_set_ets_tse_set_et#	0,24678887	1964
cai	ver		1483	47,2629	3,1711	4,6839	1896	3	1		2	26	1,00	CVV	#c_ca_ai_i#	51284	#ca_cai_ai#	5588	iac	VVC	#i_ia_ac_c#	#ia_iac_ac#	0,16975601	1965
interna	adj		1483	47,2629	3,1711	4,6839	1896	7	2	ver,	7	4	1,45	VCCVCCV	#i_in_nt_te_er_rn_na_a#	160718	#in_int_nte_ter_ern_rna_na#	28391	anretni	VCCVCCV	#a_an_nr_re_et_tn_ni_i#	#an_anr_nre_ret_etn_tni_ni#	0,04870710	1966
coleção	nom		1482	47,2310	3,1708	4,6836	1897	7	1		4	3	1,85	CVCVCVV	#c_co_ol_le_eç_çã_ão_o#	116895	#co_col_ole_leç_eçã_ção_ão#	23427	oãçeloc	VVCVCVC	#o_oã_ãç_çe_el_lo_oc_c#	#oã_oãç_ãçe_çel_elo_loc_oc#	0,71495716	1967
campinas	nom		1481	47,1992	3,1706	4,6833	1899	8	1		8	2	1,80	CVCCVCVC	#c_ca_am_mp_pi_in_na_as_s#	196945	#ca_cam_amp_mpi_pin_ina_nas_as#	31969	sanipmac	CVCVCCVC	#s_sa_an_ni_ip_pm_ma_ac_c#	#sa_san_ani_nip_ipm_pma_mac_ac#	0,81948058	1968
rock	nom		1481	47,1992	3,1706	4,6833	1899	4	1		4	8	1,50	CVCC	#r_ro_oc_ck_k#	34513	#ro_roc_ock_ck#	2191	kcor	CCVC	#k_kc_co_or_r#	#kc_kco_cor_or#	0,97674882	1969
cria	ver		1480	47,1673	3,1703	4,6830	1901	4	2	nom,	4	23	1,00	CCVV	#c_cr_ri_ia_a#	108038	#cr_cri_ria_ia#	14421	airc	VVCC	#a_ai_ir_rc_c#	#ai_air_irc_rc#	0,01524474	1970
fossem	ver		1480	47,1673	3,1703	4,6830	1901	6	1		1	2	1,85	CVCCVC	#f_fo_os_ss_se_em_m#	98140	#fo_fos_oss_sse_sem_em#	13445	messof	CVCCVC	#m_me_es_ss_so_of_f#	#me_mes_ess_sso_sof_of#	0,57650185	1971
evolução	nom		1479	47,1354	3,1700	4,6827	1903	8	1		8	1	1,95	VCVCVCVV	#e_ev_vo_ol_lu_uç_çã_ão_o#	89005	#ev_evo_vol_olu_luç_uçã_ção_ão#	11724	oãçulove	VVCVCVCV	#o_oã_ãç_çu_ul_lo_ov_ve_e#	#oã_oãç_ãçu_çul_ulo_lov_ove_ve#	0,04992752	1972
tornou	ver		1479	47,1354	3,1700	4,6827	1903	6	1		6	5	1,50	CVCCVV	#t_to_or_rn_no_ou_u#	61842	#to_tor_orn_rno_nou_ou#	7995	uonrot	VVCCVC	#u_uo_on_nr_ro_ot_t#	#uo_uon_onr_nro_rot_ot#	0,72454152	1973
haja	ver		1478	47,1036	3,1697	4,6825	1905	4	1		4	9	1,35	CVCV	#h_ha_aj_ja_a#	53967	#ha_haj_aja_ja#	967	ajah	VCVC	#a_aj_ja_ah_h#	#aj_aja_jah_ah#	0,17682837	1974
recentemente	adv		1478	47,1036	3,1697	4,6825	1905	12	1		10	2	2,55	CVCVCCVCVCCV	#r_re_ec_ce_en_nt_te_em_me_en_nt_te_e#	269168	#re_rec_ece_cen_ent_nte_tem_eme_men_ent_nte_te#	79532	etnemetnecer	VCCVCVCCVCVC	#e_et_tn_ne_em_me_et_tn_ne_ec_ce_er_r#	#et_etn_tne_nem_eme_met_etn_tne_nec_ece_cer_er#	0,24398654	1975
assembléia	nom		1476	47,0398	3,1691	4,6819	1907	10	1		10	0	2,80	VCCVCCCVVV	#a_as_ss_se_em_mb_bl_lé_éi_ia_a#	158291	#as_ass_sse_sem_emb_mbl_blé_léi_éia_ia#	18994	aiélbmessa	VVVCCCVCCV	#a_ai_ié_él_lb_bm_me_es_ss_sa_a#	#ai_aié_iél_élb_lbm_bme_mes_ess_ssa_sa#	0,86500717	1976
lembrar	ver		1476	47,0398	3,1691	4,6819	1907	7	1		7	2	1,70	CVCCCVC	#l_le_em_mb_br_ra_ar_r#	108638	#le_lem_emb_mbr_bra_rar_ar#	11939	rarbmel	CVCCCVC	#r_ra_ar_rb_bm_me_el_l#	#ra_rar_arb_rbm_bme_mel_el#	0,91131418	1977
emissão	nom		1474	46,9761	3,1685	4,6813	1908	7	1		5	2	1,70	VCVCCVV	#e_em_mi_is_ss_sã_ão_o#	116347	#em_emi_mis_iss_ssã_são_ão#	11503	oãssime	VVCCVCV	#o_oã_ãs_ss_si_im_me_e#	#oã_oãs_ãss_ssi_sim_ime_me#	0,19661094	1978
somos	ver		1473	46,9442	3,1682	4,6810	1909	5	2	nom,	5	16	1,10	CVCVC	#s_so_om_mo_os_s#	125651	#so_som_omo_mos_os#	29170	somos	CVCVC	#s_so_om_mo_os_s#	#so_som_omo_mos_os#	0,21822789	1979
contra	adv		1468	46,7849	3,1667	4,6795	1911	6	3	gram,nom,	6	5	1,10	CVCCCV	#c_co_on_nt_tr_ra_a#	177545	#co_con_ont_ntr_tra_ra#	35651	artnoc	VCCCVC	#a_ar_rt_tn_no_oc_c#	#ar_art_rtn_tno_noc_oc#	0,65217837	1980
universo	nom		1468	46,7849	3,1667	4,6795	1911	8	1		8	0	2,50	VCVCVCCV	#u_un_ni_iv_ve_er_rs_so_o#	100429	#un_uni_niv_ive_ver_ers_rso_so#	7141	osrevinu	VCCVCVCV	#o_os_sr_re_ev_vi_in_nu_u#	#os_osr_sre_rev_evi_vin_inu_nu#	0,90715407	1981
marcado	ver		1467	46,7530	3,1664	4,6792	1914	7	1		7	6	1,35	CVCCVCV	#m_ma_ar_rc_ca_ad_do_o#	175752	#ma_mar_arc_rca_cad_ado_do#	34531	odacram	VCVCCVC	#o_od_da_ac_cr_ra_am_m#	#od_oda_dac_acr_cra_ram_am#	0,80608907	1982
menino	nom		1467	46,7530	3,1664	4,6792	1914	6	1		6	4	1,65	CVCVCV	#m_me_en_ni_in_no_o#	134985	#me_men_eni_nin_ino_no#	13497	oninem	VCVCVC	#o_on_ni_in_ne_em_m#	#on_oni_nin_ine_nem_em#	0,12468849	1983
perspectiva	nom		1467	46,7530	3,1664	4,6792	1914	11	2	ver,	11	2	1,80	CVCCCVCCVCV	#p_pe_er_rs_sp_pe_ec_ct_ti_iv_va_a#	155205	#pe_per_ers_rsp_spe_pec_ect_cti_tiv_iva_va#	19746	avitcepsrep	VCVCCVCCCVC	#a_av_vi_it_tc_ce_ep_ps_sr_re_ep_p#	#av_avi_vit_itc_tce_cep_eps_psr_sre_rep_ep#	0,03734021	1984
circuito	nom		1466	46,7211	3,1661	4,6789	1915	8	1		7	3	2,25	CVCCVVCV	#c_ci_ir_rc_cu_ui_it_to_o#	123272	#ci_cir_irc_rcu_cui_uit_ito_to#	7996	otiucric	VCVVCCVC	#o_ot_ti_iu_uc_cr_ri_ic_c#	#ot_oti_tiu_iuc_ucr_cri_ric_ic#	0,35741607	1985
protesto	nom		1463	46,6255	3,1652	4,6780	1916	8	2	ver,	8	4	1,60	CCVCVCCV	#p_pr_ro_ot_te_es_st_to_o#	175338	#pr_pro_rot_ote_tes_est_sto_to#	24878	otsetorp	VCCVCVCC	#o_ot_ts_se_et_to_or_rp_p#	#ot_ots_tse_set_eto_tor_orp_rp#	0,01881253	1986
atingiu	ver		1462	46,5936	3,1649	4,6777	1917	7	1		7	4	1,55	VCVCCVV	#a_at_ti_in_ng_gi_iu_u#	90832	#at_ati_tin_ing_ngi_giu_iu#	9047	uignita	VVCCVCV	#u_ui_ig_gn_ni_it_ta_a#	#ui_uig_ign_gni_nit_ita_ta#	0,50308541	1987
boca	nom		1460	46,5299	3,1644	4,6771	1919	4	2	gram,	4	35	1,00	CVCV	#b_bo_oc_ca_a#	76050	#bo_boc_oca_ca#	5401	acob	VCVC	#a_ac_co_ob_b#	#ac_aco_cob_ob#	0,11795930	1988
iria	ver		1460	46,5299	3,1644	4,6771	1919	4	2	nom,	4	15	1,00	VCVV	#i_ir_ri_ia_a#	100876	#ir_iri_ria_ia#	13417	airi	VVCV	#a_ai_ir_ri_i#	#ai_air_iri_ri#	0,73468437	1989
entrega	nom		1459	46,4980	3,1641	4,6768	1921	7	2	ver,	7	3	1,50	VCCCVCV	#e_en_nt_tr_re_eg_ga_a#	169064	#en_ent_ntr_tre_reg_ega_ga#	25035	agertne	VCVCCCV	#a_ag_ge_er_rt_tn_ne_e#	#ag_age_ger_ert_rtn_tne_ne#	0,84885113	1990
virou	ver		1459	46,4980	3,1641	4,6768	1921	5	1		5	8	1,50	CVCVV	#v_vi_ir_ro_ou_u#	47232	#vi_vir_iro_rou_ou#	8113	uoriv	VVCVC	#u_uo_or_ri_iv_v#	#uo_uor_ori_riv_iv#	0,26968022	1991
página	nom		1458	46,4662	3,1638	4,6765	1922	6	1		1	3	1,75	CVCVCV	#p_pá_ág_gi_in_na_a#	100996	#pá_pág_ági_gin_ina_na#	6722	anigáp	VCVCVC	#a_an_ni_ig_gá_áp_p#	#an_ani_nig_igá_gáp_áp#	0,89028095	1992
[truncated: 213,253 more rows]
